# Supplementary material for: Comparative Genomics: Insights on the Pathogenicity and Lifestyle of Rhizoctonia solani
Source: Int J Mol Sci. 2021 Feb 22;22(4):2183. doi: 10.3390/ijms22042183 (PMC7926851; doi:10.3390/ijms22042183)
Supplement: Supplementary file 1 [file ijms-22-02183-s001.zip]

Archive with 4 entries (4 files):
- Supplementary Table S1.docx
- Supplementary Table S2.docx
- Supplementary Table S3.xls
- Supplementary Table S4.xlsx
