# Supplementary material for: Comparative Genomics: Insights on the Pathogenicity and Lifestyle of Rhizoctonia solani
Source: Int J Mol Sci. 2021 Feb 22;22(4):2183. doi: 10.3390/ijms22042183 (PMC7926851; doi:10.3390/ijms22042183)
Supplement: Supplementary file 1 [file ijms-22-02183-s001.zip › Supplementary Table S3.xls]

## Sheet: groups_I1.5.sco.renamed
OrthoMCL_header for each protein clusters	2	AG1-IA original protein headers	UKM original protein headers	AG1-IB original protein Headers	AG3 Original protein headers	AG8 original protein headers
Rhiz1578	5	ELU43446.1 lipase [Rhizoctonia solani AG-1 IA]	4196_g	lcl|LN679105.1_prot_CEL61970.1_381 [locus_tag=RSOLAG1IB_04720] [protein=Vacuolar protein sorting-associated protein 9a OS=Schizosaccharomyces pombe (strain 972 / ATCC 24843) GN=vps901 PE=1 SV=3] [protein_id=CEL61970.1] [location=join(1108390..1109285,1109339..1109411,1109465..1109577,1109626..1109888,1109944..1110021,1110071..1110176,1110226..1110292,1110347..1110420,1110476..1111145)] [gbkey=CDS]	EUC59092.1 lipase [Rhizoctonia solani AG-3 Rhs1AP]	KDN47098.1 hypothetical protein RSAG8_03875, partial [Rhizoctonia solani AG-8 WAC10335]
Rhiz1646	5	ELU35580.1 polyprenyl synthetase domain-containing protein [Rhizoctonia solani AG-1 IA]	9953_g	lcl|LN679109.1_prot_CEL52556.1_52 [locus_tag=RSOLAG1IB_05761] [protein=hypothetical protein] [protein_id=CEL52556.1] [location=join(218431..218575,218637..218777,218832..218898,218960..219038,219100..219202,219253..219345,219406..219506)] [gbkey=CDS]	EUC57505.1 geranylgeranyl diphosphate synthase [Rhizoctonia solani AG-3 Rhs1AP]	KDN34468.1 hypothetical protein RSAG8_12445, partial [Rhizoctonia solani AG-8 WAC10335]
Rhiz1649	5	ELU45528.1 dipeptidyl peptidase III [Rhizoctonia solani AG-1 IA]	1111_g	lcl|LN679103.1_prot_CEL59855.1_655 [gene=DPP3] [locus_tag=RSOLAG1IB_03789] [protein=dipeptidyl-peptidase 3] [protein_id=CEL59855.1] [location=complement(join(1723002..1723143,1723205..1723359,1723418..1723609,1723686..1723727,1723785..1723822,1723882..1723996,1724059..1724104,1724161..1724303,1724368..1724382,1724436..1724469,1724532..1724572,1724657..1724676,1724732..1724761,1724815..1724845,172…	EUC66484.1 dipeptidyl peptidase III [Rhizoctonia solani AG-3 Rhs1AP]	KDN37197.1 hypothetical protein RSAG8_10329, partial [Rhizoctonia solani AG-8 WAC10335]
Rhiz1650	5	ELU36485.1 DNA replication licensing factor mcm4 [Rhizoctonia solani AG-1 IA]	8547_g	lcl|LN679118.1_prot_CEL54947.1_91 [locus_tag=RSOLAG1IB_07439] [protein=DNA replication licensing factor mcm4 OS=Schizosaccharomyces pombe (strain 972 / ATCC 24843) GN=mcm4 PE=1 SV=2] [protein_id=CEL54947.1] [location=join(271452..271572,271625..271706,271755..272488,272541..273190,273243..273365,273417..273532,273585..273678,273730..274005,274059..274646)] [gbkey=CDS]	EUC61359.1 DNA replication licensing factor mcm4 [Rhizoctonia solani AG-3 Rhs1AP]	KDN47579.1 hypothetical protein RSAG8_03369, partial [Rhizoctonia solani AG-8 WAC10335]
Rhiz1651	5	ELU45534.1 DNA repair helicase RAD3 [Rhizoctonia solani AG-1 IA]	1105_g	lcl|LN679103.1_prot_CEL59864.1_664 [gene=RAD3] [locus_tag=RSOLAG1IB_03798] [protein=DNA excision repair protein ERCC-2] [protein_id=CEL59864.1] [location=complement(join(1746502..1747060,1747112..1747218,1747422..1747849,1747900..1748018,1748071..1748165,1748217..1748314,1748365..1748474,1748528..1748624,1748673..1748796,1748844..1748960,1749009..1749236))] [gbkey=CDS]	EUC66475.1 DNA repair helicase RAD3 [Rhizoctonia solani AG-3 Rhs1AP]	KDN37186.1 hypothetical protein RSAG8_10318, partial [Rhizoctonia solani AG-8 WAC10335]
Rhiz1652	5	ELU45535.1 PAP2 domain-containing protein [Rhizoctonia solani AG-1 IA]	1104_g	lcl|LN679103.1_prot_CEL59865.1_665 [locus_tag=RSOLAG1IB_03799] [protein=Lipid phosphate phosphatase 1 OS=Arabidopsis thaliana GN=LPP1 PE=2 SV=2] [protein_id=CEL59865.1] [location=join(1749874..1750026,1750085..1750168,1750221..1750249,1750303..1750380,1750439..1750557,1750609..1750676,1750730..1750864,1750925..1751012,1751070..1751437)] [gbkey=CDS]	EUC66474.1 PA-phosphatase family protein, partial [Rhizoctonia solani AG-3 Rhs1AP]	KDN33528.1 hypothetical protein RSAG8_13386, partial [Rhizoctonia solani AG-8 WAC10335]
Rhiz1653	5	ELU45536.1 hypothetical protein AG1IA_00414 [Rhizoctonia solani AG-1 IA]	1103_g	lcl|LN679103.1_prot_CEL59868.1_668 [locus_tag=RSOLAG1IB_03802] [protein=hypothetical protein] [protein_id=CEL59868.1] [location=complement(join(1755967..1756476,1756548..1757208,1757267..1757434,1757498..1757556))] [gbkey=CDS]	EUC66473.1 hypothetical protein RSOL_476020 [Rhizoctonia solani AG-3 Rhs1AP]	KDN33526.1 hypothetical protein RSAG8_13384, partial [Rhizoctonia solani AG-8 WAC10335]
Rhiz1654	5	ELU45537.1 PCI domain-containing protein [Rhizoctonia solani AG-1 IA]	1101_g	lcl|LN679103.1_prot_CEL59869.1_669 [locus_tag=RSOLAG1IB_03803] [protein=Eukaryotic translation initiation factor 3 subunit M OS=Ustilago maydis (strain 521 / FGSC 9021) GN=UM01355 PE=3 SV=1] [protein_id=CEL59869.1] [location=complement(join(1758268..1758509,1758561..1758710,1758768..1759030,1759091..1759309,1759366..1759507,1759573..1759765,1759822..1759869))] [gbkey=CDS]	EUC66472.1 eukaryotic translation initiation factor 3 subunit M [Rhizoctonia solani AG-3 Rhs1AP]	KDN33525.1 hypothetical protein RSAG8_13383, partial [Rhizoctonia solani AG-8 WAC10335]
Rhiz1655	5	ELU36488.1 hypothetical protein AG1IA_09483 [Rhizoctonia solani AG-1 IA]	8545_g	lcl|LN679118.1_prot_CEL54943.1_87 [locus_tag=RSOLAG1IB_07435] [protein=hypothetical protein] [protein_id=CEL54943.1] [location=complement(join(261548..262644,263118..263808))] [gbkey=CDS]	EUC61351.1 transmembrane protein, putative [Rhizoctonia solani AG-3 Rhs1AP]	KDN39770.1 hypothetical protein RSAG8_08562, partial [Rhizoctonia solani AG-8 WAC10335]
Rhiz1656	5	ELU45595.1 hypothetical protein AG1IA_00378 [Rhizoctonia solani AG-1 IA]	1137_g	lcl|LN679103.1_prot_CEL59826.1_626 [locus_tag=RSOLAG1IB_03760] [protein=Queuine tRNA-ribosyltransferase-like protein OS=Schizosaccharomyces pombe (strain 972 / ATCC 24843) GN=SPAC2F3,13c PE=3 SV=4] [protein_id=CEL59826.1] [location=complement(join(1649850..1649977,1650038..1650114,1650165..1650298,1650352..1650427,1650495..1650581,1650633..1650851,1650908..1650933))] [gbkey=CDS]	EUC66509.1 phosducin (Phd)-like protein [Rhizoctonia solani AG-3 Rhs1AP]	KDN51289.1 hypothetical protein RSAG8_00918, partial [Rhizoctonia solani AG-8 WAC10335]
Rhiz1657	5	ELU45596.1 orotidine 5'-phosphate decarboxylase [Rhizoctonia solani AG-1 IA]	1136_g	lcl|LN679103.1_prot_CEL59827.1_627 [gene=PYR5] [locus_tag=RSOLAG1IB_03761] [protein=orotidine-5'-phosphate decarboxylase] [protein_id=CEL59827.1] [location=join(1651091..1651258,1651335..1651446,1651501..1652018)] [gbkey=CDS]	EUC66508.1 orotidine 5'-phosphate decarboxylase [Rhizoctonia solani AG-3 Rhs1AP]	KDN51290.1 hypothetical protein RSAG8_00919, partial [Rhizoctonia solani AG-8 WAC10335]
Rhiz1658	5	ELU45597.1 protein tyrosine kinase domain-containing protein [Rhizoctonia solani AG-1 IA]	1135_g	lcl|LN679103.1_prot_CEL59828.1_628 [locus_tag=RSOLAG1IB_03762] [protein=putative serine/threonine-protein kinase DDB_G0284251 OS=Dictyostelium discoideum GN=DDB_G0284251 PE=3 SV=1] [protein_id=CEL59828.1] [location=complement(join(1652335..1652355,1652422..1652622,1652673..1652681,1652735..1652815,1652877..1653002,1653053..1653073,1653128..1653175,1653224..1653394,1653447..1653653,1653721..165445…	EUC66507.1 tyrosine kinase catalytic domain protein [Rhizoctonia solani AG-3 Rhs1AP]	KDN51291.1 hypothetical protein RSAG8_00920, partial [Rhizoctonia solani AG-8 WAC10335]
Rhiz1659	5	ELU45598.1 cell wall biogenesis protein phosphatase Ssd1, putative [Rhizoctonia solani AG-1 IA]	1160_g	lcl|LN679103.1_prot_CEL59800.1_600 [locus_tag=RSOLAG1IB_03734] [protein=Protein SSD1 OS=Saccharomyces cerevisiae (strain ATCC 204508 / S288c) GN=SSD1 PE=1 SV=1] [protein_id=CEL59800.1] [location=join(1583384..1584340,1584395..1584652,1584706..1585171,1585221..1585450,1585502..1585914,1585965..1586298,1586353..1586510,1586560..1586934,1586987..1587110,1587166..1587315,1587369..1587470,1587521..158…	EUC66533.1 SSD1 protein [Rhizoctonia solani AG-3 Rhs1AP]	KDN51254.1 LOW QUALITY PROTEIN: hypothetical protein RSAG8_00883, partial [Rhizoctonia solani AG-8 WAC10335]
Rhiz1660	5	ELU45600.1 WD repeat-containing protein 46 [Rhizoctonia solani AG-1 IA]	1159_g	lcl|LN679103.1_prot_CEL59801.1_601 [locus_tag=RSOLAG1IB_03735] [protein=U3 small nucleolar RNA-associated protein 7 OS=Saccharomyces cerevisiae (strain ATCC 204508 / S288c) GN=UTP7 PE=1 SV=1] [protein_id=CEL59801.1] [location=join(1589390..1589853,1589909..1590013,1590072..1590222,1590275..1590410,1590467..1590732,1590783..1591055,1591115..1591423,1591513..1591641)] [gbkey=CDS]	EUC66532.1 U3 small nucleolar RNA-associated protein, putative [Rhizoctonia solani AG-3 Rhs1AP]	KDN51256.1 hypothetical protein RSAG8_00885, partial [Rhizoctonia solani AG-8 WAC10335]
Rhiz1661	5	ELU45604.1 NAD-dependent isocitrate dehydrogenase subunit 2 [Rhizoctonia solani AG-1 IA]	1157_g	lcl|LN679103.1_prot_CEL59803.1_603 [locus_tag=RSOLAG1IB_03737] [protein=isocitrate dehydrogenase (NAD+)] [protein_id=CEL59803.1] [location=complement(join(1594005..1594097,1594153..1594259,1594324..1594372,1594433..1594564,1594623..1594725,1594780..1594913,1594968..1595137,1595192..1595209,1595261..1595372,1595428..1595480,1595536..1595569,1595628..1595693,1595745..1595795))] [gbkey=CDS]	EUC66531.1 NAD-dependent isocitrate dehydrogenase subunit 2 [Rhizoctonia solani AG-3 Rhs1AP]	KDN51258.1 hypothetical protein RSAG8_00887, partial [Rhizoctonia solani AG-8 WAC10335]
Rhiz1662	5	ELU45606.1 nuclear protein [Rhizoctonia solani AG-1 IA]	1156_g	lcl|LN679103.1_prot_CEL59804.1_604 [locus_tag=RSOLAG1IB_03738] [protein=putative transcriptional regulatory protein C1F7,11c OS=Schizosaccharomyces pombe (strain 972 / ATCC 24843) GN=SPAC1F7.11c PE=4 SV=1] [protein_id=CEL59804.1] [location=join(1598579..1598800,1598851..1598877,1598936..1599662,1599720..1599790,1599846..1599956,1600024..1600064,1600121..1600795,1600850..1601612)] [gbkey=CDS]	EUC66530.1 transcription factor [Rhizoctonia solani AG-3 Rhs1AP]	KDN51259.1 hypothetical protein RSAG8_00888, partial [Rhizoctonia solani AG-8 WAC10335]
Rhiz1663	5	ELU45607.1 beta-catenin-like protein 1 (Nuclear associated protein) [Rhizoctonia solani AG-1 IA]	1154_g	lcl|LN679103.1_prot_CEL59806.1_606 [locus_tag=RSOLAG1IB_03740] [protein=Beta-catenin-like protein 1 OS=Rattus norvegicus GN=Ctnnbl1 PE=2 SV=1] [protein_id=CEL59806.1] [location=join(1603080..1603103,1603164..1603221,1603274..1603542,1603623..1603729,1603780..1604074,1604124..1604217,1604266..1604638,1604689..1604824,1604878..1605114,1605170..1605301,1605349..1605537)] [gbkey=CDS]	EUC66528.1 beta-catenin-like protein 1 (nuclear associated protein) [Rhizoctonia solani AG-3 Rhs1AP]	KDN51262.1 hypothetical protein RSAG8_00891, partial [Rhizoctonia solani AG-8 WAC10335]
Rhiz1664	5	ELU45608.1 kDa Trp-Asp repeats containing protein [Rhizoctonia solani AG-1 IA]	1153_g	lcl|LN679103.1_prot_CEL59807.1_607 [locus_tag=RSOLAG1IB_03741] [protein=U3 small nucleolar RNA-associated protein 15 OS=Schizosaccharomyces pombe (strain 972 / ATCC 24843) GN=utp15 PE=3 SV=1] [protein_id=CEL59807.1] [location=complement(join(1605588..1605745,1605800..1605980,1606039..1606365,1606422..1606962,1607011..1607063,1607119..1607433))] [gbkey=CDS]	EUC66527.1 U3 small nucleolar RNA-associated protein [Rhizoctonia solani AG-3 Rhs1AP]	KDN51263.1 hypothetical protein RSAG8_00892, partial [Rhizoctonia solani AG-8 WAC10335]
Rhiz1665	5	ELU45610.1 hypothetical protein AG1IA_00370 [Rhizoctonia solani AG-1 IA]	1151_g	lcl|LN679103.1_prot_CEL59809.1_609 [locus_tag=RSOLAG1IB_03743] [protein=hypothetical protein] [protein_id=CEL59809.1] [location=complement(1608919..1609383)] [gbkey=CDS]	EUC66525.1 hypothetical protein RSOL_477440 [Rhizoctonia solani AG-3 Rhs1AP]	KDN51264.1 hypothetical protein RSAG8_00893, partial [Rhizoctonia solani AG-8 WAC10335]
Rhiz1666	5	ELU45611.1 protein transport protein Sec22 [Rhizoctonia solani AG-1 IA]	1150_g	lcl|LN679103.1_prot_CEL59810.1_610 [locus_tag=RSOLAG1IB_03744] [protein=Protein transport protein sec22 OS=Schizosaccharomyces pombe (strain 972 / ATCC 24843) GN=sec22 PE=3 SV=2] [protein_id=CEL59810.1] [location=join(1609920..1609991,1610043..1610152,1610199..1610359,1610411..1610572,1610627..1610704,1610756..1610832)] [gbkey=CDS]	EUC66524.1 SEC22-synaptobrevin, putative [Rhizoctonia solani AG-3 Rhs1AP]	KDN51265.1 hypothetical protein RSAG8_00894, partial [Rhizoctonia solani AG-8 WAC10335]
Rhiz1667	5	ELU45615.1 RNA recognition motif domain-containing protein [Rhizoctonia solani AG-1 IA]	1181_g	lcl|LN679103.1_prot_CEL59776.1_576 [locus_tag=RSOLAG1IB_03710] [protein=Pre-mRNA branch site p14-like protein OS=Drosophila melanogaster GN=CG13298 PE=2 SV=1] [protein_id=CEL59776.1] [location=complement(join(1526292..1526404,1526460..1526517,1526583..1526697,1526750..1526811,1526868..1526885))] [gbkey=CDS]	EUC66555.1 RNA recognition motif 3 in RNA-binding protein 19 (RBM19)-like protein [Rhizoctonia solani AG-3 Rhs1AP]	KDN51226.1 hypothetical protein RSAG8_00855, partial [Rhizoctonia solani AG-8 WAC10335]
Rhiz1668	5	ELU45618.1 BSP domain-containing protein [Rhizoctonia solani AG-1 IA]	1180_g	lcl|LN679103.1_prot_CEL59777.1_577 [locus_tag=RSOLAG1IB_03711] [protein=hypothetical protein] [protein_id=CEL59777.1] [location=complement(join(1531660..1531977,1532033..1532132,1532195..1532520))] [gbkey=CDS]	EUC66554.1 peptidase [Rhizoctonia solani AG-3 Rhs1AP]	KDN51229.1 hypothetical protein RSAG8_00858, partial [Rhizoctonia solani AG-8 WAC10335]
Rhiz1669	5	ELU45620.1 inositol polyphosphate phosphatase [Rhizoctonia solani AG-1 IA]	1178_g	lcl|LN679103.1_prot_CEL59780.1_580 [locus_tag=RSOLAG1IB_03714] [protein=hypothetical protein] [protein_id=CEL59780.1] [location=complement(join(1535051..1535655,1535723..1535881,1535937..1536017,1536076..1536214,1536277..1536385,1536432..1536466,1536524..1536649,1536698..1536727,1536780..1536860,1536908..1536992,1537046..1537126,1537177..1537186,1537242..1537284,1537338..1537404,1537455..1537531,…	EUC66551.1 inositol polyphosphate phosphatase catalytic domain protein [Rhizoctonia solani AG-3 Rhs1AP]	KDN51231.1 hypothetical protein RSAG8_00860, partial [Rhizoctonia solani AG-8 WAC10335]
Rhiz1670	5	ELU45621.1 RNA splicing factor PRP9 [Rhizoctonia solani AG-1 IA]	1177_g	lcl|LN679103.1_prot_CEL59781.1_581 [locus_tag=RSOLAG1IB_03715] [protein=Pre-mRNA-splicing factor sap61 OS=Schizosaccharomyces pombe (strain 972 / ATCC 24843) GN=sap61 PE=1 SV=1] [protein_id=CEL59781.1] [location=complement(join(1539835..1539968,1540022..1540137,1540193..1540715,1540766..1540968,1541019..1541235,1541293..1541489,1541541..1541590))] [gbkey=CDS]	EUC66550.1 RNA splicing factor PRP9 [Rhizoctonia solani AG-3 Rhs1AP]	KDN51232.1 hypothetical protein RSAG8_00861, partial [Rhizoctonia solani AG-8 WAC10335]
Rhiz1671	5	ELU45623.1 hepatocellular carcinoma-associated antigen 59 domain-containing protein [Rhizoctonia solani AG-1 IA]	1175_g	lcl|LN679103.1_prot_CEL59783.1_583 [locus_tag=RSOLAG1IB_03717] [protein=putative protein C9orf78 homolog OS=Mus musculus PE=1 SV=2] [protein_id=CEL59783.1] [location=complement(join(1543991..1544026,1544078..1544223,1544277..1544398,1544454..1544666,1544715..1544813,1544873..1545049,1545108..1545361))] [gbkey=CDS]	EUC66548.1 hepatocellular carcinoma-associated antigen 59 [Rhizoctonia solani AG-3 Rhs1AP]	KDN51234.1 hypothetical protein RSAG8_00863, partial [Rhizoctonia solani AG-8 WAC10335]
Rhiz1672	5	ELU45624.1 Snf7 domain-containing protein [Rhizoctonia solani AG-1 IA]	1174_g	lcl|LN679103.1_prot_CEL59784.1_584 [locus_tag=RSOLAG1IB_03718] [protein=Vacuolar protein-sorting-associated protein 46 OS=Schizosaccharomyces pombe (strain 972 / ATCC 24843) GN=did2 PE=3 SV=2] [protein_id=CEL59784.1] [location=join(1545453..1545468,1545518..1545537,1545595..1545672,1545730..1545945,1545997..1546090,1546148..1546332)] [gbkey=CDS]	EUC66547.1 DID2-class E vacuolar-protein sorting and endocytosis factor, putative [Rhizoctonia solani AG-3 Rhs1AP]	KDN51235.1 hypothetical protein RSAG8_00864, partial [Rhizoctonia solani AG-8 WAC10335]
Rhiz1673	5	ELU45627.1 lipid metabolism-related protein [Rhizoctonia solani AG-1 IA]	1171_g	lcl|LN679103.1_prot_CEL59787.1_587 [locus_tag=RSOLAG1IB_03721] [protein=hypothetical protein] [protein_id=CEL59787.1] [location=join(1555257..1555561,1555615..1555683,1555734..1556622,1556678..1556845)] [gbkey=CDS]	EUC66544.1 lipid metabolism-like protein [Rhizoctonia solani AG-3 Rhs1AP]	KDN51239.1 hypothetical protein RSAG8_00868, partial [Rhizoctonia solani AG-8 WAC10335]
Rhiz1674	5	ELU45628.1 lipin-1 [Rhizoctonia solani AG-1 IA]	1170_g	lcl|LN679103.1_prot_CEL59788.1_588 [locus_tag=RSOLAG1IB_03722] [protein=Nuclear elongation and deformation protein 1 OS=Schizosaccharomyces pombe (strain 972 / ATCC 24843) GN=ned1 PE=1 SV=1] [protein_id=CEL59788.1] [location=join(1557530..1557775,1557829..1558285,1558337..1558403,1558456..1559239,1559294..1559407,1559463..1559602,1559667..1559906,1559968..1560195,1560249..1560924)] [gbkey=CDS]	EUC66543.1 lipin-1 [Rhizoctonia solani AG-3 Rhs1AP]	KDN51240.1 hypothetical protein RSAG8_00869, partial [Rhizoctonia solani AG-8 WAC10335]
Rhiz1675	5	ELU45629.1 ArfGap domain-containing protein [Rhizoctonia solani AG-1 IA]	1169_g	lcl|LN679103.1_prot_CEL59789.1_589 [locus_tag=RSOLAG1IB_03723] [protein=ADP-ribosylation factor GTPase-activating protein GCS1 OS=Saccharomyces cerevisiae (strain ATCC 204508 / S288c) GN=GCS1 PE=1 SV=1] [protein_id=CEL59789.1] [location=complement(join(1561241..1561702,1561760..1561999,1562056..1562214))] [gbkey=CDS]	EUC66542.1 ADP-ribosylation factor GTPase-activating protein GCS1 [Rhizoctonia solani AG-3 Rhs1AP]	KDN51241.1 hypothetical protein RSAG8_00870, partial [Rhizoctonia solani AG-8 WAC10335]
Rhiz1676	5	ELU45633.1 RRS1 domain-containing protein [Rhizoctonia solani AG-1 IA]	1165_g	lcl|LN679103.1_prot_CEL59795.1_595 [locus_tag=RSOLAG1IB_03729] [protein=Ribosome biogenesis regulatory protein homolog OS=Homo sapiens GN=RRS1 PE=1 SV=2] [protein_id=CEL59795.1] [location=join(1574688..1574728,1574779..1574874,1574929..1575263,1575317..1575503,1575557..1575875)] [gbkey=CDS]	EUC66538.1 ribosome biogenesis regulatory-like protein [Rhizoctonia solani AG-3 Rhs1AP]	KDN51249.1 hypothetical protein RSAG8_00878, partial [Rhizoctonia solani AG-8 WAC10335]
Rhiz1677	5	ELU45634.1 type 2A phosphatase activator TIP41 [Rhizoctonia solani AG-1 IA]	1164_g	lcl|LN679103.1_prot_CEL59796.1_596 [locus_tag=RSOLAG1IB_03730] [protein=Type 2A phosphatase activator TIP41 OS=Saccharomyces cerevisiae (strain ATCC 204508 / S288c) GN=TIP41 PE=1 SV=1] [protein_id=CEL59796.1] [location=complement(join(1575938..1576177,1576231..1576398,1576452..1576719,1576777..1577195))] [gbkey=CDS]	EUC66537.1 type 2A phosphatase activator TIP41 [Rhizoctonia solani AG-3 Rhs1AP]	KDN51250.1 hypothetical protein RSAG8_00879, partial [Rhizoctonia solani AG-8 WAC10335]
Rhiz1678	5	ELU45635.1 WD40 domain-containing protein [Rhizoctonia solani AG-1 IA]	1163_g	lcl|LN679103.1_prot_CEL59797.1_597 [locus_tag=RSOLAG1IB_03731] [protein=WD repeat-containing protein 89 OS=Rattus norvegicus GN=Wdr89 PE=2 SV=1] [protein_id=CEL59797.1] [location=complement(join(1577690..1578016,1578085..1578193,1578256..1578407,1578462..1578811,1578866..1578979,1579126..1579166,1579223..1579394,1579456..1579636))] [gbkey=CDS]	EUC66536.1 WD40 domain protein [Rhizoctonia solani AG-3 Rhs1AP]	KDN51251.1 LOW QUALITY PROTEIN: hypothetical protein RSAG8_00880, partial [Rhizoctonia solani AG-8 WAC10335]
Rhiz1679	5	ELU45636.1 hypothetical protein AG1IA_00355 [Rhizoctonia solani AG-1 IA]	1162_g	lcl|LN679103.1_prot_CEL59798.1_598 [locus_tag=RSOLAG1IB_03732] [protein=hypothetical protein] [protein_id=CEL59798.1] [location=join(1580487..1580502,1580578..1580649,1580715..1581133)] [gbkey=CDS]	EUC66535.1 transmembrane protein, putative [Rhizoctonia solani AG-3 Rhs1AP]	KDN51252.1 hypothetical protein RSAG8_00881, partial [Rhizoctonia solani AG-8 WAC10335]
Rhiz1680	5	ELU45637.1 Isochorismatase domain-containing protein [Rhizoctonia solani AG-1 IA]	1161_g	lcl|LN679103.1_prot_CEL59799.1_599 [locus_tag=RSOLAG1IB_03733] [protein=Pyrazinamidase/nicotinamidase OS=Escherichia coli (strain K12) GN=pncA PE=3 SV=1] [protein_id=CEL59799.1] [location=join(1581747..1581962,1582026..1582169,1582224..1582304,1582357..1582383,1582438..1582593,1582649..1582696,1583073..1583153,1583215..1583310)] [gbkey=CDS]	EUC66534.1 pyrazinamidase/nicotinamidase [Rhizoctonia solani AG-3 Rhs1AP]	KDN51253.1 hypothetical protein RSAG8_00882, partial [Rhizoctonia solani AG-8 WAC10335]
Rhiz1681	5	ELU45642.1 hypothetical protein AG1IA_00328 [Rhizoctonia solani AG-1 IA]	1185_g	lcl|LN679103.1_prot_CEL59772.1_572 [locus_tag=RSOLAG1IB_03706] [protein=hypothetical protein] [protein_id=CEL59772.1] [location=join(1516127..1516207,1516260..1516886,1516954..1517061,1517121..1517171,1517239..1517276,1517331..1517436)] [gbkey=CDS]	EUC66559.1 hypothetical protein RSOL_477800 [Rhizoctonia solani AG-3 Rhs1AP]	KDN51219.1 hypothetical protein RSAG8_00848, partial [Rhizoctonia solani AG-8 WAC10335]
Rhiz1682	5	ELU45645.1 dynein 1 light intermediate chain [Rhizoctonia solani AG-1 IA]	1192_g	lcl|LN679103.1_prot_CEL59766.1_566 [locus_tag=RSOLAG1IB_03700] [protein=Cytoplasmic dynein 1 light intermediate chain 1 OS=Gallus gallus GN=DYNC1LI1 PE=1 SV=1] [protein_id=CEL59766.1] [location=join(1492042..1492061,1492112..1492383,1492436..1492681,1492733..1493017,1493073..1493422,1493474..1493609,1493661..1493791,1493844..1494089)] [gbkey=CDS]	EUC66566.1 dynein 1 light intermediate chain [Rhizoctonia solani AG-3 Rhs1AP]	KDN51208.1 hypothetical protein RSAG8_00837, partial [Rhizoctonia solani AG-8 WAC10335]
Rhiz1683	5	ELU45647.1 F-box-like domain-containing protein [Rhizoctonia solani AG-1 IA]	1190_g	lcl|LN679103.1_prot_CEL59768.1_568 [locus_tag=RSOLAG1IB_03702] [protein=hypothetical protein] [protein_id=CEL59768.1] [location=join(1498070..1498962,1499013..1499751)] [gbkey=CDS]	EUC66564.1 F-box-like domain protein [Rhizoctonia solani AG-3 Rhs1AP]	KDN51210.1 LOW QUALITY PROTEIN: hypothetical protein RSAG8_00839, partial [Rhizoctonia solani AG-8 WAC10335]
Rhiz1684	5	ELU45651.1 epoxide hydrolase [Rhizoctonia solani AG-1 IA]	1189_g	lcl|LN679103.1_prot_CEL59769.1_569 [locus_tag=RSOLAG1IB_03703] [protein=Bifunctional epoxide hydrolase 2 OS=Mus musculus GN=Ephx2 PE=1 SV=2] [protein_id=CEL59769.1] [location=complement(join(1504290..1504463,1504547..1504638,1504807..1504903,1505066..1505203,1505339..1505468,1505525..1505697,1505745..1505829,1505882..1506027))] [gbkey=CDS]	EUC66563.1 epoxide hydrolase [Rhizoctonia solani AG-3 Rhs1AP]	KDN51214.1 hypothetical protein RSAG8_00843, partial [Rhizoctonia solani AG-8 WAC10335]
Rhiz1685	5	ELU45652.1 WD40 domain-containing protein [Rhizoctonia solani AG-1 IA]	1188_g	lcl|LN679103.1_prot_CEL59770.1_570 [locus_tag=RSOLAG1IB_03704] [protein=THO complex subunit 3 OS=Bos taurus GN=THOC3 PE=2 SV=1] [protein_id=CEL59770.1] [location=join(1506187..1506285,1506342..1506488,1506535..1506673,1506727..1506923,1506978..1507135,1507188..1507278)] [gbkey=CDS]	EUC66562.1 WD40 domain protein [Rhizoctonia solani AG-3 Rhs1AP]	KDN51215.1 hypothetical protein RSAG8_00844, partial [Rhizoctonia solani AG-8 WAC10335]
Rhiz1687	5	ELU45662.1 hypothetical protein AG1IA_00306 [Rhizoctonia solani AG-1 IA]	1196_g	lcl|LN679103.1_prot_CEL59758.1_558 [locus_tag=RSOLAG1IB_03691] [protein=NADH dehydrogenase [ubiquinone] 1 alpha subcomplex subunit 13 OS=Macaca fascicularis GN=NDUFA13 PE=2 SV=1] [protein_id=CEL59758.1] [location=join(1467163..1467173,1467225..1467275,1467326..1467422,1467479..1467532,1467598..1468588,1469133..1469147,1469218..1469236,1469588..1469737,1470157..1470298,1470755..1470764,1471186..14…	EUC66573.1 hypothetical protein RSOL_478040 [Rhizoctonia solani AG-3 Rhs1AP]	KDN51195.1 hypothetical protein RSAG8_00824, partial [Rhizoctonia solani AG-8 WAC10335]
Rhiz1688	5	ELU45667.1 transcription initiation factor IIB [Rhizoctonia solani AG-1 IA]	1194_g	lcl|LN679103.1_prot_CEL59763.1_563 [locus_tag=RSOLAG1IB_03697] [protein=Transcription initiation factor IIB OS=Schizosaccharomyces pombe (strain 972 / ATCC 24843) GN=sua7 PE=3 SV=1] [protein_id=CEL59763.1] [location=complement(join(1481660..1482502,1482553..1482557,1482621..1482828))] [gbkey=CDS]	EUC66569.1 transcription initiation factor TFIIB protein [Rhizoctonia solani AG-3 Rhs1AP]	KDN51206.1 hypothetical protein RSAG8_00835, partial [Rhizoctonia solani AG-8 WAC10335]
Rhiz1689	5	ELU45670.1 RA domain-containing protein [Rhizoctonia solani AG-1 IA]	1211_g	lcl|LN679103.1_prot_CEL59744.1_544 [locus_tag=RSOLAG1IB_03677] [protein=Tip elongation aberrant protein Tea4 OS=Schizosaccharomyces pombe (strain 972 / ATCC 24843) GN=tea4 PE=1 SV=2] [protein_id=CEL59744.1] [location=join(1426542..1426583,1426636..1427049,1427102..1429400,1429455..1430563,1430617..1430658)] [gbkey=CDS]	EUC66586.1 Ras association (RalGDS/AF-6) domain protein [Rhizoctonia solani AG-3 Rhs1AP]	KDN51180.1 hypothetical protein RSAG8_00809, partial [Rhizoctonia solani AG-8 WAC10335]
Rhiz1690	5	ELU45671.1 phosphoribosylaminoimidazole carboxylase [Rhizoctonia solani AG-1 IA]	1210_g	lcl|LN679103.1_prot_CEL59745.1_545 [gene=ADE2] [locus_tag=RSOLAG1IB_03678] [protein=phosphoribosylaminoimidazole carboxylase] [protein_id=CEL59745.1] [location=join(1430958..1430985,1431046..1431801,1431852..1432585,1432647..1432832)] [gbkey=CDS]	EUC66585.1 phosphoribosylaminoimidazole carboxylase [Rhizoctonia solani AG-3 Rhs1AP]	KDN51181.1 hypothetical protein RSAG8_00810, partial [Rhizoctonia solani AG-8 WAC10335]
Rhiz1691	5	ELU45672.1 hypothetical protein AG1IA_00295 [Rhizoctonia solani AG-1 IA]	1209_g	lcl|LN679103.1_prot_CEL59746.1_546 [locus_tag=RSOLAG1IB_03679] [protein=hypothetical protein] [protein_id=CEL59746.1] [location=join(1433276..1433378,1433433..1433968,1434026..1434802)] [gbkey=CDS]	EUC66584.1 transmembrane protein, putative [Rhizoctonia solani AG-3 Rhs1AP]	KDN51182.1 hypothetical protein RSAG8_00811, partial [Rhizoctonia solani AG-8 WAC10335]
Rhiz1692	5	ELU45676.1 MFS_1 domain-containing protein [Rhizoctonia solani AG-1 IA]	1205_g	lcl|LN679103.1_prot_CEL59749.1_549 [locus_tag=RSOLAG1IB_03682] [protein=putative membrane protein YMR155W OS=Saccharomyces cerevisiae (strain ATCC 204508 / S288c) GN=YMR155W PE=1 SV=1] [protein_id=CEL59749.1] [location=complement(join(1443188..1443341,1443393..1443556,1443610..1443650,1443701..1443910,1443971..1444111,1444167..1444187,1444241..1444853,1444902..1445115,1445176..1445223,1445276..14…	EUC66581.1 MFS general substrate transporter [Rhizoctonia solani AG-3 Rhs1AP]	KDN51185.1 hypothetical protein RSAG8_00814, partial [Rhizoctonia solani AG-8 WAC10335]
Rhiz1693	5	ELU45679.1 alcohol dehydrogenase groES-like domain-containing protein [Rhizoctonia solani AG-1 IA]	1226_g	lcl|LN679103.1_prot_CEL59724.1_524 [locus_tag=RSOLAG1IB_03657] [protein=hypothetical protein] [protein_id=CEL59724.1] [location=complement(join(1373395..1373766,1373822..1374364,1374422..1375657,1375713..1376099))] [gbkey=CDS]	EUC62357.1 alcohol dehydrogenase groES-like domain protein, putative [Rhizoctonia solani AG-3 Rhs1AP]	KDN51157.1 hypothetical protein RSAG8_00786, partial [Rhizoctonia solani AG-8 WAC10335]
Rhiz1694	5	ELU45680.1 GNL3L/Grn1 putative GTPase domain-containing protein [Rhizoctonia solani AG-1 IA]	1225_g	lcl|LN679103.1_prot_CEL59723.1_523 [locus_tag=RSOLAG1IB_03656] [protein=hypothetical protein] [protein_id=CEL59723.1] [location=join(1370679..1370697,1370758..1370868,1370919..1371001,1371052..1371337,1371388..1371623,1371679..1371973,1372034..1372161,1372222..1372863)] [gbkey=CDS]	EUC62358.1 GNL3L/Grn1 GTPase, putative [Rhizoctonia solani AG-3 Rhs1AP]	KDN51158.1 hypothetical protein RSAG8_00787, partial [Rhizoctonia solani AG-8 WAC10335]
Rhiz1695	5	ELU45682.1 autophagy-related protein 22-2 [Rhizoctonia solani AG-1 IA]	1224_g	lcl|LN679103.1_prot_CEL59721.1_521 [locus_tag=RSOLAG1IB_03654] [protein=Autophagy-related protein 22-1 OS=Penicillium chrysogenum (strain ATCC 28089 / DSM 1075 / Wisconsin 54-1255) GN=atg22-1 PE=3 SV=1] [protein_id=CEL59721.1] [location=complement(join(1364593..1364777,1364826..1364855,1364905..1365101,1365160..1365375,1365433..1365995,1366048..1366169,1366224..1366570,1366627..1366729,1366783..1…	EUC66605.1 autophagy-related protein [Rhizoctonia solani AG-3 Rhs1AP]	KDN51159.1 hypothetical protein RSAG8_00788, partial [Rhizoctonia solani AG-8 WAC10335]
Rhiz1696	5	ELU45683.1 hypothetical protein AG1IA_00282 [Rhizoctonia solani AG-1 IA]	1223_g	lcl|LN679103.1_prot_CEL59720.1_520 [locus_tag=RSOLAG1IB_03653] [protein=hypothetical protein] [protein_id=CEL59720.1] [location=join(1363824..1364010,1364074..1364160,1364229..1364437)] [gbkey=CDS]	EUC66604.1 proteolipid membrane modulator, putative [Rhizoctonia solani AG-3 Rhs1AP]	KDN51160.1 hypothetical protein RSAG8_00789, partial [Rhizoctonia solani AG-8 WAC10335]
Rhiz1697	5	ELU45684.1 developmentally regulated GTP binding protein 1 [Rhizoctonia solani AG-1 IA]	1220_g	lcl|LN679103.1_prot_CEL59717.1_517 [locus_tag=RSOLAG1IB_03650] [protein=hypothetical protein] [protein_id=CEL59717.1] [location=join(1357640..1357681,1357735..1357741,1357800..1357813,1357873..1357880,1357933..1358089,1358149..1358272,1358326..1358382,1358432..1358559,1358629..1358792,1358846..1358879,1358932..1358966,1359017..1359119)] [gbkey=CDS]	EUC66601.1 developmentally regulated GTP-binding protein [Rhizoctonia solani AG-3 Rhs1AP]	KDN51163.1 hypothetical protein RSAG8_00792, partial [Rhizoctonia solani AG-8 WAC10335]
Rhiz1698	5	ELU45687.1 methylenetetrahydrofolate dehydrogenase [Rhizoctonia solani AG-1 IA]	1216_g	lcl|LN679103.1_prot_CEL59712.1_512 [gene=MTD1] [locus_tag=RSOLAG1IB_03645] [protein=methylenetetrahydrofolate dehydrogenase (NAD+)] [protein_id=CEL59712.1] [location=complement(join(1346965..1347013,1347064..1347122,1347175..1347715,1347767..1347855,1347905..1348189,1348241..1348301,1348357..1348364))] [gbkey=CDS]	EUC66596.1 methylenetetrahydrofolate dehydrogenase (NAD+) [Rhizoctonia solani AG-3 Rhs1AP]	KDN51169.1 hypothetical protein RSAG8_00798, partial [Rhizoctonia solani AG-8 WAC10335]
Rhiz1699	5	ELU45688.1 ORMDL domain-containing protein [Rhizoctonia solani AG-1 IA]	1215_g	lcl|LN679103.1_prot_CEL59711.1_511 [locus_tag=RSOLAG1IB_03644] [protein=putative protein C119,09c OS=Schizosaccharomyces pombe (strain 972 / ATCC 24843) GN=SPBC119.09c PE=2 SV=3] [protein_id=CEL59711.1] [location=join(1345839..1346025,1346075..1346187,1346241..1346395,1346449..1346545,1346597..1346737)] [gbkey=CDS]	EUC66595.1 ORM1-unfolded protein response protein, putative [Rhizoctonia solani AG-3 Rhs1AP]	KDN51170.1 hypothetical protein RSAG8_00799, partial [Rhizoctonia solani AG-8 WAC10335]
Rhiz1700	5	ELU45691.1 SVP1-like protein 2 [Rhizoctonia solani AG-1 IA]	1214_g	lcl|LN679103.1_prot_CEL59707.1_507 [locus_tag=RSOLAG1IB_03640] [protein=WD repeat domain phosphoinositide-interacting protein 3 OS=Xenopus tropicalis GN=wdr45b PE=2 SV=1] [protein_id=CEL59707.1] [location=complement(join(1338837..1339434,1339491..1339965,1340057..1340347,1340401..1340551))] [gbkey=CDS]	EUC66589.1 SVP1-like protein [Rhizoctonia solani AG-3 Rhs1AP]	KDN51177.1 hypothetical protein RSAG8_00806, partial [Rhizoctonia solani AG-8 WAC10335]
Rhiz1701	5	ELU45692.1 hypothetical protein AG1IA_00291 [Rhizoctonia solani AG-1 IA]	1213_g	lcl|LN679103.1_prot_CEL59706.1_506 [locus_tag=RSOLAG1IB_03639] [protein=hypothetical protein] [protein_id=CEL59706.1] [location=join(1336972..1337600,1337659..1338065,1338115..1338350)] [gbkey=CDS]	EUC66588.1 hypothetical protein RSOL_478190 [Rhizoctonia solani AG-3 Rhs1AP]	KDN51178.1 hypothetical protein RSAG8_00807, partial [Rhizoctonia solani AG-8 WAC10335]
Rhiz1702	5	ELU45694.1 MFS sugar transporter [Rhizoctonia solani AG-1 IA]	1233_g	lcl|LN679103.1_prot_CEL59733.1_533 [locus_tag=RSOLAG1IB_03666] [protein=Hexose transporter 2 OS=Kluyveromyces lactis GN=KHT2 PE=3 SV=1] [protein_id=CEL59733.1] [location=join(1395437..1395456,1395515..1395625,1395685..1395811,1395862..1395884,1395948..1396059,1396113..1396223,1396275..1396300,1396379..1396383,1396431..1396500,1396549..1396672,1396727..1396863,1396918..1396997,1397050..1397146,139…	EUC62350.1 MFS sugar transporter, partial [Rhizoctonia solani AG-3 Rhs1AP]	KDN51150.1 hypothetical protein RSAG8_00779, partial [Rhizoctonia solani AG-8 WAC10335]
Rhiz1703	5	ELU45695.1 hypothetical protein AG1IA_00273 [Rhizoctonia solani AG-1 IA]	1232_g	lcl|LN679103.1_prot_CEL59732.1_532 [locus_tag=RSOLAG1IB_03665] [protein=hypothetical protein] [protein_id=CEL59732.1] [location=join(1392607..1392686,1392742..1392837,1392892..1392902,1392951..1393204)] [gbkey=CDS]	EUC62351.1 carbohydrate-binding domain protein, putative, partial [Rhizoctonia solani AG-3 Rhs1AP]	KDN51151.1 hypothetical protein RSAG8_00780, partial [Rhizoctonia solani AG-8 WAC10335]
Rhiz1704	5	ELU45696.1 40S ribosomal protein S12 [Rhizoctonia solani AG-1 IA]	1231_g	lcl|LN679103.1_prot_CEL59730.1_530 [locus_tag=RSOLAG1IB_03663] [protein=40S ribosomal protein S12 OS=Homo sapiens GN=RPS12 PE=1 SV=3] [protein_id=CEL59730.1] [location=join(1390560..1390630,1390744..1390840,1390894..1391232)] [gbkey=CDS]	EUC62352.1 40S ribosomal protein S12 [Rhizoctonia solani AG-3 Rhs1AP]	KDN51152.1 40S ribosomal protein S12, partial [Rhizoctonia solani AG-8 WAC10335]
Rhiz1705	5	ELU45699.1 hypothetical protein AG1IA_00265 [Rhizoctonia solani AG-1 IA]	1243_g	lcl|LN679103.1_prot_CEL59702.1_502 [locus_tag=RSOLAG1IB_03635] [protein=hypothetical protein] [protein_id=CEL59702.1] [location=complement(join(1321768..1322142,1322201..1322776,1322830..1322933,1322992..1323010))] [gbkey=CDS]	EUC62337.1 Grap2/cyclin-D-interacting protein [Rhizoctonia solani AG-3 Rhs1AP]	KDN51135.1 hypothetical protein RSAG8_00764, partial [Rhizoctonia solani AG-8 WAC10335]
Rhiz1706	5	ELU45700.1 zf-C2H2 domain-containing protein [Rhizoctonia solani AG-1 IA]	1241_g	lcl|LN679103.1_prot_CEL59705.1_505 [locus_tag=RSOLAG1IB_03638] [protein=Zinc finger protein ZIC 3 OS=Xenopus laevis GN=zic3 PE=2 SV=3] [protein_id=CEL59705.1] [location=join(1329179..1330107,1330163..1330229,1330284..1330396,1330449..1330571,1330627..1331110)] [gbkey=CDS]	EUC62340.1 C2H2-type zinc-finger protein [Rhizoctonia solani AG-3 Rhs1AP]	KDN51138.1 hypothetical protein RSAG8_00767, partial [Rhizoctonia solani AG-8 WAC10335]
Rhiz1707	5	ELU45702.1 CDC14 domain-containing protein [Rhizoctonia solani AG-1 IA]	1239_g	lcl|LN679103.1_prot_CEL59740.1_540 [locus_tag=RSOLAG1IB_03673] [protein=hypothetical protein] [protein_id=CEL59740.1] [location=join(1415037..1415063,1415113..1415254,1415302..1415495,1415546..1415799,1415862..1417875)] [gbkey=CDS]	EUC62344.1 cell division control protein [Rhizoctonia solani AG-3 Rhs1AP]	KDN51143.1 hypothetical protein RSAG8_00772, partial [Rhizoctonia solani AG-8 WAC10335]
Rhiz1708	5	ELU45703.1 TBC domain-containing protein [Rhizoctonia solani AG-1 IA]	1238_g	lcl|LN679103.1_prot_CEL59739.1_539 [locus_tag=RSOLAG1IB_03672] [protein=TBC1 domain family member 10B OS=Mus musculus GN=Tbc1d10b PE=1 SV=2] [protein_id=CEL59739.1] [location=complement(join(1409428..1409708,1409761..1409834,1409882..1409922,1409979..1410270,1410319..1410426,1410477..1411463,1411511..1413563,1413612..1414377,1414435..1414662,1414710..1414760,1414810..1414926))] [gbkey=CDS]	EUC62345.1 TBC1 domain protein 10B [Rhizoctonia solani AG-3 Rhs1AP]	KDN51144.1 LOW QUALITY PROTEIN: hypothetical protein RSAG8_00773, partial [Rhizoctonia solani AG-8 WAC10335]
Rhiz1709	5	ELU45707.1 C-1-tetrahydrofolate synthase [Rhizoctonia solani AG-1 IA]	1244_g	lcl|LN679103.1_prot_CEL59697.1_497 [locus_tag=RSOLAG1IB_03630] [protein=methylenetetrahydrofolate dehydrogenase (NADP+) / methenyltetrahydrofolate cyclohydrolase / formyltetrahydrofolate synthetase] [protein_id=CEL59697.1] [location=join(1308580..1308695,1308760..1309104,1309156..1309393,1309451..1309782,1309834..1310007,1310061..1310244,1310293..1310350,1310401..1310450,1310497..1310831,1310881.…	EUC62332.1 C-1-tetrahydrofolate synthase [Rhizoctonia solani AG-3 Rhs1AP]	KDN51125.1 hypothetical protein RSAG8_00754, partial [Rhizoctonia solani AG-8 WAC10335]
Rhiz1710	5	ELU45713.1 VID27 domain-containing protein [Rhizoctonia solani AG-1 IA]	1256_g	lcl|LN679103.1_prot_CEL59681.1_481 [locus_tag=RSOLAG1IB_03614] [protein=Vacuolar import and degradation protein 27 OS=Schizosaccharomyces pombe (strain 972 / ATCC 24843) GN=vid27 PE=1 SV=1] [protein_id=CEL59681.1] [location=complement(join(1267652..1267780,1267837..1267891,1267948..1268067,1268140..1268765,1268823..1269055,1269109..1269220,1269273..1269431,1269484..1269563,1269618..1270166,127021…	EUC62317.1 VID27 cytoplasmic protein, partial [Rhizoctonia solani AG-3 Rhs1AP]	KDN51107.1 hypothetical protein RSAG8_00736, partial [Rhizoctonia solani AG-8 WAC10335]
Rhiz1711	5	ELU45715.1 His4p [Rhizoctonia solani AG-1 IA]	1254_g	lcl|LN679103.1_prot_CEL59683.1_483 [locus_tag=RSOLAG1IB_03616] [protein=histidinol dehydrogenase] [protein_id=CEL59683.1] [location=complement(join(1272630..1272852,1272906..1273261,1273348..1275336))] [gbkey=CDS]	EUC62319.1 histidine biosynthesis trifunctional protein [Rhizoctonia solani AG-3 Rhs1AP]	KDN51109.1 LOW QUALITY PROTEIN: hypothetical protein RSAG8_00738, partial [Rhizoctonia solani AG-8 WAC10335]
Rhiz1713	5	ELU45716.1 CRCB domain-containing protein [Rhizoctonia solani AG-1 IA]	1252_g	lcl|LN679103.1_prot_CEL59685.1_485 [locus_tag=RSOLAG1IB_03618] [protein=UPF0695 membrane protein] [protein_id=CEL59685.1] [location=join(1277033..1277451,1277509..1277540,1277597..1277694,1277755..1278360)] [gbkey=CDS]	EUC62321.1 CrcB domain protein [Rhizoctonia solani AG-3 Rhs1AP]	KDN51112.1 hypothetical protein RSAG8_00741, partial [Rhizoctonia solani AG-8 WAC10335]
Rhiz1714	5	ELU45717.1 tspO/MBR family domain-containing protein [Rhizoctonia solani AG-1 IA]	1251_g	lcl|LN679103.1_prot_CEL59686.1_486 [locus_tag=RSOLAG1IB_03619] [protein=Translocator protein OS=Mus musculus GN=Tspo PE=2 SV=1] [protein_id=CEL59686.1] [location=complement(join(1278803..1278958,1279007..1279063,1279128..1279215,1279274..1279337,1279392..1279461,1279523..1279690))] [gbkey=CDS]	EUC62322.1 TspO/MBR-like protein [Rhizoctonia solani AG-3 Rhs1AP]	KDN51113.1 hypothetical protein RSAG8_00742, partial [Rhizoctonia solani AG-8 WAC10335]
Rhiz1715	5	ELU45719.1 RNA-directed RNA polymerase [Rhizoctonia solani AG-1 IA]	1249_g	lcl|LN679103.1_prot_CEL59688.1_488 [locus_tag=RSOLAG1IB_03621] [protein=RNA-dependent RNA polymerase 2 OS=Arabidopsis thaliana GN=RDR2 PE=3 SV=1] [protein_id=CEL59688.1] [location=join(1281748..1282189,1282253..1282366,1282426..1282525,1282582..1282597,1282666..1283362,1283421..1283479,1283536..1283621,1283674..1284165,1284228..1284396,1284457..1284750,1284805..1284911,1284967..1286247,1286313..1…	EUC62326.1 RNA-directed RNA polymerase [Rhizoctonia solani AG-3 Rhs1AP]	KDN51116.1 hypothetical protein RSAG8_00745, partial [Rhizoctonia solani AG-8 WAC10335]
Rhiz1716	5	ELU36504.1 tyrosyl-tRNA synthetase [Rhizoctonia solani AG-1 IA]	8509_g	lcl|LN679110.1_prot_CEL52907.1_47 [gene=yars] [locus_tag=RSOLAG1IB_05975] [protein=tyrosyl-tRNA synthetase] [protein_id=CEL52907.1] [location=join(187755..187872,187932..187952,188009..188070,188127..188145,188200..188540,188599..189165,189227..189400)] [gbkey=CDS]	EUC61097.1 cytoplasmic tyrosine-tRNA ligase [Rhizoctonia solani AG-3 Rhs1AP]	KDN33963.1 hypothetical protein RSAG8_12948, partial [Rhizoctonia solani AG-8 WAC10335]
Rhiz1717	5	ELU45721.1 ring hydroxylating beta subunit domain-containing protein [Rhizoctonia solani AG-1 IA]	1246_g	lcl|LN679103.1_prot_CEL59692.1_492 [gene=mud4] [locus_tag=RSOLAG1IB_03625] [protein=DNA-directed RNA polymerase, omega subunit family protein] [protein_id=CEL59692.1] [location=join(1295678..1295772,1295825..1296482,1296532..1296771,1296819..1297076,1297132..1297188,1297243..1297425,1297482..1297637,1297686..1297886,1297940..1298056,1298107..1298412,1298465..1298914,1298965..1299249,1299298..1300…	EUC62329.1 ring hydroxylating beta subunit domain protein, putative [Rhizoctonia solani AG-3 Rhs1AP]	KDN51121.1 LOW QUALITY PROTEIN: hypothetical protein RSAG8_00750, partial [Rhizoctonia solani AG-8 WAC10335]
Rhiz1718	5	ELU45723.1 hypothetical protein AG1IA_00246 [Rhizoctonia solani AG-1 IA]	1258_g	lcl|LN679103.1_prot_CEL59678.1_478 [locus_tag=RSOLAG1IB_03611] [protein=hypothetical protein] [protein_id=CEL59678.1] [location=complement(join(1259142..1260533,1260593..1260661,1260718..1261080,1261128..1261130))] [gbkey=CDS]	EUC62314.1 hypothetical protein RSOL_416570 [Rhizoctonia solani AG-3 Rhs1AP]	KDN51103.1 hypothetical protein RSAG8_00732, partial [Rhizoctonia solani AG-8 WAC10335]
Rhiz1719	5	ELU45724.1 DUF2353 domain-containing protein [Rhizoctonia solani AG-1 IA]	1257_g	lcl|LN679103.1_prot_CEL59679.1_479 [locus_tag=RSOLAG1IB_03612] [protein=hypothetical protein] [protein_id=CEL59679.1] [location=complement(join(1262320..1264221,1264275..1264657,1264717..1264924,1264976..1265100,1265153..1265489,1265551..1265618,1265699..1265975))] [gbkey=CDS]	EUC62315.1 DUF2353 domain protein [Rhizoctonia solani AG-3 Rhs1AP]	KDN51105.1 hypothetical protein RSAG8_00734, partial [Rhizoctonia solani AG-8 WAC10335]
Rhiz1720	5	ELU36505.1 chaperone regulator [Rhizoctonia solani AG-1 IA]	8512_g	lcl|LN679110.1_prot_CEL52910.1_50 [locus_tag=RSOLAG1IB_05978] [protein=putative J domain-containing protein C3E7,11c OS=Schizosaccharomyces pombe (strain 972 / ATCC 24843) GN=SPBC3E7.11c PE=3 SV=1] [protein_id=CEL52910.1] [location=complement(join(196092..196337,196441..196541,196599..196618,196670..196828,196883..197031,197110..197231,197301..197424,197479..197580,197630..197691,197739..197891,1…	EUC61107.1 chaperone protein DnaJ [Rhizoctonia solani AG-3 Rhs1AP]	KDN33965.1 hypothetical protein RSAG8_12950, partial [Rhizoctonia solani AG-8 WAC10335]
Rhiz1721	5	ELU45730.1 phospholipase [Rhizoctonia solani AG-1 IA]	1271_g	lcl|LN679103.1_prot_CEL59664.1_464 [locus_tag=RSOLAG1IB_03597] [protein=JmjC domain-containing protein 7 OS=Mus musculus GN=Jmjd7 PE=2 SV=1] [protein_id=CEL59664.1] [location=join(1223919..1224000,1224059..1224154,1224223..1224328,1224387..1224498,1224552..1224711,1224772..1224837,1224885..1225048,1225098..1225115)] [gbkey=CDS]	EUC57878.1 phospholipase [Rhizoctonia solani AG-3 Rhs1AP]	KDN51085.1 hypothetical protein RSAG8_00714, partial [Rhizoctonia solani AG-8 WAC10335]
Rhiz1722	5	ELU45731.1 BTB domain-containing protein [Rhizoctonia solani AG-1 IA]	1270_g	lcl|LN679103.1_prot_CEL59665.1_465 [locus_tag=RSOLAG1IB_03598] [protein=hypothetical protein] [protein_id=CEL59665.1] [location=complement(join(1226231..1226379,1226442..1226640))] [gbkey=CDS]	EUC62300.1 BTB/POZ domain protein [Rhizoctonia solani AG-3 Rhs1AP]	KDN51086.1 hypothetical protein RSAG8_00715, partial [Rhizoctonia solani AG-8 WAC10335]
Rhiz1723	5	ELU45732.1 phenylalanine-tRNA ligase [Rhizoctonia solani AG-1 IA]	1269_g	lcl|LN679103.1_prot_CEL59666.1_466 [locus_tag=RSOLAG1IB_03599] [protein=phenylalanyl-tRNA synthetase alpha chain] [protein_id=CEL59666.1] [location=join(1226811..1226969,1227038..1227280,1227334..1227452,1227503..1227595,1227649..1227777,1227836..1228278,1228332..1228408,1228462..1228622,1228676..1228760)] [gbkey=CDS]	EUC62301.1 phenylalanine-tRNA ligase alpha subunit [Rhizoctonia solani AG-3 Rhs1AP]	KDN51087.1 hypothetical protein RSAG8_00716, partial [Rhizoctonia solani AG-8 WAC10335]
Rhiz1724	5	ELU45733.1 oxidoreductase FAD-binding domain-containing protein [Rhizoctonia solani AG-1 IA]	1268_g	lcl|LN679103.1_prot_CEL59667.1_467 [locus_tag=RSOLAG1IB_03600] [protein=NADH-cytochrome b5 reductase 2 OS=Ustilago maydis (strain 521 / FGSC 9021) GN=MCR1 PE=3 SV=1] [protein_id=CEL59667.1] [location=complement(join(1228836..1228950,1229005..1229429,1229481..1229999))] [gbkey=CDS]	EUC62302.1 FAD-binding domain oxidoreductase [Rhizoctonia solani AG-3 Rhs1AP]	KDN51088.1 hypothetical protein RSAG8_00717, partial [Rhizoctonia solani AG-8 WAC10335]
Rhiz1725	5	ELU45734.1 SNARE associated domain-containing protein [Rhizoctonia solani AG-1 IA]	1267_g	lcl|LN679103.1_prot_CEL59668.1_468 [locus_tag=RSOLAG1IB_03601] [protein=Golgi apparatus membrane protein TVP38 OS=Coprinopsis cinerea (strain Okayama-7 / 130 / ATCC MYA-4618 / FGSC 9003) GN=TVP38 PE=3 SV=1] [protein_id=CEL59668.1] [location=join(1230224..1230286,1230340..1230490,1230544..1230830,1230880..1230923,1230977..1231132,1231184..1231379)] [gbkey=CDS]	EUC62303.1 SNARE associated protein [Rhizoctonia solani AG-3 Rhs1AP]	KDN51089.1 hypothetical protein RSAG8_00718, partial [Rhizoctonia solani AG-8 WAC10335]
Rhiz1726	5	ELU45735.1 SNARE protein syntaxin 18/UFE1 [Rhizoctonia solani AG-1 IA]	1266_g	lcl|LN679103.1_prot_CEL59669.1_469 [locus_tag=RSOLAG1IB_03602] [protein=Syntaxin-18 OS=Mus musculus GN=Stx18 PE=2 SV=2] [protein_id=CEL59669.1] [location=complement(join(1231487..1232187,1232262..1232511,1232569..1232727))] [gbkey=CDS]	EUC62304.1 SNARE protein syntaxin 18/UFE1 [Rhizoctonia solani AG-3 Rhs1AP]	KDN51090.1 hypothetical protein RSAG8_00719, partial [Rhizoctonia solani AG-8 WAC10335]
Rhiz1727	5	ELU45736.1 meiotically up-regulated 71 protein [Rhizoctonia solani AG-1 IA]	1264_g	lcl|LN679103.1_prot_CEL59671.1_471 [locus_tag=RSOLAG1IB_03604] [protein=Diphthine--ammonia ligase OS=Schizosaccharomyces pombe (strain 972 / ATCC 24843) GN=mug71 PE=1 SV=1] [protein_id=CEL59671.1] [location=join(1233886..1234000,1234053..1234270,1234321..1234397,1234458..1234638,1234686..1234777,1234834..1235065,1235119..1235185,1235235..1235530,1235586..1235816,1235872..1236130,1236186..1236272,…	EUC62306.1 meiotically up-regulated 71 protein [Rhizoctonia solani AG-3 Rhs1AP]	KDN51092.1 hypothetical protein RSAG8_00721, partial [Rhizoctonia solani AG-8 WAC10335]
Rhiz1728	5	ELU45739.1 patched sphingolipid transporter (Ncr1), putative [Rhizoctonia solani AG-1 IA]	1260_g	lcl|LN679103.1_prot_CEL59674.1_474 [locus_tag=RSOLAG1IB_03607] [protein=Niemann-Pick type C-related protein 1 OS=Saccharomyces cerevisiae (strain ATCC 204508 / S288c) GN=NCR1 PE=1 SV=1] [protein_id=CEL59674.1] [location=join(1243004..1243096,1243152..1244822,1244869..1245739,1245786..1246978,1247025..1247191,1247247..1247289)] [gbkey=CDS]	EUC62310.1 patched sphingolipid transporter protein, putative [Rhizoctonia solani AG-3 Rhs1AP]	KDN51098.1 LOW QUALITY PROTEIN: hypothetical protein RSAG8_00727, partial [Rhizoctonia solani AG-8 WAC10335]
Rhiz1729	5	ELU45740.1 fructose-bisphosphatase [Rhizoctonia solani AG-1 IA]	1301_g	lcl|LN679103.1_prot_CEL59629.1_429 [locus_tag=RSOLAG1IB_03562] [protein=fructose-1,6-bisphosphatase I] [protein_id=CEL59629.1] [location=join(1131068..1131117,1131176..1131304,1131360..1131522,1131575..1131667,1131722..1131895,1131951..1132090,1132144..1132423)] [gbkey=CDS]	EUC57844.1 fructose-1,6-bisphosphatase, cytosolic protein [Rhizoctonia solani AG-3 Rhs1AP]	KDN51046.1 hypothetical protein RSAG8_00675, partial [Rhizoctonia solani AG-8 WAC10335]
Rhiz1730	5	ELU45742.1 NADH dehydrogenase [Rhizoctonia solani AG-1 IA]	1299_g	lcl|LN679103.1_prot_CEL59632.1_432 [locus_tag=RSOLAG1IB_03565] [protein=NADH dehydrogenase] [protein_id=CEL59632.1] [location=join(1139075..1139572,1139632..1139897,1139944..1140065,1140116..1140222,1140280..1140318,1140368..1140417,1140473..1140521,1140577..1140786,1140840..1140917,1140971..1141067,1141117..1141277,1141328..1141498,1141548..1141589,1141648..1141736,1141792..1141825)] [gbkey=CDS]	EUC57846.1 NADH dehydrogenase (ubiquinone), 64 kDa subunit, putative, partial [Rhizoctonia solani AG-3 Rhs1AP]	KDN51049.1 LOW QUALITY PROTEIN: hypothetical protein RSAG8_00678, partial [Rhizoctonia solani AG-8 WAC10335]
Rhiz1731	5	ELU45743.1 fungal zn(2)-Cys(6) binuclear cluster domain-containing protein [Rhizoctonia solani AG-1 IA]	1298_g	lcl|LN679103.1_prot_CEL59633.1_433 [locus_tag=RSOLAG1IB_03566] [protein=hypothetical protein] [protein_id=CEL59633.1] [location=join(1144607..1144720,1144777..1144881,1144938..1144973,1145036..1145147,1145202..1145357,1145418..1145456,1145510..1145727)] [gbkey=CDS]	EUC57847.1 hypothetical protein RSOL_231670 [Rhizoctonia solani AG-3 Rhs1AP]	KDN49264.1 hypothetical protein RSAG8_01966, partial [Rhizoctonia solani AG-8 WAC10335]
Rhiz1732	5	ELU45744.1 ATP synthase beta chain [Rhizoctonia solani AG-1 IA]	1297_g	lcl|LN679103.1_prot_CEL59634.1_434 [locus_tag=RSOLAG1IB_03567] [protein=F-type H+-transporting ATPase subunit beta] [protein_id=CEL59634.1] [location=complement(join(1146526..1146738,1146794..1147151,1147206..1147392,1147448..1148143,1148296..1148461))] [gbkey=CDS]	EUC57848.1 ATP synthase F1, beta subunit [Rhizoctonia solani AG-3 Rhs1AP]	KDN51052.1 ATP synthase subunit beta, mitochondrial, partial [Rhizoctonia solani AG-8 WAC10335]
Rhiz1733	5	ELU45746.1 hypothetical protein AG1IA_00207 [Rhizoctonia solani AG-1 IA]	1296_g	lcl|LN679103.1_prot_CEL59635.1_435 [locus_tag=RSOLAG1IB_03568] [protein=hypothetical protein] [protein_id=CEL59635.1] [location=complement(join(1151853..1151947,1151997..1152197,1152251..1152430,1152484..1152667,1152733..1152825,1152876..1153045,1153108..1153147))] [gbkey=CDS]	EUC57849.1 fungal Zn, 2-cys(6) binuclear cluster domain protein [Rhizoctonia solani AG-3 Rhs1AP]	KDN51056.1 hypothetical protein RSAG8_00685, partial [Rhizoctonia solani AG-8 WAC10335]
Rhiz1734	5	ELU45751.1 phenylalanyl-tRNA synthetase [Rhizoctonia solani AG-1 IA]	1293_g	lcl|LN679103.1_prot_CEL59638.1_438 [locus_tag=RSOLAG1IB_03571] [protein=phenylalanyl-tRNA synthetase alpha chain] [protein_id=CEL59638.1] [location=complement(join(1160363..1160447,1160503..1160576,1160633..1160907,1160956..1161741,1161798..1161987))] [gbkey=CDS]	EUC57854.1 phenylalanyl-tRNA synthetase alpha subunit [Rhizoctonia solani AG-3 Rhs1AP]	KDN51060.1 hypothetical protein RSAG8_00689, partial [Rhizoctonia solani AG-8 WAC10335]
Rhiz1735	5	ELU45757.1 phosphoserine aminotransferase [Rhizoctonia solani AG-1 IA]	1288_g	lcl|LN679103.1_prot_CEL59644.1_444 [locus_tag=RSOLAG1IB_03577] [protein=phosphoserine aminotransferase] [protein_id=CEL59644.1] [location=join(1175765..1175842,1175889..1177003,1177061..1177071,1177127..1177212)] [gbkey=CDS]	EUC57861.1 phosphoserine aminotransferase [Rhizoctonia solani AG-3 Rhs1AP]	KDN51066.1 hypothetical protein RSAG8_00695, partial [Rhizoctonia solani AG-8 WAC10335]
Rhiz1736	5	ELU45758.1 hypothetical protein AG1IA_00219 [Rhizoctonia solani AG-1 IA]	1287_g	lcl|LN679103.1_prot_CEL59645.1_445 [locus_tag=RSOLAG1IB_03578] [protein=tRNA (carboxymethyluridine(34)-5-O)-methyltransferase OS=Saccharomyces cerevisiae (strain ATCC 204508 / S288c) GN=TRM9 PE=1 SV=1] [protein_id=CEL59645.1] [location=complement(join(1177815..1177817,1177877..1177945,1177991..1178224,1178274..1178414))] [gbkey=CDS]	EUC57862.1 S-adenosyl-L-methionine-dependent methyltransferase, putative [Rhizoctonia solani AG-3 Rhs1AP]	KDN51067.1 hypothetical protein RSAG8_00696, partial [Rhizoctonia solani AG-8 WAC10335]
Rhiz1737	5	ELU45759.1 hypothetical protein AG1IA_00220 [Rhizoctonia solani AG-1 IA]	1286_g	lcl|LN679103.1_prot_CEL59646.1_446 [locus_tag=RSOLAG1IB_03579] [protein=hypothetical protein] [protein_id=CEL59646.1] [location=join(1178517..1178871,1178923..1178991,1179040..1179072,1179128..1179135)] [gbkey=CDS]	EUC57863.1 DUF1764 domain protein, partial [Rhizoctonia solani AG-3 Rhs1AP]	KDN51068.1 hypothetical protein RSAG8_00697, partial [Rhizoctonia solani AG-8 WAC10335]
Rhiz1738	5	ELU45761.1 acetolactate synthase [Rhizoctonia solani AG-1 IA]	1284_g	lcl|LN679103.1_prot_CEL59649.1_449 [locus_tag=RSOLAG1IB_03582] [protein=acetolactate synthase I/II/III large subunit] [protein_id=CEL59649.1] [location=complement(join(1183318..1183595,1183653..1183845,1183899..1184308,1184366..1185357,1185407..1185612))] [gbkey=CDS]	EUC57865.1 acetolactate synthase catalytic subunit [Rhizoctonia solani AG-3 Rhs1AP]	KDN51071.1 hypothetical protein RSAG8_00700, partial [Rhizoctonia solani AG-8 WAC10335]
Rhiz1739	5	ELU45762.1 intracellular protein transport-related protein [Rhizoctonia solani AG-1 IA]	1282_g	lcl|LN679103.1_prot_CEL59651.1_451 [locus_tag=RSOLAG1IB_03584] [protein=AP-2 complex subunit mu OS=Dictyostelium discoideum GN=apm2 PE=2 SV=2] [protein_id=CEL59651.1] [location=complement(join(1190207..1190468,1190521..1190754,1190811..1190942,1190993..1191101,1191151..1191283,1191334..1191425,1191482..1191612,1191662..1191793,1191844..1191878,1191943..1191972,1192025..1192033))] [gbkey=CDS]	EUC57867.1 AP-2 adaptor complex subunit mu, putative, partial [Rhizoctonia solani AG-3 Rhs1AP]	KDN51074.1 hypothetical protein RSAG8_00703, partial [Rhizoctonia solani AG-8 WAC10335]
Rhiz1740	5	ELU45763.1 phospholipase A-2-activating protein [Rhizoctonia solani AG-1 IA]	1281_g	lcl|LN679103.1_prot_CEL59653.1_453 [locus_tag=RSOLAG1IB_03586] [protein=Ubiquitin homeostasis protein lub1 OS=Schizosaccharomyces pombe (strain 972 / ATCC 24843) GN=lub1 PE=1 SV=2] [protein_id=CEL59653.1] [location=join(1194392..1194789,1194839..1195224,1195285..1195439,1195485..1195522,1195576..1195699,1195747..1195906,1195960..1196106,1196154..1196311,1196358..1196444,1196495..1196681,1196733..…	EUC57869.1 phospholipase A-2-activating protein [Rhizoctonia solani AG-3 Rhs1AP]	KDN51076.1 hypothetical protein RSAG8_00705, partial [Rhizoctonia solani AG-8 WAC10335]
Rhiz1741	5	ELU45766.1 calcium:hydrogen antiporter [Rhizoctonia solani AG-1 IA]	1276_g	lcl|LN679103.1_prot_CEL59659.1_459 [locus_tag=RSOLAG1IB_03592] [protein=Acylpyruvase FAHD1, mitochondrial OS=Dictyostelium discoideum GN=fahd1 PE=3 SV=1] [protein_id=CEL59659.1] [location=complement(join(1208094..1208233,1208286..1208307,1208363..1208458,1208521..1208578,1208643..1208745,1208801..1208878,1208938..1209286))] [gbkey=CDS]	EUC57874.1 fumarylacetoacetate hydrolase [Rhizoctonia solani AG-3 Rhs1AP]	KDN51081.1 hypothetical protein RSAG8_00710, partial [Rhizoctonia solani AG-8 WAC10335]
Rhiz1742	5	ELU45768.1 aldo/keto reductase family domain-containing protein [Rhizoctonia solani AG-1 IA]	1274_g	lcl|LN679103.1_prot_CEL59661.1_461 [locus_tag=RSOLAG1IB_03594] [protein=Protein GCY OS=Saccharomyces cerevisiae (strain ATCC 204508 / S288c) GN=GCY1 PE=1 SV=1] [protein_id=CEL59661.1] [location=join(1214120..1214265,1214319..1214361,1214416..1214439,1214496..1214595,1214647..1214660,1214725..1214743,1214794..1214883,1214940..1215076,1215127..1215184,1215243..1215332,1215391..1215563)] [gbkey=CDS]	EUC57875.1 aldo/keto reductase family protein [Rhizoctonia solani AG-3 Rhs1AP]	KDN51082.1 hypothetical protein RSAG8_00711, partial [Rhizoctonia solani AG-8 WAC10335]
Rhiz1743	5	ELU45770.1 Nup88 domain-containing protein [Rhizoctonia solani AG-1 IA]	1303_g	lcl|LN679103.1_prot_CEL59627.1_427 [locus_tag=RSOLAG1IB_03560] [protein=Nucleoporin nup82 OS=Schizosaccharomyces pombe (strain 972 / ATCC 24843) GN=nup82 PE=3 SV=1] [protein_id=CEL59627.1] [location=join(1120485..1120784,1120838..1120992,1121048..1121170,1121223..1121438,1121501..1121945,1122003..1122358,1122410..1123139,1123192..1123331,1123384..1123459)] [gbkey=CDS]	EUC57841.1 nuclear pore complex protein, partial [Rhizoctonia solani AG-3 Rhs1AP]	KDN51041.1 hypothetical protein RSAG8_00670, partial [Rhizoctonia solani AG-8 WAC10335]
Rhiz1744	5	ELU45771.1 putative response regulator receiver protein [Rhizoctonia solani AG-1 IA]	1302_g	lcl|LN679103.1_prot_CEL59628.1_428 [locus_tag=RSOLAG1IB_03561] [protein=Transcription factor prr1 OS=Schizosaccharomyces pombe (strain 972 / ATCC 24843) GN=prr1 PE=1 SV=2] [protein_id=CEL59628.1] [location=complement(join(1124195..1124611,1124666..1124854,1124906..1125191,1125241..1125952,1126003..1126468,1126514..1126730,1126782..1127158))] [gbkey=CDS]	EUC57842.1 response regulator receiver protein, putative, partial [Rhizoctonia solani AG-3 Rhs1AP]	KDN51043.1 hypothetical protein RSAG8_00672, partial [Rhizoctonia solani AG-8 WAC10335]
Rhiz1745	5	ELU45772.1 peptide-N4-(N-acetyl-beta-glucosaminyl)asparagine amidase A [Rhizoctonia solani AG-1 IA]	1319_g	lcl|LN679103.1_prot_CEL59606.1_406 [locus_tag=RSOLAG1IB_03539] [protein=hypothetical protein] [protein_id=CEL59606.1] [location=join(1067142..1067585,1067655..1067726,1067783..1067818,1067873..1067935,1068003..1068111,1068159..1068289,1068338..1068418,1068472..1068546,1068600..1068688,1068741..1068889,1068945..1068973,1069031..1069353,1069407..1069459,1069511..1069869)] [gbkey=CDS]	EUC57821.1 peptide-n4-(N-acetyl-beta-glucosaminyl)asparagine amidase A [Rhizoctonia solani AG-3 Rhs1AP]	KDN51016.1 hypothetical protein RSAG8_00645, partial [Rhizoctonia solani AG-8 WAC10335]
Rhiz1746	5	ELU45774.1 Bromodomain-containing protein [Rhizoctonia solani AG-1 IA]	1317_g	lcl|LN679103.1_prot_CEL59609.1_409 [locus_tag=RSOLAG1IB_03542] [protein=Bromodomain-containing protein 8 OS=Mus musculus GN=Brd8 PE=1 SV=2] [protein_id=CEL59609.1] [location=complement(join(1074637..1074711,1074767..1075173,1075234..1075341,1075393..1075806,1075857..1076063,1076115..1076185,1076240..1076330,1076389..1076426,1076480..1076529,1076585..1076770))] [gbkey=CDS]	EUC57824.1 bromodomain domain protein [Rhizoctonia solani AG-3 Rhs1AP]	KDN51020.1 LOW QUALITY PROTEIN: hypothetical protein RSAG8_00649, partial [Rhizoctonia solani AG-8 WAC10335]
Rhiz1747	5	ELU45776.1 calcium/calmodulin-dependent protein phosphatase [Rhizoctonia solani AG-1 IA]	1316_g	lcl|LN679103.1_prot_CEL59611.1_411 [locus_tag=RSOLAG1IB_03544] [protein=Calcineurin subunit B OS=Cryptococcus neoformans var, neoformans serotype D (strain B-3501A) GN=CNB1 PE=3 SV=1] [protein_id=CEL59611.1] [location=complement(join(1081225..1081263,1081315..1081363,1081413..1081468,1081518..1081612,1081664..1081749,1081800..1081898,1081950..1082040,1082158..1082170))] [gbkey=CDS]	EUC57826.1 calcium-dependent serine/threonine phosphatase [Rhizoctonia solani AG-3 Rhs1AP]	KDN51023.1 Calcineurin subunit B, partial [Rhizoctonia solani AG-8 WAC10335]
Rhiz1748	5	ELU45777.1 BAG domain-containing protein [Rhizoctonia solani AG-1 IA]	1313_g	lcl|LN679103.1_prot_CEL59614.1_414 [locus_tag=RSOLAG1IB_03547] [protein=hypothetical protein] [protein_id=CEL59614.1] [location=complement(join(1090474..1091880,1091935..1092630))] [gbkey=CDS]	EUC57829.1 BAG domain protein [Rhizoctonia solani AG-3 Rhs1AP]	KDN51027.1 hypothetical protein RSAG8_00656, partial [Rhizoctonia solani AG-8 WAC10335]
Rhiz1749	5	ELU45778.1 Med17 domain-containing protein [Rhizoctonia solani AG-1 IA]	1312_g	lcl|LN679103.1_prot_CEL59616.1_416 [locus_tag=RSOLAG1IB_03549] [protein=hypothetical protein] [protein_id=CEL59616.1] [location=complement(join(1095437..1095837,1095940..1096082,1096132..1096398,1096451..1096923,1096972..1097073,1097123..1097412,1097462..1097964,1098018..1098314,1098373..1098497))] [gbkey=CDS]	EUC57831.1 subunit 17 of mediator complex protein [Rhizoctonia solani AG-3 Rhs1AP]	KDN51029.1 hypothetical protein RSAG8_00658, partial [Rhizoctonia solani AG-8 WAC10335]
Rhiz1750	5	ELU36510.1 PEX11 domain-containing protein [Rhizoctonia solani AG-1 IA]	8599_g	lcl|LN679124.1_prot_CEL56804.1_68 [locus_tag=RSOLAG1IB_08106] [protein=Peroxisomal membrane protein PMP27 OS=Saccharomyces cerevisiae (strain ATCC 204508 / S288c) GN=PEX11 PE=1 SV=2] [protein_id=CEL56804.1] [location=join(246447..246654,246710..246861,246917..247033,247083..247256)] [gbkey=CDS]	EUC63760.1 peroxisomal biogenesis factor 11 [Rhizoctonia solani AG-3 Rhs1AP]	KDN39217.1 hypothetical protein RSAG8_08988, partial [Rhizoctonia solani AG-8 WAC10335]
Rhiz1751	5	ELU45781.1 IPP-2 domain-containing protein [Rhizoctonia solani AG-1 IA]	1311_g	lcl|LN679103.1_prot_CEL59618.1_418 [locus_tag=RSOLAG1IB_03551] [protein=hypothetical protein] [protein_id=CEL59618.1] [location=complement(join(1099970..1100152,1100343..1100413,1100469..1100813,1100878..1101005,1101057..1101178))] [gbkey=CDS]	EUC57832.1 IPP-2 domain protein [Rhizoctonia solani AG-3 Rhs1AP]	KDN51031.1 LOW QUALITY PROTEIN: hypothetical protein RSAG8_00660, partial [Rhizoctonia solani AG-8 WAC10335]
Rhiz1752	5	ELU45785.1 glucosyltransferase [Rhizoctonia solani AG-1 IA]	1309_g	lcl|LN679103.1_prot_CEL59622.1_422 [gene=ALG8] [locus_tag=RSOLAG1IB_03555] [protein=alpha-1,3-glucosyltransferase] [protein_id=CEL59622.1] [location=join(1107621..1107730,1107780..1107858,1107916..1107931,1107984..1108161,1108215..1108443,1108491..1108719,1108773..1108927,1108978..1109114,1109173..1109638)] [gbkey=CDS]	EUC57836.1 dolichyl pyrophosphate Glc1Man9GlcNAc2 alpha-1,3-glucosyltransferase [Rhizoctonia solani AG-3 Rhs1AP]	KDN51035.1 hypothetical protein RSAG8_00664, partial [Rhizoctonia solani AG-8 WAC10335]
Rhiz1753	5	ELU45786.1 ribonucleotide reductase small subunit [Rhizoctonia solani AG-1 IA]	1308_g	lcl|LN679103.1_prot_CEL59623.1_423 [locus_tag=RSOLAG1IB_03556] [protein=ribonucleoside-diphosphate reductase subunit M2] [protein_id=CEL59623.1] [location=complement(join(1109928..1109949,1110004..1110152,1110204..1110325,1110379..1110791,1110841..1111007,1111056..1111127,1111179..1111463))] [gbkey=CDS]	EUC57837.1 ribonucleoside-diphosphate reductase small chain [Rhizoctonia solani AG-3 Rhs1AP]	KDN51036.1 LOW QUALITY PROTEIN: hypothetical protein RSAG8_00665, partial [Rhizoctonia solani AG-8 WAC10335]
Rhiz1754	5	ELU36511.1 pyruvate dehydrogenase protein X component [Rhizoctonia solani AG-1 IA]	8600_g	lcl|LN679124.1_prot_CEL56805.1_69 [gene=DLAT] [locus_tag=RSOLAG1IB_08107] [protein=pyruvate dehydrogenase E2 component (dihydrolipoamide acetyltransferase)] [protein_id=CEL56805.1] [location=complement(join(247628..248060,248110..248801,248855..248917,248982..249124,249197..249224))] [gbkey=CDS]	EUC63759.1 pyruvate dehydrogenase complex dihydrolipoamide acetyltransferase [Rhizoctonia solani AG-3 Rhs1AP]	KDN39218.1 hypothetical protein RSAG8_08989, partial [Rhizoctonia solani AG-8 WAC10335]
Rhiz1755	5	ELU45790.1 20S proteasome subunit [Rhizoctonia solani AG-1 IA]	1304_g	lcl|LN679103.1_prot_CEL59626.1_426 [locus_tag=RSOLAG1IB_03559] [protein=20S proteasome subunit alpha 7] [protein_id=CEL59626.1] [location=complement(join(1119176..1119338,1119468..1119580,1119634..1119777,1119828..1119929,1119979..1120102,1120152..1120255))] [gbkey=CDS]	EUC57840.1 proteasome subunit alpha type protein [Rhizoctonia solani AG-3 Rhs1AP]	KDN51040.1 hypothetical protein RSAG8_00669, partial [Rhizoctonia solani AG-8 WAC10335]
Rhiz1756	5	ELU45794.1 polysaccharide deacetylase domain-containing protein [Rhizoctonia solani AG-1 IA]	1348_g	lcl|LN679103.1_prot_CEL59574.1_374 [locus_tag=RSOLAG1IB_03507] [protein=Chitin deacetylase OS=Amylomyces rouxii PE=1 SV=1] [protein_id=CEL59574.1] [location=complement(join(992628..992645,992697..992817,992876..992885,992948..993029,993083..993126,993181..993242,993295..993345,993399..993537,993596..993690,993742..993893))] [gbkey=CDS]	EUC57793.1 carbohydrate esterase family 4 protein [Rhizoctonia solani AG-3 Rhs1AP]	KDN50983.1 hypothetical protein RSAG8_00612, partial [Rhizoctonia solani AG-8 WAC10335]
Rhiz1757	5	ELU45796.1 U5 snRNP complex subunit [Rhizoctonia solani AG-1 IA]	1347_g	lcl|LN679103.1_prot_CEL59575.1_375 [locus_tag=RSOLAG1IB_03508] [protein=U5 small nuclear ribonucleoprotein 40 kDa protein OS=Mus musculus GN=Snrnp40 PE=2 SV=1] [protein_id=CEL59575.1] [location=join(995807..995902,996399..996456,996522..996733,996785..996857,996909..997312,997371..997749,997818..997882)] [gbkey=CDS]	EUC57795.1 U5 snRNP-specific 40 kDa protein, putative [Rhizoctonia solani AG-3 Rhs1AP]	KDN50985.1 hypothetical protein RSAG8_00614, partial [Rhizoctonia solani AG-8 WAC10335]
Rhiz1758	5	ELU45797.1 pre-mRNA-splicing factor ISY1 [Rhizoctonia solani AG-1 IA]	1346_g	lcl|LN679103.1_prot_CEL59576.1_376 [locus_tag=RSOLAG1IB_03509] [protein=Pre-mRNA-splicing factor ISY1 OS=Cryptococcus neoformans var, neoformans serotype D (strain JEC21 / ATCC MYA-565) GN=ISY1 PE=3 SV=1] [protein_id=CEL59576.1] [location=complement(join(998257..998585,998668..998802,998853..998908,998959..999130,999200..999369,999421..999443,999499..999501))] [gbkey=CDS]	EUC57796.1 pre-mRNA-splicing factor Isy1 [Rhizoctonia solani AG-3 Rhs1AP]	KDN50986.1 hypothetical protein RSAG8_00615, partial [Rhizoctonia solani AG-8 WAC10335]
Rhiz1759	5	ELU45799.1 CMGC/CDK/CDK8 protein kinase [Rhizoctonia solani AG-1 IA]	1343_g	lcl|LN679103.1_prot_CEL59579.1_379 [gene=SSN3] [locus_tag=RSOLAG1IB_03512] [protein=hypothetical protein] [protein_id=CEL59579.1] [location=join(1002300..1002575,1002635..1002739,1002788..1003295,1003351..1003411,1003467..1003631,1003684..1003894)] [gbkey=CDS]	EUC57797.1 cyclin-dependent kinase [Rhizoctonia solani AG-3 Rhs1AP]	KDN50989.1 hypothetical protein RSAG8_00618, partial [Rhizoctonia solani AG-8 WAC10335]
Rhiz1760	5	ELU45800.1 band 7 domain-containing protein [Rhizoctonia solani AG-1 IA]	1342_g	lcl|LN679103.1_prot_CEL59580.1_380 [locus_tag=RSOLAG1IB_03513] [protein=hypothetical protein] [protein_id=CEL59580.1] [location=complement(join(1004061..1004408,1004466..1004638,1004692..1004850,1004899..1004980,1005034..1005107,1005160..1005635,1005690..1005749,1005798..1006156))] [gbkey=CDS]	EUC57798.1 band 7 domain protein [Rhizoctonia solani AG-3 Rhs1AP]	KDN50990.1 hypothetical protein RSAG8_00619, partial [Rhizoctonia solani AG-8 WAC10335]
Rhiz1761	5	ELU45805.1 methionyl aminopeptidase [Rhizoctonia solani AG-1 IA]	1337_g	lcl|LN679103.1_prot_CEL59588.1_388 [locus_tag=RSOLAG1IB_03521] [protein=Methionine aminopeptidase 1B, chloroplastic OS=Arabidopsis thaliana GN=MAP1B PE=2 SV=2] [protein_id=CEL59588.1] [location=complement(join(1022416..1022508,1022562..1022580,1022639..1022709,1022765..1022814,1022874..1023096,1023151..1023250,1023304..1023380,1023435..1023518,1023571..1023981))] [gbkey=CDS]	EUC57803.1 methionine aminopeptidase 1D [Rhizoctonia solani AG-3 Rhs1AP]	KDN50996.1 hypothetical protein RSAG8_00625, partial [Rhizoctonia solani AG-8 WAC10335]
Rhiz1762	5	ELU45806.1 DNA repair protein rad8 [Rhizoctonia solani AG-1 IA]	1336_g	lcl|LN679103.1_prot_CEL59589.1_389 [locus_tag=RSOLAG1IB_03522] [protein=putative ATP-dependent helicase C17A2,12 OS=Schizosaccharomyces pombe (strain 972 / ATCC 24843) GN=SPAC17A2.12 PE=3 SV=1] [protein_id=CEL59589.1] [location=join(1024431..1024726,1024775..1024897,1024955..1025051,1025100..1025493,1025550..1025679,1025731..1027279,1027335..1028637,1028688..1029698,1029747..1029847,1029900..1030…	EUC57804.1 serine/threonine-protein phosphatase [Rhizoctonia solani AG-3 Rhs1AP]	KDN50997.1 LOW QUALITY PROTEIN: hypothetical protein RSAG8_00626, partial [Rhizoctonia solani AG-8 WAC10335]
Rhiz1763	5	ELU45807.1 hypothetical protein AG1IA_00170 [Rhizoctonia solani AG-1 IA]	1334_g	lcl|LN679103.1_prot_CEL59592.1_392 [locus_tag=RSOLAG1IB_03525] [protein=DnaJ homolog subfamily C member 28 OS=Mus musculus GN=Dnajc28 PE=2 SV=2] [protein_id=CEL59592.1] [location=join(1034795..1035060,1035113..1035632,1035708..1035746,1035806..1035929,1036001..1036473)] [gbkey=CDS]	EUC57807.1 DUF1992 domain protein [Rhizoctonia solani AG-3 Rhs1AP]	KDN51000.1 hypothetical protein RSAG8_00629, partial [Rhizoctonia solani AG-8 WAC10335]
Rhiz1764	5	ELU45811.1 glycoside hydrolase family 61 protein [Rhizoctonia solani AG-1 IA]	1328_g	lcl|LN679103.1_prot_CEL59597.1_397 [locus_tag=RSOLAG1IB_03530] [protein=putative endo-beta-1,4-glucanase D OS=Aspergillus niger (strain CBS 513,88 / FGSC A1513) GN=eglD PE=3 SV=1] [protein_id=CEL59597.1] [location=join(1048714..1048765,1048826..1048936,1048990..1049125,1049261..1049387,1049449..1049562,1049767..1049784,1049851..1050006)] [gbkey=CDS]	EUC57812.1 glycoside hydrolase family 61 protein [Rhizoctonia solani AG-3 Rhs1AP]	KDN51007.1 hypothetical protein RSAG8_00636, partial [Rhizoctonia solani AG-8 WAC10335]
Rhiz1765	5	ELU45813.1 cell cycle protein kinase spo4 [Rhizoctonia solani AG-1 IA]	1326_g	lcl|LN679103.1_prot_CEL59599.1_399 [locus_tag=RSOLAG1IB_03532] [protein=cell division control protein 7] [protein_id=CEL59599.1] [location=complement(join(1052308..1052783,1052929..1053078,1053213..1053295,1053375..1053556,1053611..1053799,1053853..1054202,1054255..1055077))] [gbkey=CDS]	EUC57814.1 cell cycle kinase, putative [Rhizoctonia solani AG-3 Rhs1AP]	KDN51009.1 LOW QUALITY PROTEIN: hypothetical protein RSAG8_00638, partial [Rhizoctonia solani AG-8 WAC10335]
Rhiz1766	5	ELU45815.1 20S proteasome subunit beta 3 [Rhizoctonia solani AG-1 IA]	1323_g	lcl|LN679103.1_prot_CEL59602.1_402 [locus_tag=RSOLAG1IB_03535] [protein=20S proteasome subunit beta 3] [protein_id=CEL59602.1] [location=join(1060681..1060683,1060738..1060857,1060912..1060976,1061028..1061135,1061191..1061299,1061347..1061418,1061503..1061597,1061657..1061705)] [gbkey=CDS]	EUC57817.1 20S proteasome subunit beta 3 [Rhizoctonia solani AG-3 Rhs1AP]	KDN51012.1 hypothetical protein RSAG8_00641, partial [Rhizoctonia solani AG-8 WAC10335]
Rhiz1767	5	ELU45816.1 beta-lactamase superfamily domain-containing protein [Rhizoctonia solani AG-1 IA]	1321_g	lcl|LN679103.1_prot_CEL59604.1_404 [locus_tag=RSOLAG1IB_03537] [protein=hypothetical protein] [protein_id=CEL59604.1] [location=complement(join(1062875..1063268,1063320..1063436,1063485..1063698,1063759..1064014,1064068..1064255,1064322..1064427))] [gbkey=CDS]	EUC57819.1 metallo-beta-lactamase superfamily protein [Rhizoctonia solani AG-3 Rhs1AP]	KDN51014.1 hypothetical protein RSAG8_00643, partial [Rhizoctonia solani AG-8 WAC10335]
Rhiz1768	5	ELU45817.1 smad nuclear interacting protein 1 [Rhizoctonia solani AG-1 IA]	1351_g	lcl|LN679103.1_prot_CEL59571.1_371 [locus_tag=RSOLAG1IB_03504] [protein=Smad nuclear interacting protein 1 OS=Rattus norvegicus GN=Snip1 PE=2 SV=1] [protein_id=CEL59571.1] [location=join(984896..985397,985447..985499,985550..985659,985709..985803,985855..985913)] [gbkey=CDS]	EUC57790.1 smad nuclear interacting protein, putative [Rhizoctonia solani AG-3 Rhs1AP]	KDN50981.1 hypothetical protein RSAG8_00610, partial [Rhizoctonia solani AG-8 WAC10335]
Rhiz1769	5	ELU45819.1 d-Tyr-tRNA(Tyr) deacylase domain-containing protein [Rhizoctonia solani AG-1 IA]	1354_g	lcl|LN679103.1_prot_CEL59565.1_365 [locus_tag=RSOLAG1IB_03498] [protein=D-tyrosyl-tRNA(Tyr) deacylase OS=Candida glabrata (strain ATCC 2001 / CBS 138 / JCM 3761 / NBRC 0622 / NRRL Y-65) GN=DTD1 PE=3 SV=1] [protein_id=CEL59565.1] [location=join(971141..971183,971234..971296,971349..971388,971444..971588,971643..971648,971696..971774,971826..971986)] [gbkey=CDS]	EUC57775.1 D-tyrosyl-tRNA(Tyr) deacylase [Rhizoctonia solani AG-3 Rhs1AP]	KDN50977.1 hypothetical protein RSAG8_00606, partial [Rhizoctonia solani AG-8 WAC10335]
Rhiz1770	5	ELU45822.1 RFX DNA-binding domain-containing protein [Rhizoctonia solani AG-1 IA]	1365_g	lcl|LN679103.1_prot_CEL59549.1_349 [locus_tag=RSOLAG1IB_03482] [protein=MHC class II regulatory factor RFX1 OS=Homo sapiens GN=RFX1 PE=1 SV=2] [protein_id=CEL59549.1] [location=join(931145..931740,931798..931991,932044..932738,932794..932971,933024..933388,933453..933508,933566..934028)] [gbkey=CDS]	EUC57762.1 DNA-binding protein RFX2 [Rhizoctonia solani AG-3 Rhs1AP]	KDN50964.1 LOW QUALITY PROTEIN: hypothetical protein RSAG8_00593, partial [Rhizoctonia solani AG-8 WAC10335]
Rhiz1771	5	ELU45826.1 PUB domain-containing protein [Rhizoctonia solani AG-1 IA]	1360_g	lcl|LN679103.1_prot_CEL59554.1_354 [locus_tag=RSOLAG1IB_03487] [protein=hypothetical protein] [protein_id=CEL59554.1] [location=complement(join(947295..947516,947570..947761,947812..947865,947917..947994,948051..948059,948116..948322))] [gbkey=CDS]	EUC57765.1 PUB domain protein [Rhizoctonia solani AG-3 Rhs1AP]	KDN50968.1 hypothetical protein RSAG8_00597, partial [Rhizoctonia solani AG-8 WAC10335]
Rhiz1772	5	ELU45827.1 vacuolar membrane-associated protein IML1 [Rhizoctonia solani AG-1 IA]	1359_g	lcl|LN679103.1_prot_CEL59555.1_355 [locus_tag=RSOLAG1IB_03488] [protein=Vacuolar membrane-associated protein IML1 OS=Cryptococcus neoformans var, neoformans serotype D (strain B-3501A) GN=IML1 PE=3 SV=1] [protein_id=CEL59555.1] [location=join(948702..949013,949061..949129,949176..949361,949411..950309,950356..951878,951932..952694,952743..953089,953139..953752)] [gbkey=CDS]	EUC57766.1 vacuolar membrane-associated protein IML1 [Rhizoctonia solani AG-3 Rhs1AP]	KDN50969.1 hypothetical protein RSAG8_00598, partial [Rhizoctonia solani AG-8 WAC10335]
Rhiz1773	5	ELU36515.1 serine/threonine protein kinase [Rhizoctonia solani AG-1 IA]	8595_g	lcl|LN679124.1_prot_CEL56800.1_64 [locus_tag=RSOLAG1IB_08102] [protein=protein serine/threonine kinase (Ran1), putative] [protein_id=CEL56800.1] [location=join(230031..230958,231018..232945)] [gbkey=CDS]	EUC63763.1 Serine/Threonine kinase catalytic domain protein [Rhizoctonia solani AG-3 Rhs1AP]	KDN39212.1 LOW QUALITY PROTEIN: hypothetical protein RSAG8_08983, partial [Rhizoctonia solani AG-8 WAC10335]
Rhiz1775	5	ELU45832.1 fungal zn(2)-Cys(6) binuclear cluster domain-containing protein [Rhizoctonia solani AG-1 IA]	1355_g	lcl|LN679103.1_prot_CEL59563.1_363 [locus_tag=RSOLAG1IB_03496] [protein=Protein priB OS=Lentinula edodes GN=priB PE=2 SV=1] [protein_id=CEL59563.1] [location=complement(join(966941..967131,967191..967671,967725..967992,968042..968196,968250..968328,968383..968448,968501..968706,968763..968878,968930..969008,969065..969083,969138..969243,969303..969745,969796..969933,969981..970519))] [gbkey=CDS]	EUC57774.1 fungal Zn(2)-cys(6) binuclear cluster domain protein [Rhizoctonia solani AG-3 Rhs1AP]	KDN50976.1 LOW QUALITY PROTEIN: hypothetical protein RSAG8_00605, partial [Rhizoctonia solani AG-8 WAC10335]
Rhiz1776	5	ELU45833.1 atypical/PDHK/BCKDK protein kinase [Rhizoctonia solani AG-1 IA]	1379_g	lcl|LN679103.1_prot_CEL59532.1_332 [locus_tag=RSOLAG1IB_03465] [protein=hypothetical protein] [protein_id=CEL59532.1] [location=complement(join(892738..892767,892845..892912,893021..893269,893382..893490,893563..893992,894050..894130,894194..894216,894275..894388,894448..894489,894542..894715))] [gbkey=CDS]	EUC57747.1 branched-chain alpha-ketoacid dehydrogenase kinase [Rhizoctonia solani AG-3 Rhs1AP]	KDN50950.1 hypothetical protein RSAG8_00579, partial [Rhizoctonia solani AG-8 WAC10335]
Rhiz1777	5	ELU45834.1 Med20 domain-containing protein [Rhizoctonia solani AG-1 IA]	1378_g	lcl|LN679103.1_prot_CEL59533.1_333 [locus_tag=RSOLAG1IB_03466] [protein=hypothetical protein] [protein_id=CEL59533.1] [location=join(894889..894902,894953..895025,895073..895137,895185..895617,895673..896002)] [gbkey=CDS]	EUC57748.1 Med20 domain protein [Rhizoctonia solani AG-3 Rhs1AP]	KDN50951.1 LOW QUALITY PROTEIN: hypothetical protein RSAG8_00580, partial [Rhizoctonia solani AG-8 WAC10335]
Rhiz1778	5	ELU45838.1 LON domain-containing protein [Rhizoctonia solani AG-1 IA]	1374_g	lcl|LN679103.1_prot_CEL59539.1_339 [locus_tag=RSOLAG1IB_03472] [protein=hypothetical protein] [protein_id=CEL59539.1] [location=complement(join(904773..904910,904959..905199,905253..905486,905534..905678,905726..905852,905900..906003,906055..907048))] [gbkey=CDS]	EUC57751.1 ATP-dependent protease LA (LON) domain protein [Rhizoctonia solani AG-3 Rhs1AP]	KDN50954.1 hypothetical protein RSAG8_00583, partial [Rhizoctonia solani AG-8 WAC10335]
Rhiz1779	5	ELU45841.1 glucose-6-P dehydrogenase [Rhizoctonia solani AG-1 IA]	1375_g	lcl|LN679103.1_prot_CEL59540.1_340 [locus_tag=RSOLAG1IB_03473] [protein=glucose-6-phosphate 1-dehydrogenase] [protein_id=CEL59540.1] [location=complement(join(907585..907618,907674..907816,907872..908176,908233..908434,908492..908568,908630..909290,909344..909378,909432..909501))] [gbkey=CDS]	EUC57752.1 glucose-6-phosphate 1-dehydrogenase [Rhizoctonia solani AG-3 Rhs1AP]	KDN50955.1 hypothetical protein RSAG8_00584, partial [Rhizoctonia solani AG-8 WAC10335]
Rhiz1780	5	ELU45844.1 ubiquitin-conjugating enzyme [Rhizoctonia solani AG-1 IA]	1372_g	lcl|LN679103.1_prot_CEL59542.1_342 [gene=ubc8] [locus_tag=RSOLAG1IB_03475] [protein=ubiquitin-conjugating enzyme E2 H] [protein_id=CEL59542.1] [location=complement(join(911460..911587,911639..911767,911818..911870,911938..912052,912101..912180,912235..912242))] [gbkey=CDS]	EUC57754.1 ubiquitin-conjugating enzyme E2 [Rhizoctonia solani AG-3 Rhs1AP]	KDN50957.1 LOW QUALITY PROTEIN: hypothetical protein RSAG8_00586, partial [Rhizoctonia solani AG-8 WAC10335]
Rhiz1781	5	ELU45845.1 hypothetical protein AG1IA_00132 [Rhizoctonia solani AG-1 IA]	1371_g	lcl|LN679103.1_prot_CEL59543.1_343 [locus_tag=RSOLAG1IB_03476] [protein=hypothetical protein] [protein_id=CEL59543.1] [location=complement(join(912739..912914,912970..913067,913128..913188,913244..913300,913355..913391))] [gbkey=CDS]	EUC57755.1 transmembrane protein, putative [Rhizoctonia solani AG-3 Rhs1AP]	KDN50958.1 hypothetical protein RSAG8_00587, partial [Rhizoctonia solani AG-8 WAC10335]
Rhiz1782	5	ELU45849.1 hypothetical protein AG1IA_00136 [Rhizoctonia solani AG-1 IA]	1368_g	lcl|LN679103.1_prot_CEL59547.1_347 [locus_tag=RSOLAG1IB_03480] [protein=hypothetical protein] [protein_id=CEL59547.1] [location=join(924916..924971,925027..925091,925148..925220,925274..925352,925411..925581)] [gbkey=CDS]	EUC57760.1 hypothetical protein RSOL_230650 [Rhizoctonia solani AG-3 Rhs1AP]	KDN50961.1 hypothetical protein RSAG8_00590, partial [Rhizoctonia solani AG-8 WAC10335]
Rhiz1783	5	ELU36517.1 leucyl-tRNA synthetase [Rhizoctonia solani AG-1 IA]	8596_g	lcl|LN679124.1_prot_CEL56801.1_65 [locus_tag=RSOLAG1IB_08103] [protein=leucyl-tRNA synthetase] [protein_id=CEL56801.1] [location=join(234975..235013,235069..235371,235420..235695,235747..236087,236140..236395,236448..236917,236971..237170,237222..237715,237771..237919,237970..238528,238583..238813)] [gbkey=CDS]	EUC63762.1 cytoplasmic leucine-tRNA ligase, putative [Rhizoctonia solani AG-3 Rhs1AP]	KDN39214.1 hypothetical protein RSAG8_08985, partial [Rhizoctonia solani AG-8 WAC10335]
Rhiz1784	5	ELU45854.1 hypothetical protein AG1IA_00113 [Rhizoctonia solani AG-1 IA]	1386_g	lcl|LN679103.1_prot_CEL59526.1_326 [locus_tag=RSOLAG1IB_03459] [protein=hypothetical protein] [protein_id=CEL59526.1] [location=join(877847..877893,877960..878442,878496..878667,878721..878896,878985..879339)] [gbkey=CDS]	EUC57739.1 zinc finger protein [Rhizoctonia solani AG-3 Rhs1AP]	KDN50940.1 hypothetical protein RSAG8_00569, partial [Rhizoctonia solani AG-8 WAC10335]
Rhiz1785	5	ELU45856.1 eRF1 1 domain-containing protein [Rhizoctonia solani AG-1 IA]	1382_g	lcl|LN679103.1_prot_CEL59529.1_329 [gene=erf1] [locus_tag=RSOLAG1IB_03462] [protein=hypothetical protein] [protein_id=CEL59529.1] [location=join(884547..884585,884635..884700,884763..884791,884844..885199,885257..885363,885412..885654,885705..885760,885825..885941,886016..886122,886265..886404)] [gbkey=CDS]	EUC57743.1 mRNA surveillance protein pelota protein [Rhizoctonia solani AG-3 Rhs1AP]	KDN50948.1 hypothetical protein RSAG8_00577, partial [Rhizoctonia solani AG-8 WAC10335]
Rhiz1786	5	ELU45858.1 hypothetical protein AG1IA_00107 [Rhizoctonia solani AG-1 IA]	1392_g	lcl|LN679103.1_prot_CEL59519.1_319 [locus_tag=RSOLAG1IB_03452] [protein=hypothetical protein] [protein_id=CEL59519.1] [location=join(863730..864033,864089..864199,864252..864323,864374..864520,864579..864688,864739..864775,864828..864847,864899..865061,865112..865365)] [gbkey=CDS]	EUC57733.1 transmembrane protein, putative [Rhizoctonia solani AG-3 Rhs1AP]	KDN50934.1 hypothetical protein RSAG8_00563, partial [Rhizoctonia solani AG-8 WAC10335]
Rhiz1787	5	ELU45859.1 PX domain-containing protein [Rhizoctonia solani AG-1 IA]	1391_g	lcl|LN679103.1_prot_CEL59520.1_320 [locus_tag=RSOLAG1IB_03453] [protein=PX domain-containing protein C1450,12 OS=Schizosaccharomyces pombe (strain 972 / ATCC 24843) GN=SPCC1450.12 PE=1 SV=1] [protein_id=CEL59520.1] [location=join(865473..865522,865763..865786,865854..866955,867005..867091,867140..867653,867704..867800,867852..867997,868046..868100,868154..868568,868621..868771,868823..869661,8697…	EUC57734.1 PX domain protein [Rhizoctonia solani AG-3 Rhs1AP]	KDN50935.1 hypothetical protein RSAG8_00564, partial [Rhizoctonia solani AG-8 WAC10335]
Rhiz1788	5	ELU45864.1 transporter [Rhizoctonia solani AG-1 IA]	1397_g	lcl|LN679103.1_prot_CEL59513.1_313 [locus_tag=RSOLAG1IB_03446] [protein=Putative HC-toxin efflux carrier TOXA OS=Cochliobolus carbonum GN=TOXA PE=3 SV=1] [protein_id=CEL59513.1] [location=join(851624..851830,851896..851959,852009..852712,852762..853466)] [gbkey=CDS]	EUC57726.1 major facilitator (MFS1) transporter-like protein [Rhizoctonia solani AG-3 Rhs1AP]	KDN50926.1 LOW QUALITY PROTEIN: hypothetical protein RSAG8_00555, partial [Rhizoctonia solani AG-8 WAC10335]
Rhiz1789	5	ELU45865.1 protein-vacuolar targeting-related protein [Rhizoctonia solani AG-1 IA]	1396_g	lcl|LN679103.1_prot_CEL59514.1_314 [locus_tag=RSOLAG1IB_03447] [protein=Vacuolar protein sorting-associated protein 74 OS=Schizosaccharomyces pombe (strain 972 / ATCC 24843) GN=vps74 PE=1 SV=2] [protein_id=CEL59514.1] [location=join(854674..854931,854981..855227,855277..855560,855613..855912)] [gbkey=CDS]	EUC57728.1 vacuolar targeting-like protein [Rhizoctonia solani AG-3 Rhs1AP]	KDN50928.1 LOW QUALITY PROTEIN: hypothetical protein RSAG8_00557, partial [Rhizoctonia solani AG-8 WAC10335]
Rhiz1790	5	ELU45867.1 SH3 domain-containing protein [Rhizoctonia solani AG-1 IA]	1394_g	lcl|LN679103.1_prot_CEL59516.1_316 [locus_tag=RSOLAG1IB_03449] [protein=SH3 domain protein] [protein_id=CEL59516.1] [location=complement(join(858336..858407,858461..858563,858618..859188,859238..859759,859820..859853))] [gbkey=CDS]	EUC57730.1 Src-like 3 domain protein [Rhizoctonia solani AG-3 Rhs1AP]	KDN50930.1 hypothetical protein RSAG8_00559, partial [Rhizoctonia solani AG-8 WAC10335]
Rhiz1791	5	ELU45868.1 Pam17 domain-containing protein [Rhizoctonia solani AG-1 IA]	1393_g	lcl|LN679103.1_prot_CEL59517.1_317 [locus_tag=RSOLAG1IB_03450] [protein=Presequence translocated-associated motor subunit PAM17, mitochondrial OS=Cryptococcus neoformans var, neoformans serotype D (strain JEC21 / ATCC MYA-565) GN=PAM17 PE=3 SV=1] [protein_id=CEL59517.1] [location=join(860362..860553,860609..860747,860806..860823,860885..860893,860946..861066,861125..861147,861216..861304)] [gbkey…	EUC57731.1 import protein Pam17 [Rhizoctonia solani AG-3 Rhs1AP]	KDN50931.1 hypothetical protein RSAG8_00560, partial [Rhizoctonia solani AG-8 WAC10335]
Rhiz1792	5	ELU45869.1 hypothetical protein AG1IA_00094 [Rhizoctonia solani AG-1 IA]	1406_g	lcl|LN679103.1_prot_CEL59502.1_302 [locus_tag=RSOLAG1IB_03435] [protein=hypothetical protein] [protein_id=CEL59502.1] [location=complement(join(831463..831523,831595..832275,832329..832632,832688..832949))] [gbkey=CDS]	EUC57715.1 hypothetical protein RSOL_230200 [Rhizoctonia solani AG-3 Rhs1AP]	KDN50912.1 hypothetical protein RSAG8_00541, partial [Rhizoctonia solani AG-8 WAC10335]
Rhiz1793	5	ELU36519.1 PhoX domain-containing protein [Rhizoctonia solani AG-1 IA]	8593_g	lcl|LN679124.1_prot_CEL56796.1_60 [locus_tag=RSOLAG1IB_08098] [protein=Sorting nexin-12 OS=Schizosaccharomyces pombe (strain 972 / ATCC 24843) GN=snx12 PE=3 SV=1] [protein_id=CEL56796.1] [location=complement(join(213344..213385,213441..213556,213609..213790,213865..214340,214392..216055,216109..216365,216416..216438,216489..217373))] [gbkey=CDS]	EUC55746.1 intermediate filament protein MDM1, related protein, putative [Rhizoctonia solani AG-3 Rhs1AP]	KDN39206.1 hypothetical protein RSAG8_08977, partial [Rhizoctonia solani AG-8 WAC10335]
Rhiz1794	5	ELU45870.1 eukaryotic translation initiation factor 2B delta subunit [Rhizoctonia solani AG-1 IA]	1405_g	lcl|LN679103.1_prot_CEL59503.1_303 [locus_tag=RSOLAG1IB_03436] [protein=putative translation initiation factor eIF-2B subunit delta OS=Schizosaccharomyces pombe (strain 972 / ATCC 24843) GN=tif224 PE=1 SV=1] [protein_id=CEL59503.1] [location=complement(join(833288..833502,833552..833818,833868..833959,834005..834132,834184..834363,834417..834914))] [gbkey=CDS]	EUC57716.1 translation initiation factor eIF-2B delta subunit [Rhizoctonia solani AG-3 Rhs1AP]	KDN50914.1 hypothetical protein RSAG8_00543, partial [Rhizoctonia solani AG-8 WAC10335]
Rhiz1795	5	ELU45871.1 5'-3' exoribonculease Dhp1 [Rhizoctonia solani AG-1 IA]	1404_g	lcl|LN679103.1_prot_CEL59504.1_304 [gene=XRN2] [locus_tag=RSOLAG1IB_03437] [protein=5'-3' exoribonuclease 2] [protein_id=CEL59504.1] [location=join(835132..835134,835182..835230,835278..835414,835467..835496,835545..835647,835698..835811,835867..835932,835985..836067,836124..836249,836303..836816,836879..837560,837619..837699,837748..838207,838371..839126)] [gbkey=CDS]	EUC57717.1 5'-3' exoribonuclease, partial [Rhizoctonia solani AG-3 Rhs1AP]	KDN50915.1 hypothetical protein RSAG8_00544, partial [Rhizoctonia solani AG-8 WAC10335]
Rhiz1796	5	ELU45872.1 abhydrolase domain-containing protein [Rhizoctonia solani AG-1 IA]	1402_g	lcl|LN679103.1_prot_CEL59506.1_306 [locus_tag=RSOLAG1IB_03439] [protein=cardiolipin-specific phospholipase] [protein_id=CEL59506.1] [location=complement(join(841272..841369,841420..841533,841585..841668,841721..841823,841879..841965,842024..842289,842339..842563,842614..842944))] [gbkey=CDS]	EUC57719.1 alpha/beta-hydrolase [Rhizoctonia solani AG-3 Rhs1AP]	KDN50917.1 hypothetical protein RSAG8_00546, partial [Rhizoctonia solani AG-8 WAC10335]
Rhiz1797	5	ELU45873.1 fatty acid elongase 3-ketoacyl-CoA synthase 1 domain-containing protein [Rhizoctonia solani AG-1 IA]	1401_g	lcl|LN679103.1_prot_CEL59507.1_307 [locus_tag=RSOLAG1IB_03440] [protein=putative endoplasmic reticulum membrane protein C16E8,02 OS=Schizosaccharomyces pombe (strain 972 / ATCC 24843) GN=SPAC16E8.02 PE=4 SV=2] [protein_id=CEL59507.1] [location=join(843051..843080,843169..843348,843399..843475,843526..843682,843738..844076)] [gbkey=CDS]	EUC57720.1 fatty acid elongase 3-ketoacyl-CoA synthase 1 domain protein [Rhizoctonia solani AG-3 Rhs1AP]	KDN50918.1 hypothetical protein RSAG8_00547, partial [Rhizoctonia solani AG-8 WAC10335]
Rhiz1798	5	ELU45874.1 hypothetical protein AG1IA_00099 [Rhizoctonia solani AG-1 IA]	1400_g	lcl|LN679103.1_prot_CEL59508.1_308 [locus_tag=RSOLAG1IB_03441] [protein=UPF0589 protein] [protein_id=CEL59508.1] [location=complement(join(844176..844290,844341..844526,844582..844770,844838..844860,844921..844956))] [gbkey=CDS]	EUC57721.1 AAA-ATPase Vps4-associated protein [Rhizoctonia solani AG-3 Rhs1AP]	KDN50919.1 hypothetical protein RSAG8_00548, partial [Rhizoctonia solani AG-8 WAC10335]
Rhiz1799	5	ELU45875.1 ACBP domain-containing protein [Rhizoctonia solani AG-1 IA]	1399_g	lcl|LN679103.1_prot_CEL59510.1_310 [locus_tag=RSOLAG1IB_03443] [protein=Acyl-CoA-binding domain-containing protein 5 OS=Gallus gallus GN=ACBD5 PE=2 SV=1] [protein_id=CEL59510.1] [location=join(846267..846292,846356..846388,846443..846513,846567..846630,846681..846753,846810..846909,846964..848063)] [gbkey=CDS]	EUC57723.1 ACBP acyl-CoA-binding protein [Rhizoctonia solani AG-3 Rhs1AP]	KDN50922.1 hypothetical protein RSAG8_00551, partial [Rhizoctonia solani AG-8 WAC10335]
Rhiz1800	5	ELU45876.1 class III ADH enzyme [Rhizoctonia solani AG-1 IA]	1398_g	lcl|LN679103.1_prot_CEL59511.1_311 [locus_tag=RSOLAG1IB_03444] [protein=S-(hydroxymethyl)glutathione dehydrogenase / alcohol dehydrogenase] [protein_id=CEL59511.1] [location=complement(join(848206..848250,848302..848390,848442..848517,848567..848576,848631..848731,848782..849035,849088..849235,849290..849369,849430..849483,849537..849567,849617..849655,849707..849782,849836..849963,850017..850037…	EUC57725.1 S-(hydroxymethyl)glutathione dehydrogenase/class III alcohol dehydrogenase [Rhizoctonia solani AG-3 Rhs1AP]	KDN50924.1 hypothetical protein RSAG8_00553, partial [Rhizoctonia solani AG-8 WAC10335]
Rhiz1801	5	ELU45879.1 hypothetical protein AG1IA_00093 [Rhizoctonia solani AG-1 IA]	1408_g	lcl|LN679103.1_prot_CEL59499.1_299 [locus_tag=RSOLAG1IB_03432] [protein=GA28568 gene product from transcript GA28568-RA] [protein_id=CEL59499.1] [location=complement(join(824574..826775,826848..827056,827108..828404,828466..828672))] [gbkey=CDS]	EUC57713.1 hypothetical protein RSOL_230180 [Rhizoctonia solani AG-3 Rhs1AP]	KDN50909.1 hypothetical protein RSAG8_00538, partial [Rhizoctonia solani AG-8 WAC10335]
Rhiz1802	5	ELU36520.1 oxaloacetate carrier [Rhizoctonia solani AG-1 IA]	8594_g	lcl|LN679124.1_prot_CEL56797.1_61 [locus_tag=RSOLAG1IB_08099] [protein=Mitochondrial oxaloacetate transport protein OS=Saccharomyces cerevisiae (strain ATCC 204508 / S288c) GN=OAC1 PE=1 SV=1] [protein_id=CEL56797.1] [location=join(217497..217548,217605..217624,217710..217726,217784..217931,217982..217993,218051..218075,218131..218241,218296..218486,218537..218650,218713..218739,218795..218927,218…	EUC63764.1 oxaloacetate transporter, partial [Rhizoctonia solani AG-3 Rhs1AP]	KDN39207.1 hypothetical protein RSAG8_08978, partial [Rhizoctonia solani AG-8 WAC10335]
Rhiz1803	5	ELU45881.1 aminotransferase [Rhizoctonia solani AG-1 IA]	1417_g	lcl|LN679103.1_prot_CEL59488.1_288 [locus_tag=RSOLAG1IB_03421] [protein=aminotransferase] [protein_id=CEL59488.1] [location=join(792546..792742,792794..793041,793094..793428,793504..793597,793657..793928,793990..794063,794129..794183,794239..794361)] [gbkey=CDS]	EUC57704.1 aminotransferase [Rhizoctonia solani AG-3 Rhs1AP]	KDN50894.1 LOW QUALITY PROTEIN: hypothetical protein RSAG8_00523, partial [Rhizoctonia solani AG-8 WAC10335]
Rhiz1804	5	ELU45882.1 disulfide isomerase [Rhizoctonia solani AG-1 IA]	1416_g	lcl|LN679103.1_prot_CEL59489.1_289 [gene=PDIA] [locus_tag=RSOLAG1IB_03422] [protein=prolyl 4-hydroxylase, beta polypeptide] [protein_id=CEL59489.1] [location=complement(join(794661..794955,795009..795655,795706..796018,796075..796313,796379..796423))] [gbkey=CDS]	EUC57705.1 protein disulfide isomerase [Rhizoctonia solani AG-3 Rhs1AP]	KDN50895.1 hypothetical protein RSAG8_00524, partial [Rhizoctonia solani AG-8 WAC10335]
Rhiz1805	5	ELU45884.1 IPK domain-containing protein [Rhizoctonia solani AG-1 IA]	1414_g	lcl|LN679103.1_prot_CEL59491.1_291 [locus_tag=RSOLAG1IB_03424] [protein=hypothetical protein] [protein_id=CEL59491.1] [location=join(798190..798285,799503..799536,799606..799626,799695..801460,801514..803046,803116..803847,803903..804103)] [gbkey=CDS]	EUC57706.1 inositol-hexakisphosphate kinase [Rhizoctonia solani AG-3 Rhs1AP]	KDN50899.1 hypothetical protein RSAG8_00528, partial [Rhizoctonia solani AG-8 WAC10335]
Rhiz1806	5	ELU45890.1 2OG-Fe(II) oxygenase superfamily domain-containing protein [Rhizoctonia solani AG-1 IA]	1423_g	lcl|LN679103.1_prot_CEL59480.1_280 [locus_tag=RSOLAG1IB_03413] [protein=UPF0676 protein] [protein_id=CEL59480.1] [location=complement(join(773554..773731,773782..773880,773933..774033,774093..774115,774173..774314,774370..774523,774577..774615,774670..774911))] [gbkey=CDS]	EUC57697.1 2OG-Fe(II) oxygenase family oxidoreductase, partial [Rhizoctonia solani AG-3 Rhs1AP]	KDN50882.1 LOW QUALITY PROTEIN: hypothetical protein RSAG8_00509, partial [Rhizoctonia solani AG-8 WAC10335]
Rhiz1807	5	ELU45896.1 nucleus protein [Rhizoctonia solani AG-1 IA]	1424_g	lcl|LN679103.1_prot_CEL59479.1_279 [locus_tag=RSOLAG1IB_03412] [protein=putative protein C216,01c OS=Schizosaccharomyces pombe (strain 972 / ATCC 24843) GN=SPBC216.01c PE=2 SV=3] [protein_id=CEL59479.1] [location=complement(join(769271..769713,769765..770171,770234..770397,770457..770626,770686..770859,770920..771067,771115..771950,772004..772081,772130..772226,772277..772467,772526..772648,77270…	EUC57696.1 component of IIS longevity pathway SMK-1 protein, partial [Rhizoctonia solani AG-3 Rhs1AP]	KDN50881.1 hypothetical protein RSAG8_00508, partial [Rhizoctonia solani AG-8 WAC10335]
Rhiz1808	5	ELU45898.1 methyltransferase [Rhizoctonia solani AG-1 IA]	1433_g	lcl|LN679103.1_prot_CEL59468.1_268 [locus_tag=RSOLAG1IB_03401] [protein=hypothetical protein] [protein_id=CEL59468.1] [location=join(748134..748274,748325..748436,748491..748731,748797..748864,748921..749068,749126..749178,749230..749285,749339..749419)] [gbkey=CDS]	EUC57687.1 S-adenosyl-L-methionine-dependent methyltransferase [Rhizoctonia solani AG-3 Rhs1AP]	KDN40843.1 hypothetical protein RSAG8_07861, partial [Rhizoctonia solani AG-8 WAC10335]
Rhiz1809	5	ELU45899.1 lysophospholipase I [Rhizoctonia solani AG-1 IA]	1432_g	lcl|LN679103.1_prot_CEL59469.1_269 [locus_tag=RSOLAG1IB_03402] [protein=Acyl-protein thioesterase 1 OS=Cryptococcus neoformans var, neoformans serotype D (strain B-3501A) GN=CNBF2260 PE=3 SV=1] [protein_id=CEL59469.1] [location=complement(join(749499..749723,749776..749900,749965..750089,750153..750181,750238..750585))] [gbkey=CDS]	EUC57688.1 lysophospholipase [Rhizoctonia solani AG-3 Rhs1AP]	KDN40844.1 hypothetical protein RSAG8_07862, partial [Rhizoctonia solani AG-8 WAC10335]
Rhiz1810	5	ELU45900.1 tRNA (guanine-N(1)-)-methyltransferase [Rhizoctonia solani AG-1 IA]	1431_g	lcl|LN679103.1_prot_CEL59470.1_270 [locus_tag=RSOLAG1IB_03403] [protein=tRNA (guanine(9)-N1)-methyltransferase OS=Cryptococcus neoformans var, neoformans serotype D (strain JEC21 / ATCC MYA-565) GN=TRM10 PE=3 SV=1] [protein_id=CEL59470.1] [location=join(750690..751043,751097..751669,751718..751825,751876..752139)] [gbkey=CDS]	EUC57689.1 tRNA (guanine-N(1))-methyltransferase [Rhizoctonia solani AG-3 Rhs1AP]	KDN40845.1 hypothetical protein RSAG8_07863, partial [Rhizoctonia solani AG-8 WAC10335]
Rhiz1811	5	ELU45901.1 RNA recognition domain-containing protein [Rhizoctonia solani AG-1 IA]	1430_g	lcl|LN679103.1_prot_CEL59471.1_271 [locus_tag=RSOLAG1IB_03404] [protein=Cell wall integrity protein scw1 OS=Schizosaccharomyces pombe (strain 972 / ATCC 24843) GN=scw1 PE=1 SV=1] [protein_id=CEL59471.1] [location=complement(join(752816..753541,753595..753750,753809..755215,755275..755354,755402..756110))] [gbkey=CDS]	EUC57690.1 RNA recognition domain protein [Rhizoctonia solani AG-3 Rhs1AP]	KDN40847.1 LOW QUALITY PROTEIN: hypothetical protein RSAG8_07865, partial [Rhizoctonia solani AG-8 WAC10335]
Rhiz1812	5	ELU45908.1 RNA recognition domain-containing protein [Rhizoctonia solani AG-1 IA]	1438_g	lcl|LN679103.1_prot_CEL59463.1_263 [locus_tag=RSOLAG1IB_03396] [protein=Transformer-2 protein homolog beta OS=Bos taurus GN=TRA2B PE=2 SV=1] [protein_id=CEL59463.1] [location=join(733019..733021,733073..733246,733346..733471,733550..733633,733692..734093)] [gbkey=CDS]	EUC57683.1 transformer-2 protein-like alpha (TRA-2 alpha)-like RNA recognition motif protein, partial [Rhizoctonia solani AG-3 Rhs1AP]	KDN40836.1 hypothetical protein RSAG8_07854, partial [Rhizoctonia solani AG-8 WAC10335]
Rhiz1813	5	ELU45911.1 hypothetical protein AG1IA_00053 [Rhizoctonia solani AG-1 IA]	1448_g	lcl|LN679103.1_prot_CEL59454.1_254 [locus_tag=RSOLAG1IB_03387] [protein=Telomerase-binding protein EST1A OS=Pongo abelii GN=SMG6 PE=2 SV=1] [protein_id=CEL59454.1] [location=complement(join(705180..705247,705312..705870,705923..707774,707831..708316,708363..708421))] [gbkey=CDS]	EUC57674.1 Est1 DNA/RNA-binding domain protein [Rhizoctonia solani AG-3 Rhs1AP]	KDN40821.1 hypothetical protein RSAG8_07839, partial [Rhizoctonia solani AG-8 WAC10335]
Rhiz1814	5	ELU45914.1 hypothetical protein AG1IA_00056 [Rhizoctonia solani AG-1 IA]	1447_g	lcl|LN679103.1_prot_CEL59455.1_255 [locus_tag=RSOLAG1IB_03388] [protein=AGAP004734-PA] [protein_id=CEL59455.1] [location=join(713972..714088,714508..714886,714972..715316,715384..716849,716899..716998,717054..717607,717665..717734,717791..718365)] [gbkey=CDS]	EUC57675.1 LIM-domain-binding protein, partial [Rhizoctonia solani AG-3 Rhs1AP]	KDN40826.1 hypothetical protein RSAG8_07844, partial [Rhizoctonia solani AG-8 WAC10335]
Rhiz1815	5	ELU45915.1 TFIIB domain-containing protein [Rhizoctonia solani AG-1 IA]	1446_g	lcl|LN679103.1_prot_CEL59456.1_256 [locus_tag=RSOLAG1IB_03389] [protein=RNA polymerase II holoenzyme cyclin-like subunit OS=Ustilago maydis (strain 521 / FGSC 9021) GN=SSN8 PE=3 SV=1] [protein_id=CEL59456.1] [location=complement(join(718739..719219,719269..719548,719607..719816,719869..719975,720025..720125))] [gbkey=CDS]	EUC57676.1 cyclin [Rhizoctonia solani AG-3 Rhs1AP]	KDN40827.1 hypothetical protein RSAG8_07845, partial [Rhizoctonia solani AG-8 WAC10335]
Rhiz1816	5	ELU45916.1 hypothetical protein AG1IA_00058 [Rhizoctonia solani AG-1 IA]	1445_g	lcl|LN679103.1_prot_CEL59457.1_257 [locus_tag=RSOLAG1IB_03390] [protein=hypothetical protein] [protein_id=CEL59457.1] [location=join(720486..720540,720598..720779,720832..720905,720956..721121)] [gbkey=CDS]	EUC57677.1 hypothetical protein RSOL_229800 [Rhizoctonia solani AG-3 Rhs1AP]	KDN40828.1 hypothetical protein RSAG8_07846, partial [Rhizoctonia solani AG-8 WAC10335]
Rhiz1817	5	ELU45917.1 t-complex protein 1 [Rhizoctonia solani AG-1 IA]	1442_g	lcl|LN679103.1_prot_CEL59459.1_259 [locus_tag=RSOLAG1IB_03392] [protein=putative T-complex protein 1 subunit beta OS=Schizosaccharomyces pombe (strain 972 / ATCC 24843) GN=cct2 PE=3 SV=1] [protein_id=CEL59459.1] [location=complement(join(726335..726383,726443..726554,726606..726705,726757..727017,727074..727420,727476..727553,727602..727677,727732..727858,727910..728307,728355..728375))] [gbkey=C…	EUC57679.1 CCT2-chaperonin of the TCP1 ring complex, cytosolic protein, putative [Rhizoctonia solani AG-3 Rhs1AP]	KDN40832.1 hypothetical protein RSAG8_07850, partial [Rhizoctonia solani AG-8 WAC10335]
Rhiz1818	5	ELU45918.1 hypothetical protein AG1IA_00060 [Rhizoctonia solani AG-1 IA]	1441_g	lcl|LN679103.1_prot_CEL59460.1_260 [locus_tag=RSOLAG1IB_03393] [protein=hypothetical protein] [protein_id=CEL59460.1] [location=join(728688..728957,729018..729139,729193..729377,729434..729784,729835..730103)] [gbkey=CDS]	EUC57680.1 hypothetical protein RSOL_229830 [Rhizoctonia solani AG-3 Rhs1AP]	KDN40833.1 hypothetical protein RSAG8_07851, partial [Rhizoctonia solani AG-8 WAC10335]
Rhiz1819	5	ELU36524.1 vacuolar protein sorting 11 [Rhizoctonia solani AG-1 IA]	7728_g	lcl|LN679181.1_prot_CEL63444.1_12 [locus_tag=RSOLAG1IB_10767] [protein=Vacuolar protein sorting-associated protein 11 homolog OS=Homo sapiens GN=VPS11 PE=1 SV=1] [protein_id=CEL63444.1] [location=join(49124..49156,49206..49283,49340..49516,49570..50104,50152..50717,50764..50943,50996..51202,51254..52339,52390..52565,52617..52836)] [gbkey=CDS]	EUC62891.1 vacuolar protein sorting-associated-like protein [Rhizoctonia solani AG-3 Rhs1AP]	KDN37145.1 LOW QUALITY PROTEIN: hypothetical protein RSAG8_10354, partial [Rhizoctonia solani AG-8 WAC10335]
Rhiz1820	5	ELU45921.1 Spc7 domain-containing protein [Rhizoctonia solani AG-1 IA]	1454_g	lcl|LN679103.1_prot_CEL59448.1_248 [locus_tag=RSOLAG1IB_03381] [protein=hypothetical protein] [protein_id=CEL59448.1] [location=join(683519..684007,684057..685136,685196..685743,685788..686193)] [gbkey=CDS]	EUC67385.1 Up-regulated during septation protein [Rhizoctonia solani AG-3 Rhs1AP]	KDN48166.1 hypothetical protein RSAG8_03182, partial [Rhizoctonia solani AG-8 WAC10335]
Rhiz1821	5	ELU45922.1 HLH domain-containing protein [Rhizoctonia solani AG-1 IA]	1453_g	lcl|LN679103.1_prot_CEL59449.1_249 [locus_tag=RSOLAG1IB_03382] [protein=hypothetical protein] [protein_id=CEL59449.1] [location=join(686997..687327,687391..687740,687809..688030)] [gbkey=CDS]	EUC67384.1 helix loop helix DNA-binding domain protein, partial [Rhizoctonia solani AG-3 Rhs1AP]	KDN48167.1 hypothetical protein RSAG8_03183, partial [Rhizoctonia solani AG-8 WAC10335]
Rhiz1822	5	ELU45926.1 hypothetical protein AG1IA_00040 [Rhizoctonia solani AG-1 IA]	1465_g	lcl|LN679103.1_prot_CEL59437.1_237 [locus_tag=RSOLAG1IB_03370] [protein=Conserved oligomeric Golgi complex subunit 1 OS=Mus musculus GN=Cog1 PE=2 SV=3] [protein_id=CEL59437.1] [location=join(650739..650983,651036..651080,651146..651330,651385..651620,651676..651783,651841..652798,652852..653065,653113..653381,653430..653543,653597..653901,653953..654201)] [gbkey=CDS]	EUC67397.1 Vps51/Vps67 protein [Rhizoctonia solani AG-3 Rhs1AP]	KDN48156.1 hypothetical protein RSAG8_03172, partial [Rhizoctonia solani AG-8 WAC10335]
Rhiz1823	5	ELU45927.1 alpha-glucosidase [Rhizoctonia solani AG-1 IA]	1464_g	lcl|LN679103.1_prot_CEL59438.1_238 [gene=yicI] [locus_tag=RSOLAG1IB_03371] [protein=putative family 31 glucosidase] [protein_id=CEL59438.1] [location=complement(join(654261..654869,654929..655108,655160..655276,655330..655339,655396..655577,655627..655741,655799..656041,656096..656134,656186..656193,656251..656362,656414..656451,656506..656752,656808..657208,657261..657331,657381..657522,657593..…	EUC67396.1 family 31 glycosyl hydrolase, alpha-glucosidase [Rhizoctonia solani AG-3 Rhs1AP]	KDN48157.1 hypothetical protein RSAG8_03173, partial [Rhizoctonia solani AG-8 WAC10335]
Rhiz1824	5	ELU45928.1 sugar (and other) transporter domain-containing protein [Rhizoctonia solani AG-1 IA]	1463_g	lcl|LN679103.1_prot_CEL59439.1_239 [locus_tag=RSOLAG1IB_03372] [protein=High-affinity glucose transporter OS=Kluyveromyces lactis (strain ATCC 8585 / CBS 2359 / DSM 70799 / NBRC 1267 / NRRL Y-1140 / WM37) GN=HGT1 PE=3 SV=1] [protein_id=CEL59439.1] [location=join(658953..659017,659074..659176,659229..659258,659307..659477,659531..659591,659645..659652,659708..659732,659787..659912,659966..660144,6…	EUC67395.1 MFS sugar transporter, putative [Rhizoctonia solani AG-3 Rhs1AP]	KDN48158.1 hypothetical protein RSAG8_03174, partial [Rhizoctonia solani AG-8 WAC10335]
Rhiz1825	5	ELU45929.1 YTP1 protein [Rhizoctonia solani AG-1 IA]	1462_g	lcl|LN679103.1_prot_CEL59440.1_240 [locus_tag=RSOLAG1IB_03373] [protein=Protein YTP1 OS=Saccharomyces cerevisiae (strain ATCC 204508 / S288c) GN=YTP1 PE=1 SV=1] [protein_id=CEL59440.1] [location=complement(join(661766..662177,662241..662257,662316..662483,662537..662597,662653..662722,662776..662792,662845..662915,662964..663164,663229..663429,663479..663553,663607..663631,663691..663893))] [gbke…	EUC67394.1 integral membrane protein (YTP1), putative [Rhizoctonia solani AG-3 Rhs1AP]	KDN48159.1 hypothetical protein RSAG8_03175, partial [Rhizoctonia solani AG-8 WAC10335]
Rhiz1826	5	ELU45930.1 MRS7 family protein [Rhizoctonia solani AG-1 IA]	1459_g	lcl|LN679103.1_prot_CEL59443.1_243 [locus_tag=RSOLAG1IB_03376] [protein=LETM1 and EF-hand domain-containing protein 1, mitochondrial OS=Bos taurus GN=LETM1 PE=2 SV=1] [protein_id=CEL59443.1] [location=join(670345..670770,670826..670969,671019..671166,671223..671413,671460..671717,671780..672145,672203..672521,672574..672674)] [gbkey=CDS]	EUC67390.1 leucine zipper EF-hand transmembrane-like protein [Rhizoctonia solani AG-3 Rhs1AP]	KDN48161.1 hypothetical protein RSAG8_03177, partial [Rhizoctonia solani AG-8 WAC10335]
Rhiz1827	5	ELU45936.1 GAS2 domain-containing protein [Rhizoctonia solani AG-1 IA]	1476_g	lcl|LN679103.1_prot_CEL59424.1_224 [locus_tag=RSOLAG1IB_03357] [protein=hypothetical protein] [protein_id=CEL59424.1] [location=complement(join(613048..613480,613531..614968,615019..617588,617641..618018,618072..618294,618346..618538,618592..618771))] [gbkey=CDS]	EUC67407.1 GAS2 domain protein [Rhizoctonia solani AG-3 Rhs1AP]	KDN48147.1 LOW QUALITY PROTEIN: hypothetical protein RSAG8_03163, partial [Rhizoctonia solani AG-8 WAC10335]
Rhiz1828	5	ELU44459.1 cytosine-purine permease [Rhizoctonia solani AG-1 IA]	52_g	lcl|LN679100.1_prot_CEL52152.1_687 [locus_tag=RSOLAG1IB_00690] [protein=putative permease C1683,05 OS=Schizosaccharomyces pombe (strain 972 / ATCC 24843) GN=SPBC1683.05 PE=3 SV=1] [protein_id=CEL52152.1] [location=join(1913074..1913170,1913220..1913249,1913308..1913366,1913426..1913435,1913489..1913548,1913613..1913641,1913691..1913726,1913779..1913947,1914042..1914074,1914130..1914333,1914391..1…	EUC67312.1 permease, cytosine/purine, uracil, thiamine, allantoin family protein [Rhizoctonia solani AG-3 Rhs1AP]	KDN51568.1 hypothetical protein RSAG8_00113, partial [Rhizoctonia solani AG-8 WAC10335]
Rhiz1829	5	ELU45943.1 sucrase/ferredoxin-like domain-containing protein [Rhizoctonia solani AG-1 IA]	1483_g	lcl|LN679103.1_prot_CEL59418.1_218 [locus_tag=RSOLAG1IB_03351] [protein=Altered inheritance of mitochondria protein 32 OS=Debaryomyces hansenii (strain ATCC 36239 / CBS 767 / JCM 1990 / NBRC 0083 / IGC 2968) GN=AIM32 PE=3 SV=2] [protein_id=CEL59418.1] [location=complement(join(599922..600106,600164..600361,600410..600466,600514..600913,600969..601136,601234..601266))] [gbkey=CDS]	EUC67412.1 sucrase/ferredoxin domain protein [Rhizoctonia solani AG-3 Rhs1AP]	KDN48139.1 hypothetical protein RSAG8_03155, partial [Rhizoctonia solani AG-8 WAC10335]
Rhiz1830	5	ELU45944.1 vacuolar sorting protein [Rhizoctonia solani AG-1 IA]	1482_g	lcl|LN679103.1_prot_CEL59419.1_219 [locus_tag=RSOLAG1IB_03352] [protein=Vacuolar protein sorting-associated protein 52 homolog OS=Rattus norvegicus GN=Vps52 PE=2 SV=2] [protein_id=CEL59419.1] [location=join(601684..601750,601802..601848,601901..602035,602088..602291,602343..602582,602635..602781,602837..603172,603230..603493,603545..603624,603672..603795,603849..603947)] [gbkey=CDS]	EUC67411.1 vacuolar sorting protein, Vps52/Sac2 family protein [Rhizoctonia solani AG-3 Rhs1AP]	KDN48140.1 LOW QUALITY PROTEIN: hypothetical protein RSAG8_03156, partial [Rhizoctonia solani AG-8 WAC10335]
Rhiz1831	5	ELU45946.1 multidrug resistance protein [Rhizoctonia solani AG-1 IA]	1485_g	lcl|LN679103.1_prot_CEL59414.1_214 [locus_tag=RSOLAG1IB_03347] [protein=proteasome (prosome, macropain) 26S subunit, non-ATPase, 14] [protein_id=CEL59414.1] [location=complement(join(592632..592820,592872..593216,593265..593346,593406..593596,593655..593694,593750..593835))] [gbkey=CDS]	EUC67416.1 26S proteasome non-ATPase regulatory protein [Rhizoctonia solani AG-3 Rhs1AP]	KDN48135.1 hypothetical protein RSAG8_03151, partial [Rhizoctonia solani AG-8 WAC10335]
Rhiz1832	5	ELU45949.1 ran binding protein 11 [Rhizoctonia solani AG-1 IA]	1497_g	lcl|LN679103.1_prot_CEL59400.1_200 [locus_tag=RSOLAG1IB_03333] [protein=Importin-11 OS=Homo sapiens GN=IPO11 PE=1 SV=1] [protein_id=CEL59400.1] [location=join(557075..557307,557368..557440,557495..557556,557610..557787,557845..558051,558108..558402,558458..558565,558616..558773,558828..558918,558976..559068,559117..559174,559224..559404,559457..559606,559664..559709,559764..559867,559922..559993,…	EUC67430.1 importin-11 protein, putative [Rhizoctonia solani AG-3 Rhs1AP]	KDN48123.1 LOW QUALITY PROTEIN: hypothetical protein RSAG8_03139, partial [Rhizoctonia solani AG-8 WAC10335]
Rhiz1833	5	ELU45956.1 CsbD domain-containing protein [Rhizoctonia solani AG-1 IA]	1492_g	lcl|LN679103.1_prot_CEL59406.1_206 [locus_tag=RSOLAG1IB_03339] [protein=hypothetical protein] [protein_id=CEL59406.1] [location=complement(join(574342..574393,574449..574572,574628..574754))] [gbkey=CDS]	EUC67424.1 Hmp1-mismatch base pair and cruciform DNA recognition protein, putative [Rhizoctonia solani AG-3 Rhs1AP]	KDN48127.1 hypothetical protein RSAG8_03143, partial [Rhizoctonia solani AG-8 WAC10335]
Rhiz1835	5	ELU36532.1 hypothetical protein AG1IA_09446 [Rhizoctonia solani AG-1 IA]	7721_g	lcl|LN679181.1_prot_CEL63441.1_9 [locus_tag=RSOLAG1IB_10764] [protein=hypothetical protein] [protein_id=CEL63441.1] [location=join(36964..37076,37130..37411,37469..37961)] [gbkey=CDS]	EUC62894.1 transmembrane protein, putative [Rhizoctonia solani AG-3 Rhs1AP]	KDN37141.1 hypothetical protein RSAG8_10350, partial [Rhizoctonia solani AG-8 WAC10335]
Rhiz1837	5	ELU35586.1 SH3 domain-containing protein [Rhizoctonia solani AG-1 IA]	6396_g	lcl|LN679100.1_prot_CEL51930.1_465 [locus_tag=RSOLAG1IB_00467] [protein=hypothetical protein] [protein_id=CEL51930.1] [location=join(1339054..1339109,1339194..1339374,1339427..1339597,1339652..1339987,1340045..1340176)] [gbkey=CDS]	EUC62116.1 SH3 domain Src-like 3 domain protein [Rhizoctonia solani AG-3 Rhs1AP]	KDN51799.1 hypothetical protein RSAG8_00347, partial [Rhizoctonia solani AG-8 WAC10335]
Rhiz1838	5	ELU36552.1 NADPH nitrite reductase [Rhizoctonia solani AG-1 IA]	8163_g	lcl|LN679100.1_prot_CEL51481.1_16 [locus_tag=RSOLAG1IB_00016] [protein=nitrite reductase (NAD(P)H) large subunit] [protein_id=CEL51481.1] [location=complement(join(73562..73872,73925..73952,74007..74057,74113..74191,74249..74430,74490..74642,74696..74732,74790..74928,74984..75004,75065..75080,75136..75285,75339..75410,75462..75513,75566..75593,75658..75703,75759..75990,76045..76133,76184..76224,7…	EUC59403.1 nitrite reductase (NAD(P)H) large subunit [Rhizoctonia solani AG-3 Rhs1AP]	KDN35571.1 hypothetical protein RSAG8_11486, partial [Rhizoctonia solani AG-8 WAC10335]
Rhiz1839	5	ELU36554.1 nitrate transporter [Rhizoctonia solani AG-1 IA]	8164_g	lcl|LN679100.1_prot_CEL51482.1_17 [locus_tag=RSOLAG1IB_00017] [protein=Nitrate transporter OS=Emericella nidulans (strain FGSC A4 / ATCC 38163 / CBS 112,46 / NRRL 194 / M139) GN=crnA PE=2 SV=2] [protein_id=CEL51482.1] [location=join(79434..79609,79663..79739,79797..79882,79931..80462,80515..80623,80676..80769,80831..81026,81097..81189,81243..81418)] [gbkey=CDS]	EUC59404.1 high affinity nitrate transporter, putative [Rhizoctonia solani AG-3 Rhs1AP]	KDN35570.1 hypothetical protein RSAG8_11485, partial [Rhizoctonia solani AG-8 WAC10335]
Rhiz1840	5	ELU36557.1 methylenetetrahydrofolate reductase (NADPH) [Rhizoctonia solani AG-1 IA]	8168_g	lcl|LN679100.1_prot_CEL51486.1_21 [locus_tag=RSOLAG1IB_00021] [protein=hypothetical protein] [protein_id=CEL51486.1] [location=complement(join(91875..92045,92100..92219,92278..92649,92712..92969,93026..93211,93267..93391,93448..93600,93662..93784,93841..93886,93940..94143,94203..94286))] [gbkey=CDS]	EUC59408.1 methylenetetrahydrofolate reductase [Rhizoctonia solani AG-3 Rhs1AP]	KDN35565.1 hypothetical protein RSAG8_11480, partial [Rhizoctonia solani AG-8 WAC10335]
Rhiz1841	5	ELU36559.1 alcohol oxidase [Rhizoctonia solani AG-1 IA]	8169_g	lcl|LN679100.1_prot_CEL51487.1_22 [locus_tag=RSOLAG1IB_00022] [protein=Alcohol oxidase OS=Candida boidinii GN=AOD1 PE=1 SV=1] [protein_id=CEL51487.1] [location=join(95416..95476,95534..95628,95678..95812,95866..95872,95930..95986,96039..96071,96132..96184,96243..96430,96482..96613,96672..96759,96812..96878,96932..97194,97247..97313,97367..97405,97458..97566,97621..97673,97727..97805,97857..97969,…	EUC59409.1 alcohol oxidase [Rhizoctonia solani AG-3 Rhs1AP]	KDN35563.1 hypothetical protein RSAG8_11478, partial [Rhizoctonia solani AG-8 WAC10335]
Rhiz1842	5	ELU36585.1 hypothetical protein AG1IA_09383 [Rhizoctonia solani AG-1 IA]	8584_g	lcl|LN679154.1_prot_CEL61380.1_27 [locus_tag=RSOLAG1IB_09983] [protein=hypothetical protein] [protein_id=CEL61380.1] [location=complement(join(101254..101460,101519..101644,101703..102215,102273..102571,102627..102707,102763..102958))] [gbkey=CDS]	EUC56358.1 fungal-specific transcription factor domain protein [Rhizoctonia solani AG-3 Rhs1AP]	KDN34450.1 hypothetical protein RSAG8_12454, partial [Rhizoctonia solani AG-8 WAC10335]
Rhiz1843	5	ELU36586.1 fungal zn(2)-Cys(6) binuclear cluster domain-containing protein [Rhizoctonia solani AG-1 IA]	8583_g	lcl|LN679154.1_prot_CEL61381.1_28 [locus_tag=RSOLAG1IB_09984] [protein=hypothetical protein] [protein_id=CEL61381.1] [location=complement(join(104965..105168,105222..105347,105396..105911,105965..106248,106298..107019,107070..107122))] [gbkey=CDS]	EUC56359.1 fungal-specific transcription factor domain protein [Rhizoctonia solani AG-3 Rhs1AP]	KDN34448.1 hypothetical protein RSAG8_12452, partial [Rhizoctonia solani AG-8 WAC10335]
Rhiz1844	5	ELU36592.1 hypothetical protein AG1IA_09371 [Rhizoctonia solani AG-1 IA]	8221_g	lcl|LN679101.1_prot_CEL55057.1_20 [locus_tag=RSOLAG1IB_01065] [protein=hypothetical protein] [protein_id=CEL55057.1] [location=join(87667..87811,87865..88941,88996..89165,89223..89603)] [gbkey=CDS]	EUC58806.1 hypothetical protein RSOL_280210 [Rhizoctonia solani AG-3 Rhs1AP]	KDN35907.1 hypothetical protein RSAG8_11215, partial [Rhizoctonia solani AG-8 WAC10335]
Rhiz1845	5	ELU36593.1 hypothetical protein AG1IA_09372 [Rhizoctonia solani AG-1 IA]	8220_g	lcl|LN679101.1_prot_CEL55056.1_19 [locus_tag=RSOLAG1IB_01064] [protein=GATA zinc finger domain-containing protein 10 OS=Dictyostelium discoideum GN=gtaJ PE=4 SV=1] [protein_id=CEL55056.1] [location=join(74219..74452,74501..74546,74599..74879,74926..75060,75117..75222,75280..75869)] [gbkey=CDS]	EUC58805.1 GATA zinc finger protein [Rhizoctonia solani AG-3 Rhs1AP]	KDN35905.1 hypothetical protein RSAG8_11213, partial [Rhizoctonia solani AG-8 WAC10335]
Rhiz1846	5	ELU36594.1 Pkinase domain-containing protein [Rhizoctonia solani AG-1 IA]	8219_g	lcl|LN679101.1_prot_CEL55055.1_18 [locus_tag=RSOLAG1IB_01063] [protein=hypothetical protein] [protein_id=CEL55055.1] [location=join(66200..66415,66464..66727,66781..66986,67080..67323,67388..68557)] [gbkey=CDS]	EUC58804.1 kinase domain protein, putative [Rhizoctonia solani AG-3 Rhs1AP]	KDN35904.1 LOW QUALITY PROTEIN: hypothetical protein RSAG8_11212, partial [Rhizoctonia solani AG-8 WAC10335]
Rhiz1847	5	ELU36595.1 FTR1 domain-containing protein [Rhizoctonia solani AG-1 IA]	8217_g	lcl|LN679101.1_prot_CEL55053.1_16 [locus_tag=RSOLAG1IB_01061] [protein=Iron transporter FTH1 OS=Saccharomyces cerevisiae (strain ATCC 204508 / S288c) GN=FTH1 PE=1 SV=2] [protein_id=CEL55053.1] [location=complement(join(59838..59954,60006..60079,60134..60290,60350..60456,60506..60611,60668..60787,60839..60929,60982..61074,61138..61505,61564..61581,61634..61654))] [gbkey=CDS]	EUC58802.1 iron permease FTR1 [Rhizoctonia solani AG-3 Rhs1AP]	KDN35902.1 hypothetical protein RSAG8_11210, partial [Rhizoctonia solani AG-8 WAC10335]
Rhiz1848	5	ELU36600.1 SNF5 domain-containing protein [Rhizoctonia solani AG-1 IA]	8496_g	lcl|LN679136.1_prot_CEL59036.1_70 [locus_tag=RSOLAG1IB_09034] [protein=SWI/SNF chromatin-remodeling complex subunit snf5 OS=Schizosaccharomyces pombe (strain 972 / ATCC 24843) GN=snf5 PE=1 SV=1] [protein_id=CEL59036.1] [location=join(199240..199660,199723..200196,200245..201595,201654..201772,201826..202139,202196..202323,202388..203289,203339..203787,203841..203990,204047..204259)] [gbkey=CDS]	EUC61258.1 SNF5/SMARCB 1/INI1 family protein [Rhizoctonia solani AG-3 Rhs1AP]	KDN46567.1 hypothetical protein RSAG8_04220, partial [Rhizoctonia solani AG-8 WAC10335]
Rhiz1849	5	ELU36601.1 NmrA domain-containing protein [Rhizoctonia solani AG-1 IA]	8497_g	lcl|LN679175.1_prot_CEL62985.1_21 [locus_tag=RSOLAG1IB_10632] [protein=Isoflavone reductase homolog OS=Solanum tuberosum PE=2 SV=1] [protein_id=CEL62985.1] [location=complement(join(75720..75899,75963..76083,76140..76232,76287..76417,76472..76687,76742..76855))] [gbkey=CDS]	EUC61260.1 isoflavone reductase-like protein [Rhizoctonia solani AG-3 Rhs1AP]	KDN46571.1 hypothetical protein RSAG8_04224, partial [Rhizoctonia solani AG-8 WAC10335]
Rhiz1850	5	ELU36603.1 hypothetical protein AG1IA_09365 [Rhizoctonia solani AG-1 IA]	8492_g	lcl|LN679118.1_prot_CEL54858.1_2 [locus_tag=RSOLAG1IB_07349] [protein=Putative nucleosome assembly protein C364,06 OS=Schizosaccharomyces pombe (strain 972 / ATCC 24843) GN=SPCC364.06 PE=1 SV=1] [protein_id=CEL54858.1] [location=join(7720..7828,7881..8003,8098..8252,8316..8644,8705..8810,8870..8987,9052..9260,9527..9613,9671..9784)] [gbkey=CDS]	EUC61264.1 nucleosome assembly protein Nap1, putative [Rhizoctonia solani AG-3 Rhs1AP]	KDN46576.1 hypothetical protein RSAG8_04229, partial [Rhizoctonia solani AG-8 WAC10335]
Rhiz1851	5	ELU36604.1 zf-C3HC4 domain-containing protein [Rhizoctonia solani AG-1 IA]	8493_g	lcl|LN679118.1_prot_CEL54857.1_1 [locus_tag=RSOLAG1IB_07348] [protein=putative RING finger protein C548,05c OS=Schizosaccharomyces pombe (strain 972 / ATCC 24843) GN=SPCC548.05c PE=4 SV=1] [protein_id=CEL54857.1] [location=complement(join(5751..6894,6941..7029,7079..7540))] [gbkey=CDS]	EUC61263.1 RING finger protein, putative [Rhizoctonia solani AG-3 Rhs1AP]	KDN46575.1 hypothetical protein RSAG8_04228, partial [Rhizoctonia solani AG-8 WAC10335]
Rhiz1852	5	ELU36605.1 other/VPS15 protein kinase [Rhizoctonia solani AG-1 IA]	8494_g	lcl|LN679136.1_prot_CEL59038.1_72 [locus_tag=RSOLAG1IB_09036] [protein=phosphoinositide-3-kinase, regulatory subunit 4, p150] [protein_id=CEL59038.1] [location=complement(join(212756..213675,213724..214266,214313..215025,215078..215188,215237..215409,215458..215603,215654..215797,215846..216149,216197..216433,216487..216704,216757..216844,216894..217328,217377..217781,217828..217912,217962..21808…	EUC61262.1 phosphoinositide 3-kinase regulatory subunit 4 [Rhizoctonia solani AG-3 Rhs1AP]	KDN46574.1 hypothetical protein RSAG8_04227, partial [Rhizoctonia solani AG-8 WAC10335]
Rhiz1853	5	ELU36608.1 serine/threonine kinase [Rhizoctonia solani AG-1 IA]	8488_g	lcl|LN679118.1_prot_CEL54863.1_7 [locus_tag=RSOLAG1IB_07354] [protein=unc51-like kinase] [protein_id=CEL54863.1] [location=join(24677..24787,24835..24972,25023..25432,25485..26234,26289..26485,26540..27175,27236..27369,27430..27583,27635..27723)] [gbkey=CDS]	EUC61269.1 Serine/Threonine kinase catalytic domain protein [Rhizoctonia solani AG-3 Rhs1AP]	KDN46582.1 hypothetical protein RSAG8_04235, partial [Rhizoctonia solani AG-8 WAC10335]
Rhiz1855	5	ELU36673.1 Fasciclin domain-containing protein [Rhizoctonia solani AG-1 IA]	8102_g	lcl|LN679121.1_prot_CEL56418.1_72 [locus_tag=RSOLAG1IB_07804] [protein=hypothetical protein] [protein_id=CEL56418.1] [location=join(231403..231639,231697..231882,231941..232195,232254..232346,232405..232605)] [gbkey=CDS]	EUC54856.1 fasciclin domain protein [Rhizoctonia solani AG-3 Rhs1AP]	KDN47799.1 hypothetical protein RSAG8_03219, partial [Rhizoctonia solani AG-8 WAC10335]
Rhiz1856	5	ELU36678.1 peroxin 7 [Rhizoctonia solani AG-1 IA]	8093_g	lcl|LN679121.1_prot_CEL56405.1_59 [locus_tag=RSOLAG1IB_07791] [protein=Peroxisome biogenesis protein 7 OS=Arabidopsis thaliana GN=PEX7 PE=1 SV=2] [protein_id=CEL56405.1] [location=complement(join(200986..201142,201203..201696,201772..201885,201969..202080,202136..202379,202471..202544,202604..202609,202736..202764))] [gbkey=CDS]	EUC54840.1 peroxisome targeting signal receptor, putative [Rhizoctonia solani AG-3 Rhs1AP]	KDN47786.1 hypothetical protein RSAG8_03206, partial [Rhizoctonia solani AG-8 WAC10335]
Rhiz1857	5	ELU36680.1 glycoside hydrolase family 16 protein [Rhizoctonia solani AG-1 IA]	8094_g	lcl|LN679121.1_prot_CEL56406.1_60 [locus_tag=RSOLAG1IB_07792] [protein=hypothetical protein] [protein_id=CEL56406.1] [location=complement(join(203016..203056,203111..203597,203650..203806,203874..204038,204093..204304))] [gbkey=CDS]	EUC54841.1 glycoside hydrolase family 16 protein [Rhizoctonia solani AG-3 Rhs1AP]	KDN47787.1 hypothetical protein RSAG8_03207, partial [Rhizoctonia solani AG-8 WAC10335]
Rhiz1858	5	ELU36682.1 YjeF domain-containing protein [Rhizoctonia solani AG-1 IA]	8095_g	lcl|LN679121.1_prot_CEL56407.1_61 [locus_tag=RSOLAG1IB_07793] [protein=ATP-dependent (S)-NAD(P)H-hydrate dehydratase OS=Coprinopsis cinerea (strain Okayama-7 / 130 / ATCC MYA-4618 / FGSC 9003) GN=CC1G_00865 PE=3 SV=2] [protein_id=CEL56407.1] [location=join(205157..205266,205322..205367,205426..205526,205579..205714,205762..205890,205946..206059,206125..206260,206321..206451,206502..206582)] [gbke…	EUC54848.1 ATP-dependent (S)-NAD(P)H-hydrate dehydratase [Rhizoctonia solani AG-3 Rhs1AP]	KDN47789.1 hypothetical protein RSAG8_03209, partial [Rhizoctonia solani AG-8 WAC10335]
Rhiz1859	5	ELU36689.1 pre-rRNA processing protein Rrp12, putative [Rhizoctonia solani AG-1 IA]	7709_g	lcl|LN679162.1_prot_CEL62196.1_12 [locus_tag=RSOLAG1IB_10278] [protein=Ribosomal RNA-processing protein 12 OS=Saccharomyces cerevisiae (strain ATCC 204508 / S288c) GN=RRP12 PE=1 SV=1] [protein_id=CEL62196.1] [location=complement(join(81456..81578,81631..82224,82282..82658,82713..82829,82883..83120,83176..83520,83569..83868,83924..83998,84049..84205,84266..84336,84429..84538,84620..84778,84833..85…	EUC58294.1 ribosomal RNA-processing protein [Rhizoctonia solani AG-3 Rhs1AP]	KDN35834.1 hypothetical protein RSAG8_11268, partial [Rhizoctonia solani AG-8 WAC10335]
Rhiz1860	5	ELU36695.1 hypothetical protein AG1IA_09275 [Rhizoctonia solani AG-1 IA]	7715_g	lcl|LN679162.1_prot_CEL62200.1_16 [locus_tag=RSOLAG1IB_10282] [protein=hypothetical protein] [protein_id=CEL62200.1] [location=complement(join(104520..104572,104632..104723,104795..104915,104976..105024,105083..105163,105220..105275,105328..105386,105497..105552))] [gbkey=CDS]	EUC55107.1 allergen protein [Rhizoctonia solani AG-3 Rhs1AP]	KDN34440.1 hypothetical protein RSAG8_12472, partial [Rhizoctonia solani AG-8 WAC10335]
Rhiz1861	5	ELU36700.1 co-chaperone [Rhizoctonia solani AG-1 IA]	8229_g	lcl|LN679149.1_prot_CEL61109.1_10 [locus_tag=RSOLAG1IB_09760] [protein=DnaJ homolog subfamily C member 3 OS=Bos taurus GN=DNAJC3 PE=1 SV=1] [protein_id=CEL61109.1] [location=join(29507..29926,29973..30166,30225..30911,30963..31251)] [gbkey=CDS]	EUC56325.1 Co-chaperone [Rhizoctonia solani AG-3 Rhs1AP]	KDN36945.1 hypothetical protein RSAG8_10479, partial [Rhizoctonia solani AG-8 WAC10335]
Rhiz1862	5	ELU36702.1 methylthioadenosine phosphorylase (MTAP) [Rhizoctonia solani AG-1 IA]	8228_g	lcl|LN679149.1_prot_CEL61107.1_8 [gene=MEU1] [locus_tag=RSOLAG1IB_09758] [protein=5'-methylthioadenosine phosphorylase] [protein_id=CEL61107.1] [location=join(26826..26961,27012..27069,27123..27236,27295..27433,27488..27616,27672..27856,27922..28036,28106..28279)] [gbkey=CDS]	EUC56323.1 methylthioadenosine phosphorylase [Rhizoctonia solani AG-3 Rhs1AP]	KDN36943.1 hypothetical protein RSAG8_10477, partial [Rhizoctonia solani AG-8 WAC10335]
Rhiz1863	5	ELU36703.1 hypothetical protein AG1IA_09265 [Rhizoctonia solani AG-1 IA]	8233_g	lcl|LN679149.1_prot_CEL61112.1_13 [locus_tag=RSOLAG1IB_09763] [protein=putative protein YEL023C OS=Saccharomyces cerevisiae (strain ATCC 204508 / S288c) GN=YEL023C PE=4 SV=1] [protein_id=CEL61112.1] [location=complement(join(40643..41134,41195..41536,41586..41669,41722..41836,41887..41953,42013..42038,42089..42207,42258..42312,42362..42425,42476..42637,42693..42719,42771..42930))] [gbkey=CDS]	EUC56331.1 DUF2235 domain protein [Rhizoctonia solani AG-3 Rhs1AP]	KDN36950.1 hypothetical protein RSAG8_10484, partial [Rhizoctonia solani AG-8 WAC10335]
Rhiz1864	5	ELU36704.1 hypothetical protein AG1IA_09266 [Rhizoctonia solani AG-1 IA]	8232_g	lcl|LN679149.1_prot_CEL61111.1_12 [locus_tag=RSOLAG1IB_09762] [protein=putative protein YEL023C OS=Saccharomyces cerevisiae (strain ATCC 204508 / S288c) GN=YEL023C PE=4 SV=1] [protein_id=CEL61111.1] [location=complement(join(37989..38080,38133..38241,38291..38626,38683..38769,38826..38934,38989..39049,39106..39131,39197..39309,39361..39415,39472..39535,39596..39742,39802..39825,39899..40010))] [g…	EUC56330.1 DUF2235 domain protein [Rhizoctonia solani AG-3 Rhs1AP]	KDN36949.1 hypothetical protein RSAG8_10483, partial [Rhizoctonia solani AG-8 WAC10335]
Rhiz1865	5	ELU36717.1 F-box-like domain-containing protein [Rhizoctonia solani AG-1 IA]	1955_g	lcl|LN679107.1_prot_CEL63346.1_258 [locus_tag=RSOLAG1IB_05390] [protein=hypothetical protein] [protein_id=CEL63346.1] [location=join(810096..810487,810539..810616,810670..811978)] [gbkey=CDS]	EUC54222.1 F-box-like protein [Rhizoctonia solani AG-3 Rhs1AP]	KDN45786.1 hypothetical protein RSAG8_04619, partial [Rhizoctonia solani AG-8 WAC10335]
Rhiz1866	5	ELU36720.1 STE3 domain-containing protein [Rhizoctonia solani AG-1 IA]	1959_g	lcl|LN679107.1_prot_CEL63352.1_264 [locus_tag=RSOLAG1IB_05396] [protein=Pheromone B alpha 3 receptor OS=Schizophyllum commune (strain H4-8 / FGSC 9210) GN=BAR3 PE=3 SV=2] [protein_id=CEL63352.1] [location=join(824747..825038,825100..825212,825265..825331,825380..825436,825486..825566,825618..826059,826114..826255)] [gbkey=CDS]	EUC54232.1 pheromone receptor [Rhizoctonia solani AG-3 Rhs1AP]	KDN45777.1 hypothetical protein RSAG8_04610, partial [Rhizoctonia solani AG-8 WAC10335]
Rhiz1867	5	ELU36726.1 autophagy protein 5 [Rhizoctonia solani AG-1 IA]	7790_g	lcl|LN679135.1_prot_CEL58902.1_11 [locus_tag=RSOLAG1IB_08922] [protein=hypothetical protein] [protein_id=CEL58902.1] [location=complement(join(34021..34176,34302..34375,34433..34543,34591..34713,34765..35230,35287..35472))] [gbkey=CDS]	EUC55261.1 autophagy protein [Rhizoctonia solani AG-3 Rhs1AP]	KDN46087.1 hypothetical protein RSAG8_04594, partial [Rhizoctonia solani AG-8 WAC10335]
Rhiz1868	5	ELU36727.1 aspartate kinase [Rhizoctonia solani AG-1 IA]	7791_g	lcl|LN679135.1_prot_CEL58901.1_10 [locus_tag=RSOLAG1IB_08921] [protein=aspartate kinase] [protein_id=CEL58901.1] [location=join(29139..29248,29314..29902,29957..30119,30251..30402,30458..31240,31299..31377,31430..31449)] [gbkey=CDS]	EUC55184.1 aspartokinase [Rhizoctonia solani AG-3 Rhs1AP]	KDN46086.1 hypothetical protein RSAG8_04593, partial [Rhizoctonia solani AG-8 WAC10335]
Rhiz1869	5	ELU36741.1 hypothetical protein AG1IA_09228 [Rhizoctonia solani AG-1 IA]	5883_g	lcl|LN679210.1_prot_CEL53083.1_4 [locus_tag=RSOLAG1IB_11215] [protein=hypothetical protein] [protein_id=CEL53083.1] [location=join(21924..22169,22214..22503,22551..22711,23072..24570)] [gbkey=CDS]	EUC58886.1 hypothetical protein RSOL_283840 [Rhizoctonia solani AG-3 Rhs1AP]	KDN41121.1 hypothetical protein RSAG8_07675, partial [Rhizoctonia solani AG-8 WAC10335]
Rhiz1871	5	ELU36749.1 TPR_2 domain-containing protein [Rhizoctonia solani AG-1 IA]	5888_g	lcl|LN679596.1_prot_CEL60578.1_1 [locus_tag=RSOLAG1IB_12387] [protein=Transcription factor tau 131 kDa subunit OS=Saccharomyces cerevisiae (strain ATCC 204508 / S288c) GN=TFC4 PE=1 SV=1] [protein_id=CEL60578.1] [location=complement(join(7..23,71..181,235..361,410..492,539..596,656..999,1053..1154,1203..1290,1342..1479,1536..1889))] [gbkey=CDS]	EUC58861.1 TPR-2 domain protein [Rhizoctonia solani AG-3 Rhs1AP]	KDN41099.1 hypothetical protein RSAG8_07653, partial [Rhizoctonia solani AG-8 WAC10335]
Rhiz1872	5	ELU36758.1 NADH kinase [Rhizoctonia solani AG-1 IA]	7819_g	lcl|LN679109.1_prot_CEL52564.1_60 [locus_tag=RSOLAG1IB_05769] [protein=NAD+ kinase] [protein_id=CEL52564.1] [location=complement(join(252111..252386,252438..252608,252666..252746,252797..252831,252886..252999,253049..253189,253245..253336,253386..253496,253552..253703))] [gbkey=CDS]	EUC57491.1 NADH kinase [Rhizoctonia solani AG-3 Rhs1AP]	KDN47845.1 hypothetical protein RSAG8_03265, partial [Rhizoctonia solani AG-8 WAC10335]
Rhiz1873	5	ELU36759.1 hypothetical protein AG1IA_09211 [Rhizoctonia solani AG-1 IA]	7820_g	lcl|LN679109.1_prot_CEL52563.1_59 [locus_tag=RSOLAG1IB_05768] [protein=Putative arrestin-related trafficking adapter C2D10,04 OS=Schizosaccharomyces pombe (strain 972 / ATCC 24843) GN=SPBC2D10.04 PE=1 SV=1] [protein_id=CEL52563.1] [location=complement(join(248490..249143,249197..249385,249443..249690,249745..250092,250144..251052,251109..251567,251634..251847))] [gbkey=CDS]	EUC57492.1 hypothetical protein RSOL_223620 [Rhizoctonia solani AG-3 Rhs1AP]	KDN47846.1 hypothetical protein RSAG8_03266, partial [Rhizoctonia solani AG-8 WAC10335]
Rhiz1874	5	ELU36760.1 protein kinase subdomain-containing protein PKL/CAK/ACAD [Rhizoctonia solani AG-1 IA]	7821_g	lcl|LN679109.1_prot_CEL52562.1_58 [locus_tag=RSOLAG1IB_05767] [protein=Acyl-CoA dehydrogenase family member 10 OS=Mus musculus GN=Acad10 PE=2 SV=1] [protein_id=CEL52562.1] [location=join(246775..246903,246961..246969,247021..247052,247107..247379,247439..247558,247606..247837,247890..248115,248168..248307)] [gbkey=CDS]	EUC57494.1 kinase subdomain protein PKL/CAK/ACAD protein [Rhizoctonia solani AG-3 Rhs1AP]	KDN47847.1 hypothetical protein RSAG8_03267, partial [Rhizoctonia solani AG-8 WAC10335]
Rhiz1875	5	ELU36763.1 O-sialoglycoprotein endopeptidase [Rhizoctonia solani AG-1 IA]	7815_g	lcl|LN679109.1_prot_CEL52569.1_65 [locus_tag=RSOLAG1IB_05774] [protein=O-sialoglycoprotein endopeptidase] [protein_id=CEL52569.1] [location=join(268468..268765,268834..268935,268990..269084,269140..269264,269324..269438,269495..269642,269694..269769,269827..269925,269981..270020)] [gbkey=CDS]	EUC57513.1 O-sialoglycoprotein endopeptidase [Rhizoctonia solani AG-3 Rhs1AP]	KDN46834.1 putative tRNA threonylcarbamoyladenosine biosynthesis protein KAE1, partial [Rhizoctonia solani AG-8 WAC10335]
Rhiz1876	5	ELU36773.1 hypothetical protein AG1IA_09203 [Rhizoctonia solani AG-1 IA]	7813_g	lcl|LN679109.1_prot_CEL52571.1_67 [locus_tag=RSOLAG1IB_05776] [protein=hypothetical protein] [protein_id=CEL52571.1] [location=join(277591..277702,277762..277941,278005..278122,278182..278317)] [gbkey=CDS]	EUC57515.1 allergen protein [Rhizoctonia solani AG-3 Rhs1AP]	KDN46831.1 hypothetical protein RSAG8_03908, partial [Rhizoctonia solani AG-8 WAC10335]
Rhiz1877	5	ELU36770.1 basic region leucine zipper domain-containing protein [Rhizoctonia solani AG-1 IA]	7811_g	lcl|LN679109.1_prot_CEL52573.1_69 [locus_tag=RSOLAG1IB_05778] [protein=Regulatory protein cys-3 OS=Neurospora crassa (strain ATCC 24698 / 74-OR23-1A / CBS 708,71 / DSM 1257 / FGSC 987) GN=cys-3 PE=1 SV=1] [protein_id=CEL52573.1] [location=join(282133..282520,282570..282856)] [gbkey=CDS]	EUC57517.1 basic region leucine zipper protein [Rhizoctonia solani AG-3 Rhs1AP]	KDN36225.1 hypothetical protein RSAG8_10988, partial [Rhizoctonia solani AG-8 WAC10335]
Rhiz1878	5	ELU36774.1 CTK3 domain-containing protein [Rhizoctonia solani AG-1 IA]	7805_g	lcl|LN679109.1_prot_CEL52579.1_75 [locus_tag=RSOLAG1IB_05784] [protein=hypothetical protein] [protein_id=CEL52579.1] [location=complement(join(299673..300236,300289..300376,300434..300526,302888..303000,303063..303080))] [gbkey=CDS]	EUC57523.1 CTD kinase subunit gamma CTK3 protein [Rhizoctonia solani AG-3 Rhs1AP]	KDN36213.1 hypothetical protein RSAG8_10976, partial [Rhizoctonia solani AG-8 WAC10335]
Rhiz1879	5	ELU36782.1 hypothetical protein AG1IA_09189 [Rhizoctonia solani AG-1 IA]	8637_g	lcl|LN679106.1_prot_CEL62428.1_2 [locus_tag=RSOLAG1IB_04784] [protein=hypothetical protein] [protein_id=CEL62428.1] [location=join(2314..2420,2473..2506,2558..2748,2807..3813,3867..3977,4039..4100)] [gbkey=CDS]	EUC57429.1 50S ribosome-binding GTPase [Rhizoctonia solani AG-3 Rhs1AP]	KDN33820.1 hypothetical protein RSAG8_13093, partial [Rhizoctonia solani AG-8 WAC10335]
Rhiz1880	5	ELU36786.1 hypothetical protein AG1IA_09184 [Rhizoctonia solani AG-1 IA]	8640_g	lcl|LN679101.1_prot_CEL55912.1_875 [locus_tag=RSOLAG1IB_01924] [protein=hypothetical protein] [protein_id=CEL55912.1] [location=join(2488668..2488832,2488888..2488908,2488988..2489050,2489122..2489291,2489362..2489446,2489501..2489559,2489617..2490013,2490074..2490253,2490304..2490334,2490391..2490413)] [gbkey=CDS]	EUC57610.1 carbohydrate-binding module family 13 protein [Rhizoctonia solani AG-3 Rhs1AP]	KDN49890.1 hypothetical protein RSAG8_01955, partial [Rhizoctonia solani AG-8 WAC10335]
Rhiz1881	5	ELU36787.1 hypothetical protein AG1IA_09185 [Rhizoctonia solani AG-1 IA]	8639_g	lcl|LN679101.1_prot_CEL55913.1_876 [locus_tag=RSOLAG1IB_01925] [protein=hypothetical protein] [protein_id=CEL55913.1] [location=complement(join(2491414..2491549,2491603..2491642,2491696..2491757,2491806..2491836,2491892..2491905,2491965..2492067,2492121..2492153,2492207..2492324))] [gbkey=CDS]	EUC57611.1 transmembrane protein, putative [Rhizoctonia solani AG-3 Rhs1AP]	KDN49889.1 hypothetical protein RSAG8_01954, partial [Rhizoctonia solani AG-8 WAC10335]
Rhiz1882	5	ELU36794.1 Mss4 domain-containing protein [Rhizoctonia solani AG-1 IA]	7530_g	lcl|LN679159.1_prot_CEL62039.1_8 [locus_tag=RSOLAG1IB_10152] [protein=putative N-acetyltransferase C9,02c OS=Schizosaccharomyces pombe (strain 972 / ATCC 24843) GN=SPAC9.02c PE=3 SV=1] [protein_id=CEL62039.1] [location=join(22640..22721,22778..22817,22867..23749)] [gbkey=CDS]	EUC59269.1 N-acetyltransferase, putative [Rhizoctonia solani AG-3 Rhs1AP]	KDN46917.1 hypothetical protein RSAG8_03994, partial [Rhizoctonia solani AG-8 WAC10335]
Rhiz1883	5	ELU36795.1 small monomeric GTPase [Rhizoctonia solani AG-1 IA]	7531_g	lcl|LN679159.1_prot_CEL62038.1_7 [locus_tag=RSOLAG1IB_10151] [protein=Septum-promoting GTP-binding protein 1 OS=Schizosaccharomyces pombe (strain 972 / ATCC 24843) GN=spg1 PE=1 SV=1] [protein_id=CEL62038.1] [location=complement(join(21289..21363,21420..21602,21661..21797,21851..21922,21975..22081,22144..22214))] [gbkey=CDS]	EUC59268.1 septum-promoting GTP-binding protein [Rhizoctonia solani AG-3 Rhs1AP]	KDN46916.1 Septum-promoting GTP-binding protein 1, partial [Rhizoctonia solani AG-8 WAC10335]
Rhiz1884	5	ELU36801.1 hypothetical protein AG1IA_09168 [Rhizoctonia solani AG-1 IA]	7524_g	lcl|LN679159.1_prot_CEL62048.1_17 [locus_tag=RSOLAG1IB_10161] [protein=hypothetical protein] [protein_id=CEL62048.1] [location=complement(join(40862..40994,41218..41311,41471..41536,41636..41971,42026..42236))] [gbkey=CDS]	EUC59276.1 hypothetical protein RSOL_305510 [Rhizoctonia solani AG-3 Rhs1AP]	KDN46928.1 hypothetical protein RSAG8_04005, partial [Rhizoctonia solani AG-8 WAC10335]
Rhiz1885	5	ELU36807.1 alpha/beta hydrolase family domain-containing protein [Rhizoctonia solani AG-1 IA]	7522_g	lcl|LN679159.1_prot_CEL62052.1_21 [locus_tag=RSOLAG1IB_10165] [protein=hypothetical protein] [protein_id=CEL62052.1] [location=join(57860..57889,57941..57977,58050..58121,58181..58347,58416..58543,58597..58651,58704..58754,58801..58866,58926..59259,59478..59484,59531..59572,59630..59640,59693..59732,59787..59798,59852..59861)] [gbkey=CDS]	EUC59279.1 alpha/beta hydrolase family protein [Rhizoctonia solani AG-3 Rhs1AP]	KDN46931.1 hypothetical protein RSAG8_04008, partial [Rhizoctonia solani AG-8 WAC10335]
Rhiz1886	5	ELU36809.1 glycosyltransferase family 2 protein [Rhizoctonia solani AG-1 IA]	7520_g	lcl|LN679683.1_prot_CEL61542.1_2 [gene=ALG5] [locus_tag=RSOLAG1IB_12475] [protein=dolichyl-phosphate beta-glucosyltransferase] [protein_id=CEL61542.1] [location=join(1564..1611,1812..2357,2415..2657)] [gbkey=CDS]	EUC56006.1 dolichyl-phosphate beta-glucosyltransferase [Rhizoctonia solani AG-3 Rhs1AP]	KDN33818.1 hypothetical protein RSAG8_13091, partial [Rhizoctonia solani AG-8 WAC10335]
Rhiz1887	5	ELU36817.1 histidinol-phosphate transaminase [Rhizoctonia solani AG-1 IA]	7448_g	lcl|LN679145.1_prot_CEL60331.1_4 [locus_tag=RSOLAG1IB_09549] [protein=histidinol-phosphate aminotransferase] [protein_id=CEL60331.1] [location=complement(join(12457..12910,12976..13235,13289..13609))] [gbkey=CDS]	EUC55429.1 histidinol-phosphate aminotransferase [Rhizoctonia solani AG-3 Rhs1AP]	KDN48331.1 hypothetical protein RSAG8_02923, partial [Rhizoctonia solani AG-8 WAC10335]
Rhiz1888	5	ELU36819.1 hypothetical protein AG1IA_09157 [Rhizoctonia solani AG-1 IA]	7450_g	lcl|LN679145.1_prot_CEL60329.1_2 [locus_tag=RSOLAG1IB_09547] [protein=hypothetical protein] [protein_id=CEL60329.1] [location=complement(join(4442..4525,4575..4877,4927..5019,5075..5140,5225..5266))] [gbkey=CDS]	EUC55431.1 hypothetical protein RSOL_115610 [Rhizoctonia solani AG-3 Rhs1AP]	KDN48328.1 hypothetical protein RSAG8_02920, partial [Rhizoctonia solani AG-8 WAC10335]
Rhiz1889	5	ELU36822.1 HLH domain-containing protein [Rhizoctonia solani AG-1 IA]	7443_g	lcl|LN679145.1_prot_CEL60337.1_10 [locus_tag=RSOLAG1IB_09555] [protein=Sterol regulatory element-binding protein 1 OS=Schizosaccharomyces pombe (strain 972 / ATCC 24843) GN=sre1 PE=1 SV=1] [protein_id=CEL60337.1] [location=join(28809..29529,29588..30610,30672..31486)] [gbkey=CDS]	EUC55424.1 sterol regulatory element-binding protein sre1, putative [Rhizoctonia solani AG-3 Rhs1AP]	KDN48341.1 hypothetical protein RSAG8_02933, partial [Rhizoctonia solani AG-8 WAC10335]
Rhiz1890	5	ELU36824.1 hypothetical protein AG1IA_09149 [Rhizoctonia solani AG-1 IA]	7445_g	lcl|LN679145.1_prot_CEL60334.1_7 [locus_tag=RSOLAG1IB_09552] [protein=hypothetical protein] [protein_id=CEL60334.1] [location=complement(join(18888..19241,19296..19732,19786..20078,20138..20288,20350..20545))] [gbkey=CDS]	EUC55426.1 hypothetical protein RSOL_115560 [Rhizoctonia solani AG-3 Rhs1AP]	KDN48335.1 hypothetical protein RSAG8_02927, partial [Rhizoctonia solani AG-8 WAC10335]
Rhiz1891	5	ELU36826.1 acetyltransferase (GNAT) family domain-containing protein [Rhizoctonia solani AG-1 IA]	7441_g	lcl|LN679145.1_prot_CEL60340.1_13 [locus_tag=RSOLAG1IB_09558] [protein=hypothetical protein] [protein_id=CEL60340.1] [location=join(35478..35836,35885..37010)] [gbkey=CDS]	EUC55423.1 GNAT family acetyltransferase [Rhizoctonia solani AG-3 Rhs1AP]	KDN48344.1 hypothetical protein RSAG8_02936, partial [Rhizoctonia solani AG-8 WAC10335]
Rhiz1892	5	ELU36841.1 hypothetical protein AG1IA_09128 [Rhizoctonia solani AG-1 IA]	7432_g	lcl|LN679145.1_prot_CEL60349.1_22 [locus_tag=RSOLAG1IB_09567] [protein=putative LOC588657] [protein_id=CEL60349.1] [location=complement(join(62362..64018,64073..64497,64544..64958,65006..65988,66042..67615,67735..69085,69139..69165))] [gbkey=CDS]	EUC55407.1 hypothetical protein RSOL_114830, partial [Rhizoctonia solani AG-3 Rhs1AP]	KDN48355.1 hypothetical protein RSAG8_02947, partial [Rhizoctonia solani AG-8 WAC10335]
Rhiz1894	5	ELU36844.1 hypothetical protein AG1IA_09121 [Rhizoctonia solani AG-1 IA]	7461_g	lcl|LN679176.1_prot_CEL63005.1_10 [locus_tag=RSOLAG1IB_10644] [protein=Polyphosphoinositide phosphatase OS=Saccharomyces cerevisiae (strain ATCC 204508 / S288c) GN=FIG4 PE=1 SV=1] [protein_id=CEL63005.1] [location=join(30988..31732,31787..32221,32269..32369,32422..32571,32621..32690,32741..32838,32891..33024,33087..33203,33258..33469,33531..33662,33715..33982,34032..34106,34161..34352,34407..3467…	EUC60853.1 polyphosphoinositide phosphatase [Rhizoctonia solani AG-3 Rhs1AP]	KDN42472.1 hypothetical protein RSAG8_06789, partial [Rhizoctonia solani AG-8 WAC10335]
Rhiz1895	5	ELU36846.1 protein transporter [Rhizoctonia solani AG-1 IA]	7459_g	lcl|LN679176.1_prot_CEL63003.1_8 [locus_tag=RSOLAG1IB_10642] [protein=Sorting nexin-1 OS=Pongo abelii GN=SNX1 PE=2 SV=1] [protein_id=CEL63003.1] [location=complement(join(21631..21762,21820..21972,22034..22183,22246..22280,22331..22501,22561..22654,22710..22799,22853..23125,23181..23300,23353..24894))] [gbkey=CDS]	EUC60851.1 sorting nexin-1 protein, putative [Rhizoctonia solani AG-3 Rhs1AP]	KDN42475.1 hypothetical protein RSAG8_06792, partial [Rhizoctonia solani AG-8 WAC10335]
Rhiz1896	5	ELU36847.1 mRNA polyadenylation-related protein [Rhizoctonia solani AG-1 IA]	7458_g	lcl|LN679176.1_prot_CEL63002.1_7 [locus_tag=RSOLAG1IB_10641] [protein=putative RING finger protein P8B7,15c OS=Schizosaccharomyces pombe (strain 972 / ATCC 24843) GN=SPBP8B7.15c PE=4 SV=1] [protein_id=CEL63002.1] [location=join(19089..19263,19330..19624,19672..19811,19866..20049,20103..20418,20481..21356)] [gbkey=CDS]	EUC60850.1 mRNA polyadenylation-like protein, putative [Rhizoctonia solani AG-3 Rhs1AP]	KDN42476.1 hypothetical protein RSAG8_06793, partial [Rhizoctonia solani AG-8 WAC10335]
Rhiz1897	5	ELU36848.1 Pkinase domain-containing protein [Rhizoctonia solani AG-1 IA]	7457_g	lcl|LN679176.1_prot_CEL63001.1_6 [locus_tag=RSOLAG1IB_10640] [protein=SRSF protein kinase 3 OS=Sus scrofa GN=SRPK3 PE=2 SV=1] [protein_id=CEL63001.1] [location=complement(join(16985..17334,17384..17558,17621..17937,17987..18354,18416..18627))] [gbkey=CDS]	EUC60849.1 kinase domain protein [Rhizoctonia solani AG-3 Rhs1AP]	KDN42477.1 hypothetical protein RSAG8_06794, partial [Rhizoctonia solani AG-8 WAC10335]
Rhiz1898	5	ELU36857.1 transferase [Rhizoctonia solani AG-1 IA]	7475_g	lcl|LN679102.1_prot_CEL58382.1_1077 [locus_tag=RSOLAG1IB_03128] [protein=phosphatidylinositol glycan, class A] [protein_id=CEL58382.1] [location=join(2678653..2678693,2678747..2678920,2678967..2679112,2679166..2679273,2679322..2679428,2679484..2679652,2679701..2679881,2679933..2680086,2680165..2680188)] [gbkey=CDS]	EUC65631.1 glycosyltransferase family 4 protein [Rhizoctonia solani AG-3 Rhs1AP]	KDN34662.1 hypothetical protein RSAG8_12252, partial [Rhizoctonia solani AG-8 WAC10335]
Rhiz1899	5	ELU36858.1 PRK domain-containing protein [Rhizoctonia solani AG-1 IA]	7474_g	lcl|LN679102.1_prot_CEL58381.1_1076 [locus_tag=RSOLAG1IB_03127] [protein=Putative uridine kinase C227,14 OS=Schizosaccharomyces pombe (strain 972 / ATCC 24843) GN=SPAC227.14 PE=3 SV=1] [protein_id=CEL58381.1] [location=join(2675625..2675677,2675748..2675894,2675949..2676007,2676063..2676360,2676416..2676486,2676539..2676612)] [gbkey=CDS]	EUC65632.1 P-loop nucleoside triphosphate hydrolase [Rhizoctonia solani AG-3 Rhs1AP]	KDN34664.1 hypothetical protein RSAG8_12254, partial [Rhizoctonia solani AG-8 WAC10335]
Rhiz1900	5	ELU36865.1 hypothetical protein AG1IA_09105 [Rhizoctonia solani AG-1 IA]	7477_g	lcl|LN679102.1_prot_CEL58384.1_1079 [locus_tag=RSOLAG1IB_03130] [protein=hypothetical protein] [protein_id=CEL58384.1] [location=complement(join(2688741..2689399,2689523..2689703,2689753..2689841,2689900..2690127,2690199..2690336,2690394..2690439,2690491..2690541))] [gbkey=CDS]	EUC65629.1 hypothetical protein RSOL_448860 [Rhizoctonia solani AG-3 Rhs1AP]	KDN34660.1 hypothetical protein RSAG8_12250, partial [Rhizoctonia solani AG-8 WAC10335]
Rhiz1901	5	ELU36871.1 transmembrane GTPase fzo1 [Rhizoctonia solani AG-1 IA]	7766_g	lcl|LN679125.1_prot_CEL56883.1_45 [locus_tag=RSOLAG1IB_08161] [protein=hypothetical protein] [protein_id=CEL56883.1] [location=complement(join(115982..118397,118450..118619))] [gbkey=CDS]	EUC63162.1 transmembrane GTPase Fzo1 [Rhizoctonia solani AG-3 Rhs1AP]	KDN35342.1 hypothetical protein RSAG8_11676, partial [Rhizoctonia solani AG-8 WAC10335]
Rhiz1902	5	ELU36874.1 ATP phosphoribosyltransferase [Rhizoctonia solani AG-1 IA]	7775_g	lcl|LN679125.1_prot_CEL56868.1_30 [gene=HIS1] [locus_tag=RSOLAG1IB_08146] [protein=ATP phosphoribosyltransferase] [protein_id=CEL56868.1] [location=complement(join(85366..85760,85808..85970,86030..86222,86278..86347,86400..86435,86488..86545))] [gbkey=CDS]	EUC63144.1 ATP phosphoribosyltransferase [Rhizoctonia solani AG-3 Rhs1AP]	KDN35323.1 hypothetical protein RSAG8_11657, partial [Rhizoctonia solani AG-8 WAC10335]
Rhiz1903	5	ELU36875.1 microtubule binding protein [Rhizoctonia solani AG-1 IA]	7774_g	lcl|LN679125.1_prot_CEL56869.1_31 [locus_tag=RSOLAG1IB_08147] [protein=Microtubule-associated protein RP/EB family member 1 OS=Coturnix coturnix GN=MAPRE1 PE=2 SV=1] [protein_id=CEL56869.1] [location=join(87185..87517,87573..87610,87663..87856,87907..88028,88085..88192,88244..88297)] [gbkey=CDS]	EUC63143.1 rp/eb family microtubule-associated protein [Rhizoctonia solani AG-3 Rhs1AP]	KDN35322.1 hypothetical protein RSAG8_11656, partial [Rhizoctonia solani AG-8 WAC10335]
Rhiz1904	5	ELU36878.1 glutathione synthase [Rhizoctonia solani AG-1 IA]	7771_g	lcl|LN679125.1_prot_CEL56874.1_36 [locus_tag=RSOLAG1IB_08152] [protein=glutathione synthase] [protein_id=CEL56874.1] [location=complement(join(96147..97005,97064..97144,97193..97324,97377..97516,97561..97920))] [gbkey=CDS]	EUC63155.1 eukaryotic glutathione synthase, ATP-binding domain protein [Rhizoctonia solani AG-3 Rhs1AP]	KDN35330.1 hypothetical protein RSAG8_11664, partial [Rhizoctonia solani AG-8 WAC10335]
Rhiz1905	5	ELU36879.1 ubiquitin-conjugating enzyme e2-24 kda [Rhizoctonia solani AG-1 IA]	7770_g	lcl|LN679125.1_prot_CEL56875.1_37 [gene=UBC1] [locus_tag=RSOLAG1IB_08153] [protein=ubiquitin-conjugating enzyme (huntingtin interacting protein 2)] [protein_id=CEL56875.1] [location=join(98050..98089,98142..98263,98311..98366,98421..98454,98515..98638,98688..98807,98865..98953,99014..99100)] [gbkey=CDS]	EUC63156.1 UBC1-E2 ubiquitin-conjugating enzyme, putative [Rhizoctonia solani AG-3 Rhs1AP]	KDN35331.1 hypothetical protein RSAG8_11665, partial [Rhizoctonia solani AG-8 WAC10335]
Rhiz1906	5	ELU36892.1 Ras domain-containing protein [Rhizoctonia solani AG-1 IA]	7695_g	lcl|LN679156.1_prot_CEL61462.1_17 [locus_tag=RSOLAG1IB_10044] [protein=Protein ras-2 OS=Neurospora crassa (strain ATCC 24698 / 74-OR23-1A / CBS 708,71 / DSM 1257 / FGSC 987) GN=ras-2 PE=3 SV=2] [protein_id=CEL61462.1] [location=join(61184..61220,61279..61497,61555..61754)] [gbkey=CDS]	EUC59246.1 small guanosine triphosphatase family protein [Rhizoctonia solani AG-3 Rhs1AP]	KDN46891.1 hypothetical protein RSAG8_03968, partial [Rhizoctonia solani AG-8 WAC10335]
Rhiz1907	5	ELU36895.1 hypothetical protein AG1IA_09075 [Rhizoctonia solani AG-1 IA]	7700_g	lcl|LN679156.1_prot_CEL61459.1_14 [locus_tag=RSOLAG1IB_10041] [protein=putative transporter C757,13 OS=Schizosaccharomyces pombe (strain 972 / ATCC 24843) GN=SPCC757.13 PE=3 SV=1] [protein_id=CEL61459.1] [location=complement(join(46926..47166,47215..47250,47309..47373,47423..47454,47509..47596,47658..47840,47892..47902,47966..47975,48031..48094,48146..48239,48292..48383,48437..48477,48532..48543,…	EUC59254.1 permease of the MFS transporter [Rhizoctonia solani AG-3 Rhs1AP]	KDN46898.1 hypothetical protein RSAG8_03975, partial [Rhizoctonia solani AG-8 WAC10335]
Rhiz1910	5	ELU36933.1 WD-repeat-containing protein [Rhizoctonia solani AG-1 IA]	7051_g	lcl|LN679147.1_prot_CEL60472.1_12 [locus_tag=RSOLAG1IB_09665] [protein=DDB1-and CUL4-associated factor 7 homolog OS=Dictyostelium discoideum GN=wdr68 PE=3 SV=2] [protein_id=CEL60472.1] [location=join(55329..55841,55891..56419,56482..56771)] [gbkey=CDS]	EUC58501.1 WD40 repeat protein an11 [Rhizoctonia solani AG-3 Rhs1AP]	KDN33763.1 hypothetical protein RSAG8_13150, partial [Rhizoctonia solani AG-8 WAC10335]
Rhiz1911	5	ELU36934.1 BTB domain-containing protein [Rhizoctonia solani AG-1 IA]	7052_g	lcl|LN679147.1_prot_CEL60471.1_11 [locus_tag=RSOLAG1IB_09664] [protein=hypothetical protein] [protein_id=CEL60471.1] [location=complement(join(53911..54559,54613..54797,54873..54929))] [gbkey=CDS]	EUC58500.1 BTB/POZ domain protein, partial [Rhizoctonia solani AG-3 Rhs1AP]	KDN33762.1 hypothetical protein RSAG8_13149, partial [Rhizoctonia solani AG-8 WAC10335]
Rhiz1912	5	ELU36941.1 hypothetical protein AG1IA_09029 [Rhizoctonia solani AG-1 IA]	7038_g	lcl|LN679147.1_prot_CEL60490.1_30 [locus_tag=RSOLAG1IB_09683] [protein=hypothetical protein] [protein_id=CEL60490.1] [location=join(120669..120695,120749..120876,120929..121188,121241..121315,121365..121993)] [gbkey=CDS]	EUC58520.1 hypothetical protein RSOL_261350 [Rhizoctonia solani AG-3 Rhs1AP]	KDN44959.1 hypothetical protein RSAG8_05132, partial [Rhizoctonia solani AG-8 WAC10335]
Rhiz1913	5	ELU36942.1 Smr domain-containing protein [Rhizoctonia solani AG-1 IA]	7037_g	lcl|LN679147.1_prot_CEL60491.1_31 [locus_tag=RSOLAG1IB_09684] [protein=Smr domain-containing protein C11H11,03c OS=Schizosaccharomyces pombe (strain 972 / ATCC 24843) GN=SPAC11H11.03c PE=4 SV=1] [protein_id=CEL60491.1] [location=join(123888..124098,124157..124195,124244..124400,124453..124513)] [gbkey=CDS]	EUC58522.1 Smr domain protein C11H11,03c [Rhizoctonia solani AG-3 Rhs1AP]	KDN44960.1 hypothetical protein RSAG8_05133, partial [Rhizoctonia solani AG-8 WAC10335]
Rhiz1914	5	ELU36946.1 BTB domain-containing protein [Rhizoctonia solani AG-1 IA]	7031_g	lcl|LN679147.1_prot_CEL60496.1_36 [locus_tag=RSOLAG1IB_09689] [protein=hypothetical protein] [protein_id=CEL60496.1] [location=complement(join(132330..133062,133118..133314,133364..133618))] [gbkey=CDS]	EUC58527.1 BTB/POZ domain protein [Rhizoctonia solani AG-3 Rhs1AP]	KDN44965.1 hypothetical protein RSAG8_05138, partial [Rhizoctonia solani AG-8 WAC10335]
Rhiz1915	5	ELU36948.1 palmitoyl-protein thioesterase [Rhizoctonia solani AG-1 IA]	7033_g	lcl|LN679147.1_prot_CEL60494.1_34 [locus_tag=RSOLAG1IB_09687] [protein=palmitoyl-protein thioesterase] [protein_id=CEL60494.1] [location=complement(join(129758..129982,130040..130334,130393..130531,130588..130684,130739..130849,130906..131094))] [gbkey=CDS]	EUC58525.1 palmitoyl-protein thioesterase [Rhizoctonia solani AG-3 Rhs1AP]	KDN44964.1 hypothetical protein RSAG8_05137, partial [Rhizoctonia solani AG-8 WAC10335]
Rhiz1916	5	ELU36949.1 hypothetical protein AG1IA_09025 [Rhizoctonia solani AG-1 IA]	7034_g	lcl|LN679147.1_prot_CEL60493.1_33 [locus_tag=RSOLAG1IB_09686] [protein=Metal tolerance protein 5 OS=Oryza sativa subsp, japonica GN=MTP5 PE=2 SV=1] [protein_id=CEL60493.1] [location=join(127329..127514,127572..127747,127804..127859,128010..128087,128137..128182,128236..128339,128400..128429,128480..128585,128643..128694,128748..128757,128814..128851,128901..128967,129014..129056,129110..129148,12…	EUC58524.1 cation efflux family protein, partial [Rhizoctonia solani AG-3 Rhs1AP]	KDN44963.1 hypothetical protein RSAG8_05136, partial [Rhizoctonia solani AG-8 WAC10335]
Rhiz1917	5	ELU36952.1 hypothetical protein AG1IA_09018 [Rhizoctonia solani AG-1 IA]	7658_g	lcl|LN679117.1_prot_CEL54812.1_145 [locus_tag=RSOLAG1IB_07346] [protein=hypothetical protein] [protein_id=CEL54812.1] [location=complement(join(464235..464826,464885..465052,465109..465215))] [gbkey=CDS]	EUC53993.1 hypothetical protein RSOL_025910 [Rhizoctonia solani AG-3 Rhs1AP]	KDN44672.1 LOW QUALITY PROTEIN: hypothetical protein RSAG8_05437, partial [Rhizoctonia solani AG-8 WAC10335]
Rhiz1918	5	ELU36953.1 drug:h+ antiporter [Rhizoctonia solani AG-1 IA]	7665_g	lcl|LN679117.1_prot_CEL54799.1_132 [locus_tag=RSOLAG1IB_07333] [protein=Siderophore iron transporter 3 OS=Schizosaccharomyces pombe (strain 972 / ATCC 24843) GN=str3 PE=1 SV=1] [protein_id=CEL54799.1] [location=complement(join(430543..430667,430729..430776,430829..430962,431016..431031,431124..431268,431325..431529,431577..431787,431839..432090,432139..432325,432380..432462,432510..432581,432632.…	EUC53981.1 drug:H+ antiporter, partial [Rhizoctonia solani AG-3 Rhs1AP]	KDN44660.1 hypothetical protein RSAG8_05425, partial [Rhizoctonia solani AG-8 WAC10335]
Rhiz1919	5	ELU36954.1 RNase P subunit p30 domain-containing protein [Rhizoctonia solani AG-1 IA]	7663_g	lcl|LN679117.1_prot_CEL54802.1_135 [locus_tag=RSOLAG1IB_07336] [protein=Ribonuclease P protein subunit p30 OS=Bos taurus GN=RPP30 PE=2 SV=1] [protein_id=CEL54802.1] [location=complement(join(441842..442086,442141..442220,442271..442811,442870..443056))] [gbkey=CDS]	EUC53983.1 ribonuclease P protein subunit p30 [Rhizoctonia solani AG-3 Rhs1AP]	KDN44664.1 hypothetical protein RSAG8_05429, partial [Rhizoctonia solani AG-8 WAC10335]
Rhiz1920	5	ELU36955.1 hypothetical protein AG1IA_09016 [Rhizoctonia solani AG-1 IA]	7662_g	lcl|LN679117.1_prot_CEL54803.1_136 [locus_tag=RSOLAG1IB_07337] [protein=hypothetical protein] [protein_id=CEL54803.1] [location=join(443217..443646,443697..443926,443981..444130,444185..444322,444376..445071,445121..445150,445206..445580,445637..446011)] [gbkey=CDS]	EUC53984.1 hypothetical protein RSOL_024820 [Rhizoctonia solani AG-3 Rhs1AP]	KDN44665.1 hypothetical protein RSAG8_05430, partial [Rhizoctonia solani AG-8 WAC10335]
Rhiz1921	5	ELU36959.1 sirtuin 5 and related class III sirtuin [Rhizoctonia solani AG-1 IA]	7666_g	lcl|LN679117.1_prot_CEL54796.1_129 [locus_tag=RSOLAG1IB_07330] [protein=NAD-dependent histone deacetylase HST3 OS=Candida albicans (strain SC5314 / ATCC MYA-2876) GN=HST3 PE=3 SV=1] [protein_id=CEL54796.1] [location=complement(join(422370..424865,424953..425122,425199..425658,425719..425880))] [gbkey=CDS]	EUC53967.1 sirtuin 5 and-related class III sirtuin, putative [Rhizoctonia solani AG-3 Rhs1AP]	KDN44657.1 hypothetical protein RSAG8_05422, partial [Rhizoctonia solani AG-8 WAC10335]
Rhiz1922	5	ELU36962.1 catalase [Rhizoctonia solani AG-1 IA]	7677_g	lcl|LN679117.1_prot_CEL54779.1_112 [locus_tag=RSOLAG1IB_07313] [protein=catalase] [protein_id=CEL54779.1] [location=join(360387..360456,360609..360806,360861..361429,361478..361591,361644..361956,362010..362165,362221..362346,362398..362573)] [gbkey=CDS]	EUC67774.1 catalase [Rhizoctonia solani AG-3 Rhs1AP]	KDN33956.1 hypothetical protein RSAG8_12955, partial [Rhizoctonia solani AG-8 WAC10335]
Rhiz1923	5	ELU36965.1 F-box-like domain-containing protein [Rhizoctonia solani AG-1 IA]	7675_g	lcl|LN679117.1_prot_CEL54783.1_116 [locus_tag=RSOLAG1IB_07317] [protein=hypothetical protein] [protein_id=CEL54783.1] [location=join(375671..375700,375771..376694,376753..377070)] [gbkey=CDS]	EUC53959.1 F-box-like domain protein [Rhizoctonia solani AG-3 Rhs1AP]	KDN33957.1 hypothetical protein RSAG8_12956, partial [Rhizoctonia solani AG-8 WAC10335]
Rhiz1924	5	ELU36974.1 hypothetical protein AG1IA_08997 [Rhizoctonia solani AG-1 IA]	7111_g	lcl|LN679106.1_prot_CEL62456.1_30 [locus_tag=RSOLAG1IB_04812] [protein=hypothetical protein] [protein_id=CEL62456.1] [location=complement(join(87099..87354,87407..87557,87612..87753))] [gbkey=CDS]	EUC60262.1 transmembrane protein, putative [Rhizoctonia solani AG-3 Rhs1AP]	KDN36959.1 hypothetical protein RSAG8_10493, partial [Rhizoctonia solani AG-8 WAC10335]
Rhiz1925	5	ELU36975.1 multisynthetase complex auxiliary component p43 [Rhizoctonia solani AG-1 IA]	7112_g	lcl|LN679106.1_prot_CEL62457.1_31 [gene=ARC1] [locus_tag=RSOLAG1IB_04813] [protein=hypothetical protein] [protein_id=CEL62457.1] [location=join(88197..88349,88396..88491,88548..89028,89081..89118,89177..89278,89333..89389,89445..89607,89721..89845)] [gbkey=CDS]	EUC60261.1 tRNA-binding domain protein, putative, partial [Rhizoctonia solani AG-3 Rhs1AP]	KDN36958.1 hypothetical protein RSAG8_10492, partial [Rhizoctonia solani AG-8 WAC10335]
Rhiz1926	5	ELU36980.1 she9/mdm33 family domain-containing protein [Rhizoctonia solani AG-1 IA]	7103_g	lcl|LN679106.1_prot_CEL62451.1_25 [locus_tag=RSOLAG1IB_04807] [protein=hypothetical protein] [protein_id=CEL62451.1] [location=join(66058..66121,66181..67394,67449..68021,68074..68257,68310..69163)] [gbkey=CDS]	EUC60280.1 She9/mdm33 family containing protein [Rhizoctonia solani AG-3 Rhs1AP]	KDN36972.1 hypothetical protein RSAG8_10506, partial [Rhizoctonia solani AG-8 WAC10335]
Rhiz1927	5	ELU36983.1 STE/STE20/YSK protein kinase [Rhizoctonia solani AG-1 IA]	7100_g	lcl|LN679106.1_prot_CEL62448.1_22 [gene=mor4] [locus_tag=RSOLAG1IB_04804] [protein=hypothetical protein] [protein_id=CEL62448.1] [location=join(59155..59472,59526..59643,59692..60038,60097..60263,60319..61645,61695..62171)] [gbkey=CDS]	EUC60277.1 STE/Ste20/YSK kinase [Rhizoctonia solani AG-3 Rhs1AP]	KDN36969.1 hypothetical protein RSAG8_10503, partial [Rhizoctonia solani AG-8 WAC10335]
Rhiz1928	5	ELU36984.1 she9/mdm33 family domain-containing protein [Rhizoctonia solani AG-1 IA]	7102_g	lcl|LN679106.1_prot_CEL62450.1_24 [locus_tag=RSOLAG1IB_04806] [protein=Sensitive to high expression protein 9 homolog, mitochondrial OS=Cryptococcus neoformans var, neoformans serotype D (strain JEC21 / ATCC MYA-565) GN=SHE9 PE=3 SV=1] [protein_id=CEL62450.1] [location=join(64295..64964,65019..65809)] [gbkey=CDS]	EUC60279.1 She9/Mdm33 family protein [Rhizoctonia solani AG-3 Rhs1AP]	KDN36971.1 hypothetical protein RSAG8_10505, partial [Rhizoctonia solani AG-8 WAC10335]
Rhiz1929	5	ELU36987.1 histidine phosphatase superfamily domain-containing protein [Rhizoctonia solani AG-1 IA]	7098_g	lcl|LN679106.1_prot_CEL62446.1_20 [locus_tag=RSOLAG1IB_04802] [protein=Fructose-2,6-bisphosphatase TIGAR OS=Xenopus tropicalis GN=tigar PE=2 SV=1] [protein_id=CEL62446.1] [location=join(52579..52613,52669..52681,52734..52779,52831..52838,52899..53387,53437..53631,53688..53777)] [gbkey=CDS]	EUC60274.1 histidine phosphatase family containing protein [Rhizoctonia solani AG-3 Rhs1AP]	KDN36966.1 hypothetical protein RSAG8_10500, partial [Rhizoctonia solani AG-8 WAC10335]
Rhiz1930	5	ELU37003.1 Syntaxin domain-containing protein [Rhizoctonia solani AG-1 IA]	6914_g	lcl|LN679101.1_prot_CEL55288.1_251 [locus_tag=RSOLAG1IB_01297] [protein=Nucleoporin nup45 OS=Schizosaccharomyces pombe (strain 972 / ATCC 24843) GN=nup45 PE=1 SV=2] [protein_id=CEL55288.1] [location=join(704400..704407,704455..704901,704954..705052,705113..705215,705278..705453,705509..705572,705626..705892,705983..706006)] [gbkey=CDS]	EUC64916.1 nucleoporin FG repeat region protein, partial [Rhizoctonia solani AG-3 Rhs1AP]	KDN50626.1 hypothetical protein RSAG8_01124, partial [Rhizoctonia solani AG-8 WAC10335]
Rhiz1931	5	ELU37004.1 nucleus protein [Rhizoctonia solani AG-1 IA]	6913_g	lcl|LN679101.1_prot_CEL55289.1_252 [locus_tag=RSOLAG1IB_01298] [protein=Transcriptional activator protein acu-15 OS=Neurospora crassa (strain ATCC 24698 / 74-OR23-1A / CBS 708,71 / DSM 1257 / FGSC 987) GN=acu-15 PE=1 SV=2] [protein_id=CEL55289.1] [location=complement(join(706088..706214,706263..706982,707122..707352,707406..707457,707520..707630,707682..707799,707850..708015,708064..708132,708192…	EUC64915.1 fungal specific transcription factor, putative [Rhizoctonia solani AG-3 Rhs1AP]	KDN50625.1 hypothetical protein RSAG8_01123, partial [Rhizoctonia solani AG-8 WAC10335]
Rhiz1932	5	ELU37006.1 GTP-binding protein 1 [Rhizoctonia solani AG-1 IA]	6910_g	lcl|LN679101.1_prot_CEL55292.1_255 [locus_tag=RSOLAG1IB_01301] [protein=GTP-binding protein 1 OS=Rattus norvegicus GN=Gtpbp1 PE=1 SV=1] [protein_id=CEL55292.1] [location=complement(join(716154..716375,716428..716445,716496..716563,716612..716888,716937..717011,717069..717120,717174..717242,717302..717378,717439..717611,717667..717838,717891..718151,718200..718322))] [gbkey=CDS]	EUC64912.1 GTP-binding protein 1 (G-protein 1), putative [Rhizoctonia solani AG-3 Rhs1AP]	KDN50623.1 hypothetical protein RSAG8_01121, partial [Rhizoctonia solani AG-8 WAC10335]
Rhiz1933	5	ELU37009.1 hypothetical protein AG1IA_08948 [Rhizoctonia solani AG-1 IA]	6927_g	lcl|LN679101.1_prot_CEL55271.1_234 [locus_tag=RSOLAG1IB_01280] [protein=hypothetical protein] [protein_id=CEL55271.1] [location=complement(join(660615..661204,661258..661340,661399..661452,661508..661739,661795..661903,661960..661998))] [gbkey=CDS]	EUC64934.1 transmembrane protein, putative [Rhizoctonia solani AG-3 Rhs1AP]	KDN50642.1 hypothetical protein RSAG8_01140, partial [Rhizoctonia solani AG-8 WAC10335]
Rhiz1934	5	ELU35633.1 tRNA methyl transferase domain-containing protein [Rhizoctonia solani AG-1 IA]	4764_g	lcl|LN679100.1_prot_CEL51492.1_27 [gene=mnmA] [locus_tag=RSOLAG1IB_00027] [protein=tRNA (5-methylaminomethyl-2-thiouridylate)-methyltransferase] [protein_id=CEL51492.1] [location=join(116154..116214,116289..116381,116442..116509,116565..116702,116758..116855,116937..117007,117062..117177,117250..117388,117437..117566,117691..117771,117828..117879)] [gbkey=CDS]	EUC59415.1 tRNA (5-methylaminomethyl-2-thiouridylate)-methyltransferase [Rhizoctonia solani AG-3 Rhs1AP]	KDN35556.1 hypothetical protein RSAG8_11471, partial [Rhizoctonia solani AG-8 WAC10335]
Rhiz1935	5	ELU37010.1 small GTP-binding protein [Rhizoctonia solani AG-1 IA]	6926_g	lcl|LN679101.1_prot_CEL55272.1_235 [locus_tag=RSOLAG1IB_01281] [protein=GTP-binding protein ypt1 OS=Neurospora crassa (strain ATCC 24698 / 74-OR23-1A / CBS 708,71 / DSM 1257 / FGSC 987) GN=ypt-1 PE=3 SV=1] [protein_id=CEL55272.1] [location=join(662889..662954,663052..663171,663369..663381,663441..663524,663593..663723,663787..663890,663940..664036)] [gbkey=CDS]	EUC64933.1 GTP-binding protein ypt1 [Rhizoctonia solani AG-3 Rhs1AP]	KDN50640.1 GTP-binding protein ypt1, partial [Rhizoctonia solani AG-8 WAC10335]
Rhiz1936	5	ELU37013.1 allantoinase [Rhizoctonia solani AG-1 IA]	6921_g	lcl|LN679101.1_prot_CEL55278.1_241 [gene=DAL1] [locus_tag=RSOLAG1IB_01287] [protein=allantoinase] [protein_id=CEL55278.1] [location=complement(join(677132..677317,677376..677740,677795..677965,678071..678191,678262..678315,678394..678420,678474..678644,678709..678769,678819..678854,678936..679138))] [gbkey=CDS]	EUC64928.1 allantoinase [Rhizoctonia solani AG-3 Rhs1AP]	KDN50635.1 hypothetical protein RSAG8_01133, partial [Rhizoctonia solani AG-8 WAC10335]
Rhiz1937	5	ELU37014.1 long-chain-fatty-acid-CoA ligase [Rhizoctonia solani AG-1 IA]	6920_g	lcl|LN679101.1_prot_CEL55279.1_242 [locus_tag=RSOLAG1IB_01288] [protein=hypothetical protein] [protein_id=CEL55279.1] [location=join(679982..680072,680146..680160,680220..680520,680588..680683,680744..681149,681201..681798,681848..681954,682011..682448)] [gbkey=CDS]	EUC64927.1 long-chain-fatty-acid-CoA ligase [Rhizoctonia solani AG-3 Rhs1AP]	KDN50634.1 LOW QUALITY PROTEIN: hypothetical protein RSAG8_01132, partial [Rhizoctonia solani AG-8 WAC10335]
Rhiz1938	5	ELU37015.1 hypothetical protein AG1IA_08954 [Rhizoctonia solani AG-1 IA]	6919_g	lcl|LN679101.1_prot_CEL55280.1_243 [locus_tag=RSOLAG1IB_01289] [protein=hypothetical protein] [protein_id=CEL55280.1] [location=join(682830..683237,683289..683429,683485..684558)] [gbkey=CDS]	EUC64925.1 hypothetical protein RSOL_494500 [Rhizoctonia solani AG-3 Rhs1AP]	KDN50633.1 hypothetical protein RSAG8_01131, partial [Rhizoctonia solani AG-8 WAC10335]
Rhiz1939	5	ELU37016.1 carbohydrate-binding module family 13 protein [Rhizoctonia solani AG-1 IA]	6918_g	lcl|LN679101.1_prot_CEL55281.1_244 [locus_tag=RSOLAG1IB_01290] [protein=hypothetical protein] [protein_id=CEL55281.1] [location=complement(join(685546..685867,685918..685993,686046..686458,686518..686576,686625..686647,686695..686797))] [gbkey=CDS]	EUC64924.1 carbohydrate-binding module family 13 protein [Rhizoctonia solani AG-3 Rhs1AP]	KDN50632.1 hypothetical protein RSAG8_01130, partial [Rhizoctonia solani AG-8 WAC10335]
Rhiz1940	5	ELU37017.1 hypothetical protein AG1IA_08956 [Rhizoctonia solani AG-1 IA]	6917_g	lcl|LN679101.1_prot_CEL55282.1_245 [locus_tag=RSOLAG1IB_01291] [protein=UPF0014 membrane protein] [protein_id=CEL55282.1] [location=join(688756..688975,689024..689056,689117..689151,689203..689251,689305..689361,689417..689495,689558..689677,689758..689843,689914..689937,689999..690237)] [gbkey=CDS]	EUC64922.1 ABC transporter permease, putative [Rhizoctonia solani AG-3 Rhs1AP]	KDN50631.1 hypothetical protein RSAG8_01129, partial [Rhizoctonia solani AG-8 WAC10335]
Rhiz1941	5	ELU37019.1 serine/threonine protein kinase Ssp1 [Rhizoctonia solani AG-1 IA]	6916_g	lcl|LN679101.1_prot_CEL55283.1_246 [locus_tag=RSOLAG1IB_01292] [protein=calcium/calmodulin-dependent protein kinase kinase] [protein_id=CEL55283.1] [location=join(692388..692609,692663..692885,692941..693069,693149..693774,693829..693986,694042..695293)] [gbkey=CDS]	EUC64921.1 Serine/Threonine kinase catalytic domain protein [Rhizoctonia solani AG-3 Rhs1AP]	KDN50629.1 hypothetical protein RSAG8_01127, partial [Rhizoctonia solani AG-8 WAC10335]
Rhiz1942	5	ELU37020.1 hypothetical protein AG1IA_08959 [Rhizoctonia solani AG-1 IA]	6915_g	lcl|LN679101.1_prot_CEL55284.1_247 [locus_tag=RSOLAG1IB_01293] [protein=hypothetical protein] [protein_id=CEL55284.1] [location=complement(join(695802..695992,696043..697090,697141..697521,697577..697674,697725..698258,698309..698435,698487..699104,699171..699173))] [gbkey=CDS]	EUC64920.1 hypothetical protein RSOL_494450 [Rhizoctonia solani AG-3 Rhs1AP]	KDN50628.1 hypothetical protein RSAG8_01126, partial [Rhizoctonia solani AG-8 WAC10335]
Rhiz1943	5	ELU37028.1 60S acidic ribosomal protein P0 [Rhizoctonia solani AG-1 IA]	6930_g	lcl|LN679101.1_prot_CEL55266.1_229 [locus_tag=RSOLAG1IB_01275] [protein=60S acidic ribosomal protein P0 OS=Schizosaccharomyces pombe (strain 972 / ATCC 24843) GN=rpp0 PE=3 SV=1] [protein_id=CEL55266.1] [location=join(645845..645911,645967..646685,646834..646945,646998..647038)] [gbkey=CDS]	EUC64938.1 60S acidic ribosomal protein P0 [Rhizoctonia solani AG-3 Rhs1AP]	KDN50647.1 hypothetical protein RSAG8_01145, partial [Rhizoctonia solani AG-8 WAC10335]
Rhiz1944	5	ELU37037.1 eukaryotic translation initiation factor 3 subunit 6 [Rhizoctonia solani AG-1 IA]	7547_g	lcl|LN679117.1_prot_CEL54771.1_104 [locus_tag=RSOLAG1IB_07305] [protein=Eukaryotic translation initiation factor 3 subunit L OS=Ustilago maydis (strain 521 / FGSC 9021) GN=UM01228 PE=3 SV=1] [protein_id=CEL54771.1] [location=complement(join(332322..332573,332621..333020,333073..333206,333261..333428,333480..333624,333679..333788,333839..333993,334043..334128,334184..334223,334279..334429,334480..…	EUC55025.1 eukaryotic translation initiation factor 3 subunit L [Rhizoctonia solani AG-3 Rhs1AP]	KDN37504.1 hypothetical protein RSAG8_10103, partial [Rhizoctonia solani AG-8 WAC10335]
Rhiz1946	5	ELU37047.1 hypothetical protein AG1IA_08921 [Rhizoctonia solani AG-1 IA]	7556_g	lcl|LN679143.1_prot_CEL60228.1_54 [locus_tag=RSOLAG1IB_09466] [protein=polycomb protein EED] [protein_id=CEL60228.1] [location=join(196101..196112,196162..196284,196339..196554,196601..196663,196712..196855,196907..197086,197146..197328,197376..197412,197476..197611,197661..197856,197915..197930,197979..198236,198287..198483)] [gbkey=CDS]	EUC55798.1 WD domain, G-beta repeat protein, partial [Rhizoctonia solani AG-3 Rhs1AP]	KDN37844.1 hypothetical protein RSAG8_09898, partial [Rhizoctonia solani AG-8 WAC10335]
Rhiz1947	5	ELU37053.1 hypothetical protein AG1IA_08918 [Rhizoctonia solani AG-1 IA]	7557_g	lcl|LN679143.1_prot_CEL60226.1_52 [locus_tag=RSOLAG1IB_09464] [protein=SWI/SNF and RSC complexes subunit ssr2 OS=Schizosaccharomyces pombe (strain 972 / ATCC 24843) GN=ssr2 PE=1 SV=3] [protein_id=CEL60226.1] [location=complement(join(192506..194158,194203..194559))] [gbkey=CDS]	EUC55796.1 SWI/SNF complex protein [Rhizoctonia solani AG-3 Rhs1AP]	KDN37841.1 LOW QUALITY PROTEIN: hypothetical protein RSAG8_09895, partial [Rhizoctonia solani AG-8 WAC10335]
Rhiz1948	5	ELU37059.1 Rieske [2Fe-2S] domain-containing protein [Rhizoctonia solani AG-1 IA]	7560_g	lcl|LN679143.1_prot_CEL60223.1_49 [locus_tag=RSOLAG1IB_09461] [protein=Putative dioxygenase subunit alpha YeaW OS=Escherichia coli O157:H7 GN=yeaW PE=3 SV=1] [protein_id=CEL60223.1] [location=complement(join(182367..182393,182449..182613,182666..182758,182809..182920,182977..183221,183272..183299,183352..183749,183813..183824,183890..184037,184094..184203))] [gbkey=CDS]	EUC55793.1 dioxygenase protein, putative [Rhizoctonia solani AG-3 Rhs1AP]	KDN37836.1 hypothetical protein RSAG8_09890, partial [Rhizoctonia solani AG-8 WAC10335]
Rhiz1949	5	ELU37060.1 transcription factor s-II (TFIIS), central domain-containing protein [Rhizoctonia solani AG-1 IA]	7559_g	lcl|LN679143.1_prot_CEL60224.1_50 [locus_tag=RSOLAG1IB_09462] [protein=Transcription elongation factor S-II OS=Schizosaccharomyces pombe (strain 972 / ATCC 24843) GN=tfs1 PE=3 SV=1] [protein_id=CEL60224.1] [location=join(185084..185152,185213..185275,185331..185499,185550..185819,185880..186076,186136..186261,186317..186370,186427..186437,186496..186516,186567..186582)] [gbkey=CDS]	EUC55794.1 transcription factor S-II, central domain protein [Rhizoctonia solani AG-3 Rhs1AP]	KDN37837.1 hypothetical protein RSAG8_09891, partial [Rhizoctonia solani AG-8 WAC10335]
Rhiz1950	5	ELU37073.1 hypothetical protein AG1IA_08894 [Rhizoctonia solani AG-1 IA]	7502_g	lcl|LN679143.1_prot_CEL60202.1_28 [locus_tag=RSOLAG1IB_09440] [protein=hypothetical protein] [protein_id=CEL60202.1] [location=complement(join(102798..102990,103046..104256,104304..104552))] [gbkey=CDS]	EUC55769.1 F-box protein [Rhizoctonia solani AG-3 Rhs1AP]	KDN33689.1 hypothetical protein RSAG8_13218, partial [Rhizoctonia solani AG-8 WAC10335]
Rhiz1951	5	ELU37102.1 HMG (high mobility group) box domain-containing protein [Rhizoctonia solani AG-1 IA]	6945_g	lcl|LN679114.1_prot_CEL54133.1_91 [locus_tag=RSOLAG1IB_06844] [protein=hypothetical protein] [protein_id=CEL54133.1] [location=join(356749..357272,357336..357410,357486..357617,357677..357781,357838..358231)] [gbkey=CDS]	EUC54903.1 HMG (high mobility group) box protein [Rhizoctonia solani AG-3 Rhs1AP]	KDN38495.1 hypothetical protein RSAG8_09480, partial [Rhizoctonia solani AG-8 WAC10335]
Rhiz1952	5	ELU37112.1 hypothetical protein AG1IA_08857 [Rhizoctonia solani AG-1 IA]	6958_g	lcl|LN679114.1_prot_CEL54118.1_76 [locus_tag=RSOLAG1IB_06829] [protein=hypothetical protein] [protein_id=CEL54118.1] [location=join(297185..297311,297362..297422,297496..298079,298129..298289,298359..299054)] [gbkey=CDS]	EUC54815.1 hypothetical protein RSOL_074490 [Rhizoctonia solani AG-3 Rhs1AP]	KDN47220.1 hypothetical protein RSAG8_03699, partial [Rhizoctonia solani AG-8 WAC10335]
Rhiz1953	5	ELU37113.1 acetyltransferase (GNAT) family domain-containing protein [Rhizoctonia solani AG-1 IA]	6957_g	lcl|LN679114.1_prot_CEL54119.1_77 [locus_tag=RSOLAG1IB_06830] [protein=N-alpha-acetyltransferase 50 OS=Danio rerio GN=naa50 PE=1 SV=1] [protein_id=CEL54119.1] [location=join(299283..299517,299582..299685,299992..300327)] [gbkey=CDS]	EUC54814.1 GNAT family acetyltransferase [Rhizoctonia solani AG-3 Rhs1AP]	KDN47221.1 hypothetical protein RSAG8_03700, partial [Rhizoctonia solani AG-8 WAC10335]
Rhiz1954	5	ELU37128.1 alpha/beta hydrolase family domain-containing protein [Rhizoctonia solani AG-1 IA]	6980_g	lcl|LN679132.1_prot_CEL58661.1_35 [locus_tag=RSOLAG1IB_08724] [protein=protein phosphatase methylesterase 1] [protein_id=CEL58661.1] [location=complement(join(122665..122757,122820..122980,123047..123192,123276..123366,123429..123534,123664..123791,123851..123976,124031..124200,124253..124443))] [gbkey=CDS]	EUC58391.1 protein phosphatase methylesterase [Rhizoctonia solani AG-3 Rhs1AP]	KDN38360.1 hypothetical protein RSAG8_09564, partial [Rhizoctonia solani AG-8 WAC10335]
Rhiz1955	5	ELU37129.1 hypothetical protein AG1IA_08840 [Rhizoctonia solani AG-1 IA]	6979_g	lcl|LN679132.1_prot_CEL58662.1_36 [locus_tag=RSOLAG1IB_08725] [protein=hypothetical protein] [protein_id=CEL58662.1] [location=join(124801..124960,125024..125246,125310..125487,125550..125824,125888..126179)] [gbkey=CDS]	EUC58390.1 methyltransferase [Rhizoctonia solani AG-3 Rhs1AP]	KDN38361.1 hypothetical protein RSAG8_09565, partial [Rhizoctonia solani AG-8 WAC10335]
Rhiz1956	5	ELU37130.1 hypothetical protein AG1IA_08841 [Rhizoctonia solani AG-1 IA]	6977_g	lcl|LN679132.1_prot_CEL58664.1_38 [locus_tag=RSOLAG1IB_08727] [protein=hypothetical protein] [protein_id=CEL58664.1] [location=complement(join(129554..129847,129904..130293))] [gbkey=CDS]	EUC58387.1 hypothetical protein RSOL_250210 [Rhizoctonia solani AG-3 Rhs1AP]	KDN38366.1 hypothetical protein RSAG8_09570, partial [Rhizoctonia solani AG-8 WAC10335]
Rhiz1957	5	ELU37131.1 digestive organ expansion factor [Rhizoctonia solani AG-1 IA]	6976_g	lcl|LN679132.1_prot_CEL58665.1_39 [locus_tag=RSOLAG1IB_08728] [protein=U3 small nucleolar RNA-associated protein 25 OS=Sclerotinia sclerotiorum (strain ATCC 18683 / 1980 / Ss-1) GN=utp25 PE=3 SV=1] [protein_id=CEL58665.1] [location=join(130496..130742,130799..130998,131049..131179,131233..131378,131435..131641,131696..131870,131979..132149,132203..132359,132413..132484,132542..132669,132727..1328…	EUC58386.1 digestive organ expansion factor, putative [Rhizoctonia solani AG-3 Rhs1AP]	KDN38367.1 hypothetical protein RSAG8_09571, partial [Rhizoctonia solani AG-8 WAC10335]
Rhiz1958	5	ELU37132.1 hypothetical protein AG1IA_08843 [Rhizoctonia solani AG-1 IA]	6975_g	lcl|LN679132.1_prot_CEL58666.1_40 [locus_tag=RSOLAG1IB_08729] [protein=hypothetical protein] [protein_id=CEL58666.1] [location=complement(join(134596..135162,135226..135403,135471..135684,135738..135897))] [gbkey=CDS]	EUC58385.1 methyltransferase domain protein [Rhizoctonia solani AG-3 Rhs1AP]	KDN38368.1 hypothetical protein RSAG8_09572, partial [Rhizoctonia solani AG-8 WAC10335]
Rhiz1959	5	ELU37135.1 hypothetical protein AG1IA_08846 [Rhizoctonia solani AG-1 IA]	6972_g	lcl|LN679132.1_prot_CEL58670.1_44 [locus_tag=RSOLAG1IB_08734] [protein=hypothetical protein] [protein_id=CEL58670.1] [location=complement(join(144534..144740,144806..144883,144938..144942,144996..145271,145321..145386,145439..145571,145621..145661,145720..145785,145845..145998))] [gbkey=CDS]	EUC58378.1 laminin domain protein, putative [Rhizoctonia solani AG-3 Rhs1AP]	KDN38375.1 hypothetical protein RSAG8_09579, partial [Rhizoctonia solani AG-8 WAC10335]
Rhiz1960	5	ELU37138.1 SIR2 domain-containing protein [Rhizoctonia solani AG-1 IA]	6994_g	lcl|LN679132.1_prot_CEL58647.1_21 [locus_tag=RSOLAG1IB_08710] [protein=NAD-dependent protein deacylase OS=Coprinopsis cinerea (strain Okayama-7 / 130 / ATCC MYA-4618 / FGSC 9003) GN=CC1G_00083 PE=3 SV=2] [protein_id=CEL58647.1] [location=complement(join(81735..81914,81966..82485,82540..82622,82688..82731,82799..82895))] [gbkey=CDS]	EUC58406.1 SIR2 family transcriptional regulator [Rhizoctonia solani AG-3 Rhs1AP]	KDN38346.1 hypothetical protein RSAG8_09550, partial [Rhizoctonia solani AG-8 WAC10335]
Rhiz1961	5	ELU37155.1 mitogen activated protein kinase [Rhizoctonia solani AG-1 IA]	7740_g	lcl|LN679137.1_prot_CEL59118.1_69 [locus_tag=RSOLAG1IB_09106] [protein=p38 MAP kinase] [protein_id=CEL59118.1] [location=join(256983..257024,257073..257112,257162..257180,257231..257360,257408..257451,257509..257608,257664..257783,257838..257922,257978..258049,258101..258180,258230..258308,258405..258605,258664..258746)] [gbkey=CDS]	EUC58900.1 MAP kinase [Rhizoctonia solani AG-3 Rhs1AP]	KDN35725.1 hypothetical protein RSAG8_11348, partial [Rhizoctonia solani AG-8 WAC10335]
Rhiz1962	5	ELU37173.1 hypothetical protein AG1IA_08797 [Rhizoctonia solani AG-1 IA]	7752_g	lcl|LN679118.1_prot_CEL54955.1_99 [locus_tag=RSOLAG1IB_07447] [protein=hypothetical protein] [protein_id=CEL54955.1] [location=join(304036..304084,304169..305665,305727..306094,306149..306243,306298..306544)] [gbkey=CDS]	EUC61367.1 hypothetical protein RSOL_392430 [Rhizoctonia solani AG-3 Rhs1AP]	KDN47589.1 hypothetical protein RSAG8_03379, partial [Rhizoctonia solani AG-8 WAC10335]
Rhiz1963	5	ELU37177.1 hypothetical protein AG1IA_08793 [Rhizoctonia solani AG-1 IA]	7464_g	lcl|LN679176.1_prot_CEL63008.1_13 [locus_tag=RSOLAG1IB_10647] [protein=hypothetical protein] [protein_id=CEL63008.1] [location=complement(join(39306..39427,39482..39530,39587..39661,39713..39741,39791..39968,40039..40164))] [gbkey=CDS]	EUC60856.1 phox-like protein [Rhizoctonia solani AG-3 Rhs1AP]	KDN42469.1 hypothetical protein RSAG8_06786, partial [Rhizoctonia solani AG-8 WAC10335]
Rhiz1964	5	ELU37179.1 chitin deacetylase [Rhizoctonia solani AG-1 IA]	6874_g	lcl|LN679105.1_prot_CEL61594.1_5 [locus_tag=RSOLAG1IB_04344] [protein=hypothetical protein] [protein_id=CEL61594.1] [location=complement(join(8164..8512,8569..8728,8786..8860,8919..9046,9102..9118,9180..9299,9369..9393,9454..9736,9794..10007))] [gbkey=CDS]	EUC60811.1 carbohydrate esterase family CE10 polysaccharide deacetylase, putative [Rhizoctonia solani AG-3 Rhs1AP]	KDN33837.1 hypothetical protein RSAG8_13077, partial [Rhizoctonia solani AG-8 WAC10335]
Rhiz1965	5	ELU37192.1 endoplasmic reticulum receptor [Rhizoctonia solani AG-1 IA]	6884_g	lcl|LN679102.1_prot_CEL57311.1_6 [locus_tag=RSOLAG1IB_02050] [protein=Translocation protein SEC62 OS=Yarrowia lipolytica (strain CLIB 122 / E 150) GN=SEC62 PE=3 SV=2] [protein_id=CEL57311.1] [location=join(18841..18964,19018..19496,19557..19763)] [gbkey=CDS]	EUC53541.1 endoplasmic reticulum receptor [Rhizoctonia solani AG-3 Rhs1AP]	KDN38676.1 hypothetical protein RSAG8_09351, partial [Rhizoctonia solani AG-8 WAC10335]
Rhiz1966	5	ELU37193.1 catalase [Rhizoctonia solani AG-1 IA]	6532_g	lcl|LN679116.1_prot_CEL54483.1_45 [locus_tag=RSOLAG1IB_07086] [protein=catalase] [protein_id=CEL54483.1] [location=complement(join(174271..174483,174544..174774,174837..174906,174967..175145,175196..175471,175534..175811,175863..175926,175981..176092,176151..176270,176328..176530))] [gbkey=CDS]	EUC65952.1 catalase [Rhizoctonia solani AG-3 Rhs1AP]	KDN41214.1 hypothetical protein RSAG8_07628, partial [Rhizoctonia solani AG-8 WAC10335]
Rhiz1967	5	ELU37200.1 hypothetical protein AG1IA_08769 [Rhizoctonia solani AG-1 IA]	6536_g	lcl|LN679116.1_prot_CEL54489.1_51 [locus_tag=RSOLAG1IB_07092] [protein=polysaccharide lyase family 14 protein] [protein_id=CEL54489.1] [location=join(194866..195059,195110..195142,195190..195403,195477..195535,195585..195658,195715..195747,195808..195868,195944..195982,196034..196074,196176..196336,196635..196743,196985..197061)] [gbkey=CDS]	EUC65960.1 polysaccharide lyase family 14 protein, putative [Rhizoctonia solani AG-3 Rhs1AP]	KDN41207.1 hypothetical protein RSAG8_07621, partial [Rhizoctonia solani AG-8 WAC10335]
Rhiz1968	5	ELU37202.1 oligosaccharyl transferase beta subunit [Rhizoctonia solani AG-1 IA]	6545_g	lcl|LN679116.1_prot_CEL54496.1_58 [gene=WBP1] [locus_tag=RSOLAG1IB_07099] [protein=oligosaccharyltransferase complex subunit beta] [protein_id=CEL54496.1] [location=complement(join(218614..218809,218867..219247,219303..219816,219880..219990,220052..220199))] [gbkey=CDS]	EUC65973.1 dolichyl-diphosphooligosaccharide-protein glycosyltransferase 48 kDa subunit [Rhizoctonia solani AG-3 Rhs1AP]	KDN41197.1 hypothetical protein RSAG8_07611, partial [Rhizoctonia solani AG-8 WAC10335]
Rhiz1969	5	ELU37207.1 adenylate kinase cytosolic [Rhizoctonia solani AG-1 IA]	6540_g	lcl|LN679116.1_prot_CEL54492.1_54 [locus_tag=RSOLAG1IB_07095] [protein=adenylate kinase] [protein_id=CEL54492.1] [location=join(202743..202893,202950..203157,203211..203396,203475..203697)] [gbkey=CDS]	EUC65963.1 adenylate kinase cytosolic protein [Rhizoctonia solani AG-3 Rhs1AP]	KDN41205.1 Adenylate kinase 1, partial [Rhizoctonia solani AG-8 WAC10335]
Rhiz1970	5	ELU37208.1 Senescence domain-containing protein [Rhizoctonia solani AG-1 IA]	6539_g	lcl|LN679116.1_prot_CEL54491.1_53 [locus_tag=RSOLAG1IB_07094] [protein=hypothetical protein] [protein_id=CEL54491.1] [location=complement(join(201064..201355,201409..201819,201885..202531))] [gbkey=CDS]	EUC65962.1 senescence-associated protein [Rhizoctonia solani AG-3 Rhs1AP]	KDN41206.1 hypothetical protein RSAG8_07620, partial [Rhizoctonia solani AG-8 WAC10335]
Rhiz1971	5	ELU37213.1 GTP binding protein Cdc42 [Rhizoctonia solani AG-1 IA]	6554_g	lcl|LN679116.1_prot_CEL54506.1_68 [locus_tag=RSOLAG1IB_07109] [protein=Cell division control protein 42 homolog OS=Schizosaccharomyces pombe (strain 972 / ATCC 24843) GN=cdc42 PE=1 SV=1] [protein_id=CEL54506.1] [location=complement(join(249044..249106,249156..249620,249671..249718))] [gbkey=CDS]	EUC65982.1 small guanosine triphosphatase family (GTPase)-like Ras family protein [Rhizoctonia solani AG-3 Rhs1AP]	KDN41188.1 Cell division control protein 42-like protein, partial [Rhizoctonia solani AG-8 WAC10335]
Rhiz1972	5	ELU37214.1 hypothetical protein AG1IA_08749 [Rhizoctonia solani AG-1 IA]	6553_g	lcl|LN679116.1_prot_CEL54505.1_67 [locus_tag=RSOLAG1IB_07108] [protein=hypothetical protein] [protein_id=CEL54505.1] [location=join(247035..247199,247253..247654,247719..247925,247992..248152,248204..248453,248504..248656)] [gbkey=CDS]	EUC65981.1 transmembrane protein, putative [Rhizoctonia solani AG-3 Rhs1AP]	KDN41189.1 hypothetical protein RSAG8_07603, partial [Rhizoctonia solani AG-8 WAC10335]
Rhiz1973	5	ELU37217.1 hypothetical protein AG1IA_08752 [Rhizoctonia solani AG-1 IA]	6552_g	lcl|LN679116.1_prot_CEL54504.1_66 [locus_tag=RSOLAG1IB_07107] [protein=hypothetical protein] [protein_id=CEL54504.1] [location=complement(join(242275..242309,242368..242479,242541..242827,242886..243048,243107..243378,243435..243687,243752..243860,243912..244116,244256..244598,244663..244694,244754..244799))] [gbkey=CDS]	EUC65980.1 GAL4-like zn(II)2Cys6 protein, putative [Rhizoctonia solani AG-3 Rhs1AP]	KDN41190.1 hypothetical protein RSAG8_07604, partial [Rhizoctonia solani AG-8 WAC10335]
Rhiz1974	5	ELU37219.1 fungal zn(2)-Cys(6) binuclear cluster domain-containing protein [Rhizoctonia solani AG-1 IA]	6550_g	lcl|LN679116.1_prot_CEL54503.1_65 [locus_tag=RSOLAG1IB_07106] [protein=hypothetical protein] [protein_id=CEL54503.1] [location=complement(join(238914..238963,239022..239172,239228..239496,239544..239706,239763..239992,240049..240191,240245..240333,240386..240494,240556..240968,241074..241123,241183..241222))] [gbkey=CDS]	EUC65979.1 fungal Zn(2)-cys(6) binuclear cluster domain protein [Rhizoctonia solani AG-3 Rhs1AP]	KDN41191.1 hypothetical protein RSAG8_07605, partial [Rhizoctonia solani AG-8 WAC10335]
Rhiz1975	5	ELU37222.1 hypothetical protein AG1IA_08757 [Rhizoctonia solani AG-1 IA]	6547_g	lcl|LN679116.1_prot_CEL54499.1_61 [locus_tag=RSOLAG1IB_07102] [protein=hypothetical protein] [protein_id=CEL54499.1] [location=join(225374..226392,226459..228280)] [gbkey=CDS]	EUC65977.1 hypothetical protein RSOL_504250 [Rhizoctonia solani AG-3 Rhs1AP]	KDN41193.1 hypothetical protein RSAG8_07607, partial [Rhizoctonia solani AG-8 WAC10335]
Rhiz1976	5	ELU37223.1 Ras domain-containing protein [Rhizoctonia solani AG-1 IA]	6546_g	lcl|LN679116.1_prot_CEL54498.1_60 [locus_tag=RSOLAG1IB_07101] [protein=GTP-binding protein YPT32/YPT11 OS=Saccharomyces cerevisiae (strain ATCC 204508 / S288c) GN=YPT32 PE=1 SV=3] [protein_id=CEL54498.1] [location=join(222421..222519,222574..222696,222749..222938,222995..223111,223173..223307,223365..223398,223450..223643,223707..223787,223848..223975)] [gbkey=CDS]	EUC65976.1 Ras small GTPase family Ras protein [Rhizoctonia solani AG-3 Rhs1AP]	KDN41194.1 hypothetical protein RSAG8_07608, partial [Rhizoctonia solani AG-8 WAC10335]
Rhiz1977	5	ELU37227.1 hypothetical protein AG1IA_08742 [Rhizoctonia solani AG-1 IA]	6556_g	lcl|LN679220.1_prot_CEL53401.1_12 [locus_tag=RSOLAG1IB_11333] [protein=Breast carcinoma-amplified sequence 3 OS=Homo sapiens GN=BCAS3 PE=1 SV=3] [protein_id=CEL53401.1] [location=join(39023..39132,39196..39465,39517..39705,39754..39868,39923..41358,41407..42248,42303..42391)] [gbkey=CDS]	EUC56378.1 hypothetical protein RSOL_174700 [Rhizoctonia solani AG-3 Rhs1AP]	KDN33843.1 hypothetical protein RSAG8_13062, partial [Rhizoctonia solani AG-8 WAC10335]
Rhiz1979	5	ELU37231.1 DUF803 domain-containing membrane protein [Rhizoctonia solani AG-1 IA]	7078_g	lcl|LN679107.1_prot_CEL63368.1_280 [locus_tag=RSOLAG1IB_05413] [protein=Magnesium transporter NIPA2 OS=Bos taurus GN=NIPA2 PE=2 SV=1] [protein_id=CEL63368.1] [location=join(876959..877125,877178..877244,877294..877312,877369..877496,877552..877656,877704..877979,878028..878133,878184..878236,878297..879577,879627..879656)] [gbkey=CDS]	EUC54253.1 magnesium transporter NIPA protein [Rhizoctonia solani AG-3 Rhs1AP]	KDN35924.1 hypothetical protein RSAG8_11187, partial [Rhizoctonia solani AG-8 WAC10335]
Rhiz1980	5	ELU37236.1 hydrolase [Rhizoctonia solani AG-1 IA]	7071_g	lcl|LN679105.1_prot_CEL61628.1_39 [locus_tag=RSOLAG1IB_04378] [protein=TatD DNase family protein] [protein_id=CEL61628.1] [location=complement(join(126032..126219,126275..126359,126406..126505,126552..126665,126712..126753,126800..126809,126856..127146,127192..127333))] [gbkey=CDS]	EUC55594.1 TatD DNase family protein [Rhizoctonia solani AG-3 Rhs1AP]	KDN35031.1 hypothetical protein RSAG8_11918, partial [Rhizoctonia solani AG-8 WAC10335]
Rhiz1981	5	ELU37246.1 peroxidase, family 2 domain-containing protein [Rhizoctonia solani AG-1 IA]	7065_g	lcl|LN679105.1_prot_CEL61619.1_30 [locus_tag=RSOLAG1IB_04369] [protein=Putative sterigmatocystin biosynthesis peroxidase stcC OS=Emericella nidulans (strain FGSC A4 / ATCC 38163 / CBS 112,46 / NRRL 194 / M139) GN=stcC PE=3 SV=2] [protein_id=CEL61619.1] [location=join(94927..95069,95125..95225,95274..95307,95362..95534,95586..95676,95733..95881,96081..96198,96323..96401)] [gbkey=CDS]	EUC55589.1 peroxidase family 2 domain protein [Rhizoctonia solani AG-3 Rhs1AP]	KDN38664.1 hypothetical protein RSAG8_09339, partial [Rhizoctonia solani AG-8 WAC10335]
Rhiz1983	5	ELU37255.1 cytoskeleton assembly control protein [Rhizoctonia solani AG-1 IA]	1932_g	lcl|LN679126.1_prot_CEL57062.1_91 [locus_tag=RSOLAG1IB_08315] [protein=hypothetical protein] [protein_id=CEL57062.1] [location=complement(join(240818..241315,241374..241551,241603..241707,241764..241804,241853..242198,242255..243613,243667..243890))] [gbkey=CDS]	EUC60436.1 glycoside hydrolase family 43 protein, putative [Rhizoctonia solani AG-3 Rhs1AP]	KDN39983.1 hypothetical protein RSAG8_08432, partial [Rhizoctonia solani AG-8 WAC10335]
Rhiz1984	5	ELU37259.1 cytoskeleton assembly control protein [Rhizoctonia solani AG-1 IA]	1931_g	lcl|LN679126.1_prot_CEL57063.1_92 [locus_tag=RSOLAG1IB_08316] [protein=Endocytosis protein end4 OS=Schizosaccharomyces pombe (strain 972 / ATCC 24843) GN=end4 PE=1 SV=2] [protein_id=CEL57063.1] [location=complement(join(245223..246448,246498..246582,246632..246793,246858..247007,247069..247404,247458..248026,248114..248298,248368..248506,248559..248634,248684..248826,248883..249073,249136..249143…	EUC60437.1 cytoskeleton assembly control protein SLA2, partial [Rhizoctonia solani AG-3 Rhs1AP]	KDN39982.1 hypothetical protein RSAG8_08431, partial [Rhizoctonia solani AG-8 WAC10335]
Rhiz1985	5	ELU37268.1 hypothetical protein AG1IA_08700 [Rhizoctonia solani AG-1 IA]	1917_g	lcl|LN679227.1_prot_CEL53473.1_4 [locus_tag=RSOLAG1IB_11405] [protein=hypothetical protein] [protein_id=CEL53473.1] [location=complement(join(19662..20681,20729..21800,21855..21991,22045..22440))] [gbkey=CDS]	EUC54264.1 transmembrane protein, putative [Rhizoctonia solani AG-3 Rhs1AP]	KDN36275.1 LOW QUALITY PROTEIN: hypothetical protein RSAG8_10963, partial [Rhizoctonia solani AG-8 WAC10335]
Rhiz1986	5	ELU37289.1 chromatin remodelling complex ATPase chain ISW1 [Rhizoctonia solani AG-1 IA]	7015_g	lcl|LN679172.1_prot_CEL62875.1_6 [locus_tag=RSOLAG1IB_10543] [protein=ISWI chromatin-remodeling complex ATPase ISW2 OS=Saccharomyces cerevisiae (strain ATCC 204508 / S288c) GN=ISW2 PE=1 SV=1] [protein_id=CEL62875.1] [location=join(25081..25098,25146..25250,25300..25416,25463..25537,25588..25670,25720..25838,25887..25987,26035..26214,26268..26475,26524..26751,26801..26988,27043..27217,27271..27439…	EUC58912.1 chromatin remodelling complex ATPase chain ISW1 [Rhizoctonia solani AG-3 Rhs1AP]	KDN34911.1 hypothetical protein RSAG8_12051, partial [Rhizoctonia solani AG-8 WAC10335]
Rhiz1987	5	ELU37294.1 hypothetical protein AG1IA_08679 [Rhizoctonia solani AG-1 IA]	7019_g	lcl|LN679172.1_prot_CEL62871.1_2 [locus_tag=RSOLAG1IB_10539] [protein=hypothetical protein] [protein_id=CEL62871.1] [location=join(12550..12641,12790..12894,12947..13017,13068..13217,13271..13360,13410..13504,13553..13625,13683..13778,13840..13991)] [gbkey=CDS]	EUC58911.1 genomic scaffold, msy-sf-7 protein, putative [Rhizoctonia solani AG-3 Rhs1AP]	KDN34912.1 hypothetical protein RSAG8_12052, partial [Rhizoctonia solani AG-8 WAC10335]
Rhiz1988	5	ELU37296.1 putative Hsp70 family protein [Rhizoctonia solani AG-1 IA]	7021_g	lcl|LN679172.1_prot_CEL62870.1_1 [locus_tag=RSOLAG1IB_10538] [protein=hypothetical protein] [protein_id=CEL62870.1] [location=complement(join(3318..3801,3854..4105,4161..4365,4418..4614,4674..4794,4847..5013,5068..5150,5207..5694,5744..5843,5900..6154,6219..6686))] [gbkey=CDS]	EUC58906.1 HSP70 family protein, putative [Rhizoctonia solani AG-3 Rhs1AP]	KDN35718.1 LOW QUALITY PROTEIN: hypothetical protein RSAG8_11341, partial [Rhizoctonia solani AG-8 WAC10335]
Rhiz1989	5	ELU37300.1 hypothetical protein AG1IA_08669 [Rhizoctonia solani AG-1 IA]	7003_g	lcl|LN679172.1_prot_CEL62887.1_18 [gene=LSP1] [locus_tag=RSOLAG1IB_10555] [protein=hypothetical protein] [protein_id=CEL62887.1] [location=complement(join(64771..65456,65509..66511,66563..66595,66645..66734,66784..66870,66925..67128,67182..67263,67318..67460))] [gbkey=CDS]	EUC58920.1 eisosome component PIL1 [Rhizoctonia solani AG-3 Rhs1AP]	KDN35195.1 hypothetical protein RSAG8_11770, partial [Rhizoctonia solani AG-8 WAC10335]
Rhiz1990	5	ELU37302.1 Atg14 domain-containing protein [Rhizoctonia solani AG-1 IA]	7006_g	lcl|LN679172.1_prot_CEL62884.1_15 [locus_tag=RSOLAG1IB_10552] [protein=hypothetical protein] [protein_id=CEL62884.1] [location=complement(join(58044..58242,58296..58856,58911..59202,59254..59718,59775..59965,60014..60078))] [gbkey=CDS]	EUC58917.1 coiled-coil family protein [Rhizoctonia solani AG-3 Rhs1AP]	KDN35198.1 hypothetical protein RSAG8_11773, partial [Rhizoctonia solani AG-8 WAC10335]
Rhiz1991	5	ELU37307.1 SART-1 domain-containing protein [Rhizoctonia solani AG-1 IA]	6292_g	lcl|LN679101.1_prot_CEL55899.1_862 [locus_tag=RSOLAG1IB_01911] [protein=U4/U6,U5 tri-snRNP-associated protein snu66 OS=Schizosaccharomyces pombe (strain 972 / ATCC 24843) GN=snu66 PE=1 SV=1] [protein_id=CEL55899.1] [location=join(2432779..2432945,2432996..2433019,2433106..2433293,2433349..2433450,2433500..2433681,2433738..2433843,2433895..2433953,2434007..2434238,2434289..2434656,2434710..2435260…	EUC57602.1 SART-1 protein, partial [Rhizoctonia solani AG-3 Rhs1AP]	KDN47833.1 hypothetical protein RSAG8_03253, partial [Rhizoctonia solani AG-8 WAC10335]
Rhiz1992	5	ELU37312.1 APG17 domain-containing protein [Rhizoctonia solani AG-1 IA]	6280_g	lcl|LN679101.1_prot_CEL55889.1_852 [locus_tag=RSOLAG1IB_01901] [protein=hypothetical protein] [protein_id=CEL55889.1] [location=complement(join(2405451..2405477,2405534..2405688,2405751..2406070,2406121..2406199,2406253..2406502,2406556..2406885,2406937..2406999,2407049..2407279))] [gbkey=CDS]	EUC57593.1 autophagy protein APG17 [Rhizoctonia solani AG-3 Rhs1AP]	KDN47821.1 hypothetical protein RSAG8_03241, partial [Rhizoctonia solani AG-8 WAC10335]
Rhiz1993	5	ELU37313.1 hypothetical protein AG1IA_08653 [Rhizoctonia solani AG-1 IA]	6281_g	lcl|LN679101.1_prot_CEL55890.1_853 [locus_tag=RSOLAG1IB_01902] [protein=hypothetical protein] [protein_id=CEL55890.1] [location=join(2407901..2408430,2408494..2408710,2408812..2409372,2409512..2409616,2409672..2409992,2410072..2410245,2410314..2410634)] [gbkey=CDS]	EUC57594.1 hypothetical protein RSOL_225950 [Rhizoctonia solani AG-3 Rhs1AP]	KDN47822.1 hypothetical protein RSAG8_03242, partial [Rhizoctonia solani AG-8 WAC10335]
Rhiz1994	5	ELU37316.1 serine/threonine-protein phosphatase 2A activator 1 [Rhizoctonia solani AG-1 IA]	6283_g	lcl|LN679101.1_prot_CEL55892.1_855 [locus_tag=RSOLAG1IB_01904] [protein=hypothetical protein] [protein_id=CEL55892.1] [location=join(2412168..2412560,2412619..2412744,2412796..2413144,2413197..2413396,2413450..2413923)] [gbkey=CDS]	EUC57595.1 phosphotyrosyl phosphatase activator [Rhizoctonia solani AG-3 Rhs1AP]	KDN47824.1 hypothetical protein RSAG8_03244, partial [Rhizoctonia solani AG-8 WAC10335]
Rhiz1995	5	ELU37317.1 glycerol transporter [Rhizoctonia solani AG-1 IA]	6284_g	lcl|LN679101.1_prot_CEL55893.1_856 [locus_tag=RSOLAG1IB_01905] [protein=Glycerol uptake protein 1 OS=Saccharomyces cerevisiae (strain ATCC 204508 / S288c) GN=GUP1 PE=1 SV=1] [protein_id=CEL55893.1] [location=complement(join(2414069..2414108,2414166..2414232,2414286..2414433,2414495..2414669,2414725..2414873,2414929..2415138,2415192..2415338,2415403..2415519,2415580..2415957,2416006..2416073,24161…	EUC57596.1 glycerol:H+ symporter [Rhizoctonia solani AG-3 Rhs1AP]	KDN47825.1 hypothetical protein RSAG8_03245, partial [Rhizoctonia solani AG-8 WAC10335]
Rhiz1996	5	ELU37318.1 hypothetical protein AG1IA_08658 [Rhizoctonia solani AG-1 IA]	6287_g	lcl|LN679101.1_prot_CEL55895.1_858 [locus_tag=RSOLAG1IB_01907] [protein=L-arabinokinase OS=Arabidopsis thaliana GN=ARA1 PE=1 SV=1] [protein_id=CEL55895.1] [location=join(2421279..2421345,2421411..2421570,2421635..2421769,2421832..2423096,2423154..2423416)] [gbkey=CDS]	EUC57598.1 glycosyltransferase family 1 protein [Rhizoctonia solani AG-3 Rhs1AP]	KDN47828.1 hypothetical protein RSAG8_03248, partial [Rhizoctonia solani AG-8 WAC10335]
Rhiz1997	5	ELU37322.1 hypothetical protein AG1IA_08650 [Rhizoctonia solani AG-1 IA]	6279_g	lcl|LN679101.1_prot_CEL55888.1_851 [locus_tag=RSOLAG1IB_01900] [protein=hypothetical protein] [protein_id=CEL55888.1] [location=join(2403059..2403193,2403246..2403369,2403427..2403993,2404059..2404339,2404396..2404581)] [gbkey=CDS]	EUC57592.1 hypothetical protein RSOL_225930 [Rhizoctonia solani AG-3 Rhs1AP]	KDN47820.1 hypothetical protein RSAG8_03240, partial [Rhizoctonia solani AG-8 WAC10335]
Rhiz1998	5	ELU37323.1 hypothetical protein AG1IA_08647 [Rhizoctonia solani AG-1 IA]	6276_g	lcl|LN679101.1_prot_CEL55884.1_847 [locus_tag=RSOLAG1IB_01896] [protein=hypothetical protein] [protein_id=CEL55884.1] [location=complement(join(2391939..2392707,2392762..2392867,2392924..2393128))] [gbkey=CDS]	EUC57590.1 transmembrane protein, putative [Rhizoctonia solani AG-3 Rhs1AP]	KDN38431.1 hypothetical protein RSAG8_09525, partial [Rhizoctonia solani AG-8 WAC10335]
Rhiz1999	5	ELU37328.1 vacuolar amino acid transporter 3 [Rhizoctonia solani AG-1 IA]	6270_g	lcl|LN679101.1_prot_CEL55097.1_60 [locus_tag=RSOLAG1IB_01105] [protein=Vacuolar amino acid transporter 3 OS=Schizosaccharomyces pombe (strain 972 / ATCC 24843) GN=avt3 PE=1 SV=1] [protein_id=CEL55097.1] [location=join(195515..196002,196054..196282,196332..196607,196672..196718,196778..197269,197323..197356,197410..197488,197542..197875,197931..198069,198124..198237)] [gbkey=CDS]	EUC65114.1 vacuolar amino acid transporter 3 [Rhizoctonia solani AG-3 Rhs1AP]	KDN35141.1 LOW QUALITY PROTEIN: hypothetical protein RSAG8_11829, partial [Rhizoctonia solani AG-8 WAC10335]
Rhiz2000	5	ELU37339.1 isoprenoid biosynthesis-related protein [Rhizoctonia solani AG-1 IA]	6250_g	lcl|LN679101.1_prot_CEL55076.1_39 [locus_tag=RSOLAG1IB_01084] [protein=hypothetical protein] [protein_id=CEL55076.1] [location=join(143349..143483,143540..143769,143837..143969,144025..144113,144164..144315,144370..144503,144560..144735,144800..144833)] [gbkey=CDS]	EUC58828.1 farnesyl-diphosphate synthase [Rhizoctonia solani AG-3 Rhs1AP]	KDN34476.1 hypothetical protein RSAG8_12414, partial [Rhizoctonia solani AG-8 WAC10335]
Rhiz2001	5	ELU37357.1 hypothetical protein AG1IA_08620 [Rhizoctonia solani AG-1 IA]	6405_g	lcl|LN679163.1_prot_CEL62243.1_26 [locus_tag=RSOLAG1IB_10317] [protein=Solute carrier family 25 member 38 homolog OS=Laccaria bicolor (strain S238N-H82 / ATCC MYA-4686) GN=LACBIDRAFT_191230 PE=3 SV=1] [protein_id=CEL62243.1] [location=complement(join(73317..73493,73548..73616,73678..73733,73789..73845,73896..74058,74107..74326,74384..74476,74525..74609,74664..74700))] [gbkey=CDS]	EUC56276.1 solute carrier family 25 protein, putative [Rhizoctonia solani AG-3 Rhs1AP]	KDN35368.1 hypothetical protein RSAG8_11642, partial [Rhizoctonia solani AG-8 WAC10335]
Rhiz2002	5	ELU37358.1 hypothetical protein AG1IA_08621 [Rhizoctonia solani AG-1 IA]	6404_g	lcl|LN679163.1_prot_CEL62244.1_27 [locus_tag=RSOLAG1IB_10318] [protein=Mitochondrial folate transporter/carrier OS=Mus musculus GN=Slc25a32 PE=2 SV=1] [protein_id=CEL62244.1] [location=join(75386..75472,75532..75665,75726..75830,75884..75975,76029..76127,76177..76260,76307..76416,76472..76564,76621..76845)] [gbkey=CDS]	EUC56275.1 flavin-adenine dinucleotide transporter, putative, partial [Rhizoctonia solani AG-3 Rhs1AP]	KDN35369.1 hypothetical protein RSAG8_11643, partial [Rhizoctonia solani AG-8 WAC10335]
Rhiz2003	5	ELU37359.1 hypothetical protein AG1IA_08622 [Rhizoctonia solani AG-1 IA]	6403_g	lcl|LN679163.1_prot_CEL62245.1_28 [locus_tag=RSOLAG1IB_10319] [protein=hypothetical protein] [protein_id=CEL62245.1] [location=complement(join(79107..79160,79242..79320,79389..79492,79547..79668,79730..79813,79877..79926,79978..80119,80181..80217))] [gbkey=CDS]	EUC56274.1 START-like domain protein, putative [Rhizoctonia solani AG-3 Rhs1AP]	KDN35371.1 hypothetical protein RSAG8_11645, partial [Rhizoctonia solani AG-8 WAC10335]
Rhiz2004	5	ELU37362.1 alanyl-tRNA synthetase domain-containing protein [Rhizoctonia solani AG-1 IA]	6401_g	lcl|LN679163.1_prot_CEL62247.1_30 [locus_tag=RSOLAG1IB_10321] [protein=hypothetical protein] [protein_id=CEL62247.1] [location=complement(join(83689..84295,84348..84858,84919..85138))] [gbkey=CDS]	EUC56272.1 alanyl-tRNA synthetase domain protein [Rhizoctonia solani AG-3 Rhs1AP]	KDN35374.1 hypothetical protein RSAG8_11648, partial [Rhizoctonia solani AG-8 WAC10335]
Rhiz2005	5	ELU37369.1 SH3 domain-containing protein [Rhizoctonia solani AG-1 IA]	6421_g	lcl|LN679163.1_prot_CEL62221.1_4 [locus_tag=RSOLAG1IB_10295] [protein=hypothetical protein] [protein_id=CEL62221.1] [location=join(9235..9283,9346..9449,9503..10294)] [gbkey=CDS]	EUC56310.1 SH3 domain protein, putative [Rhizoctonia solani AG-3 Rhs1AP]	KDN40469.1 hypothetical protein RSAG8_08089, partial [Rhizoctonia solani AG-8 WAC10335]
Rhiz2006	5	ELU37372.1 aromatic amino acid transaminase [Rhizoctonia solani AG-1 IA]	6418_g	lcl|LN679163.1_prot_CEL62224.1_7 [locus_tag=RSOLAG1IB_10298] [protein=hypothetical protein] [protein_id=CEL62224.1] [location=complement(join(15371..15587,15643..15866,15918..15976,16032..16166,16214..16411,16458..16501,16554..16950,17006..17075,17140..17217))] [gbkey=CDS]	EUC56307.1 aromatic amino acid transaminase [Rhizoctonia solani AG-3 Rhs1AP]	KDN40466.1 hypothetical protein RSAG8_08086, partial [Rhizoctonia solani AG-8 WAC10335]
Rhiz2007	5	ELU37374.1 hypothetical protein AG1IA_08601 [Rhizoctonia solani AG-1 IA]	6416_g	lcl|LN679163.1_prot_CEL62227.1_10 [locus_tag=RSOLAG1IB_10301] [protein=hypothetical protein] [protein_id=CEL62227.1] [location=join(21010..21260,21318..21368,21422..21494,21544..23094,23175..23381)] [gbkey=CDS]	EUC56305.1 hypothetical protein RSOL_171250 [Rhizoctonia solani AG-3 Rhs1AP]	KDN40463.1 hypothetical protein RSAG8_08083, partial [Rhizoctonia solani AG-8 WAC10335]
Rhiz2008	5	ELU37375.1 alpha/beta hydrolase fold domain-containing protein [Rhizoctonia solani AG-1 IA]	6422_g	lcl|LN679163.1_prot_CEL62220.1_3 [locus_tag=RSOLAG1IB_10294] [protein=lipase, putative] [protein_id=CEL62220.1] [location=complement(join(6491..6559,6612..6643,6689..7083,7142..7725))] [gbkey=CDS]	EUC56313.1 lipase from carbohydrate esterase family CE10 protein, putative [Rhizoctonia solani AG-3 Rhs1AP]	KDN35355.1 hypothetical protein RSAG8_11629, partial [Rhizoctonia solani AG-8 WAC10335]
Rhiz2009	5	ELU37379.1 hypothetical protein AG1IA_08594 [Rhizoctonia solani AG-1 IA]	6425_g	lcl|LN679149.1_prot_CEL61105.1_6 [locus_tag=RSOLAG1IB_09756] [protein=hypothetical protein] [protein_id=CEL61105.1] [location=complement(join(17955..19131,19183..19265,19330..19434))] [gbkey=CDS]	EUC56317.1 DUF1365 family protein, partial [Rhizoctonia solani AG-3 Rhs1AP]	KDN36933.1 hypothetical protein RSAG8_10467, partial [Rhizoctonia solani AG-8 WAC10335]
Rhiz2010	5	ELU37382.1 multicopper oxidase domain-containing protein [Rhizoctonia solani AG-1 IA]	6430_g	lcl|LN679149.1_prot_CEL61100.1_1 [locus_tag=RSOLAG1IB_09751] [protein=basic proline-rich protein] [protein_id=CEL61100.1] [location=join(2006..2489,3091..5999,6049..6527,6576..6621)] [gbkey=CDS]	EUC56321.1 multicopper oxidase domain protein, putative [Rhizoctonia solani AG-3 Rhs1AP]	KDN36939.1 hypothetical protein RSAG8_10473, partial [Rhizoctonia solani AG-8 WAC10335]
Rhiz2012	5	ELU35671.1 Hus1 domain-containing protein [Rhizoctonia solani AG-1 IA]	6275_g	lcl|LN679101.1_prot_CEL55883.1_846 [locus_tag=RSOLAG1IB_01895] [protein=Checkpoint protein hus1 OS=Schizosaccharomyces pombe (strain 972 / ATCC 24843) GN=hus1 PE=1 SV=1] [protein_id=CEL55883.1] [location=join(2390488..2390530,2390581..2390692,2390752..2390764,2390816..2390992,2391042..2391146,2391195..2391369,2391418..2391540,2391599..2391708)] [gbkey=CDS]	EUC57589.1 Hus1, required for S-M and DNA damage checkpoints-like protein, putative [Rhizoctonia solani AG-3 Rhs1AP]	KDN38430.1 hypothetical protein RSAG8_09524, partial [Rhizoctonia solani AG-8 WAC10335]
Rhiz2013	5	ELU37400.1 cobW domain-containing protein [Rhizoctonia solani AG-1 IA]	6499_g	lcl|LN679101.1_prot_CEL55864.1_827 [locus_tag=RSOLAG1IB_01876] [protein=COBW domain-containing protein C15D4,05 OS=Schizosaccharomyces pombe (strain 972 / ATCC 24843) GN=SPBC15D4.05 PE=3 SV=1] [protein_id=CEL55864.1] [location=complement(join(2341689..2342138,2342201..2342215,2342285..2342462,2342565..2342601,2342669..2342718,2342767..2342830,2342890..2342994,2343045..2343084))] [gbkey=CDS]	EUC57575.1 CobW/HypB/UreG domain protein [Rhizoctonia solani AG-3 Rhs1AP]	KDN38417.1 hypothetical protein RSAG8_09511, partial [Rhizoctonia solani AG-8 WAC10335]
Rhiz2014	5	ELU37404.1 serine-threonine protein phosphatase [Rhizoctonia solani AG-1 IA]	6504_g	lcl|LN679101.1_prot_CEL55874.1_837 [locus_tag=RSOLAG1IB_01886] [protein=putative protein C1840,07c OS=Schizosaccharomyces pombe (strain 972 / ATCC 24843) GN=SPCC1840.07c PE=4 SV=1] [protein_id=CEL55874.1] [location=join(2361958..2362240,2362302..2362405,2362454..2362993,2363055..2363100,2363152..2363345)] [gbkey=CDS]	EUC57580.1 serine-threonine protein phosphatase [Rhizoctonia solani AG-3 Rhs1AP]	KDN38423.1 hypothetical protein RSAG8_09517, partial [Rhizoctonia solani AG-8 WAC10335]
Rhiz2015	5	ELU37413.1 homeodomain transcription factor [Rhizoctonia solani AG-1 IA]	6497_g	lcl|LN679101.1_prot_CEL55866.1_829 [locus_tag=RSOLAG1IB_01878] [protein=Homeobox protein 10 OS=Dictyostelium discoideum GN=hbx10 PE=3 SV=1] [protein_id=CEL55866.1] [location=join(2346097..2346124,2346190..2346739,2346794..2346942,2347001..2347407,2347462..2348418)] [gbkey=CDS]	EUC57573.1 homeobox domain protein [Rhizoctonia solani AG-3 Rhs1AP]	KDN38414.1 hypothetical protein RSAG8_09508, partial [Rhizoctonia solani AG-8 WAC10335]
Rhiz2016	5	ELU37416.1 ABC transporter, putative [Rhizoctonia solani AG-1 IA]	6487_g	lcl|LN679101.1_prot_CEL55853.1_816 [locus_tag=RSOLAG1IB_01865] [protein=putative ABC transporter ATP-binding protein YheS OS=Escherichia coli O157:H7 GN=yheS PE=3 SV=1] [protein_id=CEL55853.1] [location=complement(join(2309826..2309858,2309918..2310160,2310213..2310293,2310343..2310544,2310593..2310899,2310956..2310981,2311037..2311437,2311500..2311652,2311716..2311824,2311877..2312069,2312121..2…	EUC57563.1 ATP-binding ABC transporter [Rhizoctonia solani AG-3 Rhs1AP]	KDN38405.1 hypothetical protein RSAG8_09499, partial [Rhizoctonia solani AG-8 WAC10335]
Rhiz2017	5	ELU37418.1 autophagy regulatory protein Atg2, putative [Rhizoctonia solani AG-1 IA]	6489_g	lcl|LN679101.1_prot_CEL55859.1_822 [locus_tag=RSOLAG1IB_01871] [protein=Autophagy-related protein 2 OS=Ustilago maydis (strain 521 / FGSC 9021) GN=ATG2 PE=3 SV=1] [protein_id=CEL55859.1] [location=complement(join(2327411..2327566,2327620..2328237,2328284..2328438,2328491..2328623,2328678..2329365,2329421..2329826,2329876..2329940,2329992..2330101,2330155..2330238,2330289..2330573,2330622..2330792…	EUC57565.1 autophagy regulatory protein Atg2, putative, partial [Rhizoctonia solani AG-3 Rhs1AP]	KDN38407.1 hypothetical protein RSAG8_09501, partial [Rhizoctonia solani AG-8 WAC10335]
Rhiz2018	5	ELU37419.1 DnaJ protein [Rhizoctonia solani AG-1 IA]	6490_g	lcl|LN679101.1_prot_CEL55860.1_823 [locus_tag=RSOLAG1IB_01872] [protein=DnaJ homolog subfamily C member 21 OS=Bos taurus GN=DNAJC21 PE=2 SV=2] [protein_id=CEL55860.1] [location=join(2334248..2334367,2334426..2334527,2334583..2334600,2334651..2334842,2334897..2335159,2335209..2335275,2335326..2335633,2335687..2336098,2336146..2336301)] [gbkey=CDS]	EUC57566.1 DnaJ domain protein [Rhizoctonia solani AG-3 Rhs1AP]	KDN38408.1 hypothetical protein RSAG8_09502, partial [Rhizoctonia solani AG-8 WAC10335]
Rhiz2019	5	ELU37420.1 hypothetical protein AG1IA_08550 [Rhizoctonia solani AG-1 IA]	6492_g	lcl|LN679101.1_prot_CEL55870.1_833 [locus_tag=RSOLAG1IB_01882] [protein=Protein F37C4,5 OS=Caenorhabditis elegans GN=F37C4.5 PE=1 SV=3] [protein_id=CEL55870.1] [location=complement(join(2354728..2355177,2355232..2355324,2355377..2356077,2356136..2356403,2356471..2356511,2356581..2356818,2356873..2357007))] [gbkey=CDS]	EUC57568.1 mucoidy inhibitor A, putative [Rhizoctonia solani AG-3 Rhs1AP]	KDN38409.1 hypothetical protein RSAG8_09503, partial [Rhizoctonia solani AG-8 WAC10335]
Rhiz2020	5	ELU37424.1 pre-mRNA splicing factor [Rhizoctonia solani AG-1 IA]	6495_g	lcl|LN679101.1_prot_CEL55868.1_831 [locus_tag=RSOLAG1IB_01880] [protein=Pre-mRNA-splicing factor 18 OS=Danio rerio GN=prpf18 PE=2 SV=1] [protein_id=CEL55868.1] [location=join(2351786..2351965,2352027..2352543,2352596..2352693,2352743..2352882,2352938..2353036,2353087..2353147)] [gbkey=CDS]	EUC57571.1 pre-mRNA-splicing factor 18 [Rhizoctonia solani AG-3 Rhs1AP]	KDN38412.1 hypothetical protein RSAG8_09506, partial [Rhizoctonia solani AG-8 WAC10335]
Rhiz2021	5	ELU37425.1 transglutaminase-like superfamily domain-containing protein [Rhizoctonia solani AG-1 IA]	6496_g	lcl|LN679101.1_prot_CEL55867.1_830 [locus_tag=RSOLAG1IB_01879] [protein=peptide-N4-(N-acetyl-beta-glucosaminyl)asparagineamidase] [protein_id=CEL55867.1] [location=complement(join(2350148..2350366,2350433..2350552,2350614..2350709,2350778..2350835,2350919..2350981,2351035..2351342,2351397..2351717))] [gbkey=CDS]	EUC57572.1 transglutaminase family containing protein, putative, partial [Rhizoctonia solani AG-3 Rhs1AP]	KDN38413.1 hypothetical protein RSAG8_09507, partial [Rhizoctonia solani AG-8 WAC10335]
Rhiz2023	5	ELU37433.1 hypothetical protein AG1IA_08533 [Rhizoctonia solani AG-1 IA]	6476_g	lcl|LN679101.1_prot_CEL55840.1_803 [locus_tag=RSOLAG1IB_01852] [protein=hypothetical protein] [protein_id=CEL55840.1] [location=join(2275648..2275650,2275704..2275796,2275849..2275975,2276036..2276264,2276322..2276514)] [gbkey=CDS]	EUC56908.1 genomic scaffold, msy-sf-3 protein, putative [Rhizoctonia solani AG-3 Rhs1AP]	KDN40719.1 hypothetical protein RSAG8_07894, partial [Rhizoctonia solani AG-8 WAC10335]
Rhiz2024	5	ELU37434.1 cytoplasmic protein [Rhizoctonia solani AG-1 IA]	6477_g	lcl|LN679101.1_prot_CEL55841.1_804 [locus_tag=RSOLAG1IB_01853] [protein=Required for meiotic nuclear division protein 1 homolog OS=Homo sapiens GN=RMND1 PE=1 SV=2] [protein_id=CEL55841.1] [location=complement(join(2276776..2276862,2276910..2277453,2277509..2277609))] [gbkey=CDS]	EUC56906.1 required for meiotic nuclear division-like protein, putative, partial [Rhizoctonia solani AG-3 Rhs1AP]	KDN40718.1 hypothetical protein RSAG8_07893, partial [Rhizoctonia solani AG-8 WAC10335]
Rhiz2025	5	ELU37435.1 transcription factor iws1 [Rhizoctonia solani AG-1 IA]	6478_g	lcl|LN679101.1_prot_CEL55842.1_805 [locus_tag=RSOLAG1IB_01854] [protein=Transcription factor IWS1 OS=Ustilago maydis (strain 521 / FGSC 9021) GN=IWS1 PE=3 SV=1] [protein_id=CEL55842.1] [location=join(2278068..2278123,2278168..2278249,2278308..2278356,2278412..2278687,2278741..2278835,2278890..2279038,2279091..2279220,2279269..2279715)] [gbkey=CDS]	EUC56905.1 transcription factor Iws1 [Rhizoctonia solani AG-3 Rhs1AP]	KDN40717.1 hypothetical protein RSAG8_07892, partial [Rhizoctonia solani AG-8 WAC10335]
Rhiz2026	5	ELU37456.1 oxidoreductase [Rhizoctonia solani AG-1 IA]	7624_g	lcl|LN679133.1_prot_CEL58721.1_2 [gene=etf] [locus_tag=RSOLAG1IB_08767] [protein=electron-transferring-flavoproteindehydrogenase] [protein_id=CEL58721.1] [location=join(2699..2939,2992..3677,3734..3997,4050..4306,4354..4507,4561..4675,4728..4889,4946..4956)] [gbkey=CDS]	EUC60577.1 electron-transferring-flavoprotein dehydrogenase [Rhizoctonia solani AG-3 Rhs1AP]	KDN44315.1 hypothetical protein RSAG8_05579, partial [Rhizoctonia solani AG-8 WAC10335]
Rhiz2027	5	ELU35678.1 aminotransferase class-V domain-containing protein [Rhizoctonia solani AG-1 IA]	9038_g	lcl|LN679146.1_prot_CEL60420.1_17 [locus_tag=RSOLAG1IB_09626] [protein=hypothetical protein] [protein_id=CEL60420.1] [location=join(60280..60375,60431..60491,60556..60759,60814..61166,61219..61638,61691..61846)] [gbkey=CDS]	EUC54435.1 aminotransferase class-V protein [Rhizoctonia solani AG-3 Rhs1AP]	KDN45036.1 hypothetical protein RSAG8_05209, partial [Rhizoctonia solani AG-8 WAC10335]
Rhiz2028	5	ELU37460.1 histidine kinase-, DNA gyrase b-, and HSP90-like ATPase domain-containing protein [Rhizoctonia solani AG-1 IA]	7631_g	lcl|LN679133.1_prot_CEL58735.1_16 [locus_tag=RSOLAG1IB_08781] [protein=hypothetical protein] [protein_id=CEL58735.1] [location=complement(join(36558..36659,36717..36800,36867..37060,37114..37149,37204..37350,37404..37814,37868..37983,38038..38192,38244..38531,38591..38798,38848..39157,39219..39414,39465..39688,39743..39999,40049..41203,41255..41343,41394..41418,41476..41573,41631..41959,42022..42…	EUC63683.1 histidine kinase-, DNA gyrase B, partial [Rhizoctonia solani AG-3 Rhs1AP]	KDN44324.1 LOW QUALITY PROTEIN: hypothetical protein RSAG8_05588, partial [Rhizoctonia solani AG-8 WAC10335]
Rhiz2029	5	ELU37467.1 puf family RNA-binding protein [Rhizoctonia solani AG-1 IA]	7637_g	lcl|LN679117.1_prot_CEL54717.1_50 [locus_tag=RSOLAG1IB_07251] [protein=Pumilio homology domain family member 6 OS=Schizosaccharomyces pombe (strain 972 / ATCC 24843) GN=puf6 PE=1 SV=1] [protein_id=CEL54717.1] [location=complement(join(147053..147486,147545..147839,147896..147929,147988..148088,148139..148223,148288..148425,148507..148592,148719..148908,148959..148987,149037..149129,149183..149409…	EUC58448.1 Puf family RNA-binding protein [Rhizoctonia solani AG-3 Rhs1AP]	KDN34057.1 hypothetical protein RSAG8_12845, partial [Rhizoctonia solani AG-8 WAC10335]
Rhiz2033	5	ELU37502.1 hypothetical protein AG1IA_08473 [Rhizoctonia solani AG-1 IA]	6377_g	lcl|LN679138.1_prot_CEL59188.1_58 [locus_tag=RSOLAG1IB_09165] [protein=hypothetical protein] [protein_id=CEL59188.1] [location=join(186148..187111,187167..187265,187324..187689,187748..190068)] [gbkey=CDS]	EUC54131.1 hypothetical protein RSOL_030410 [Rhizoctonia solani AG-3 Rhs1AP]	KDN34782.1 LOW QUALITY PROTEIN: hypothetical protein RSAG8_12155, partial [Rhizoctonia solani AG-8 WAC10335]
Rhiz2034	5	ELU37503.1 STE-12 alpha [Rhizoctonia solani AG-1 IA]	6378_g	lcl|LN679138.1_prot_CEL59189.1_59 [locus_tag=RSOLAG1IB_09166] [protein=Transcription factor steA OS=Emericella nidulans (strain FGSC A4 / ATCC 38163 / CBS 112,46 / NRRL 194 / M139) GN=steA PE=2 SV=1] [protein_id=CEL59189.1] [location=complement(join(190724..190741,190795..192762,192818..193049,193099..193169,193217..193873))] [gbkey=CDS]	EUC54132.1 STE-like transcription factor [Rhizoctonia solani AG-3 Rhs1AP]	KDN34783.1 hypothetical protein RSAG8_12156, partial [Rhizoctonia solani AG-8 WAC10335]
Rhiz2035	5	ELU37504.1 Ifi-6-16 domain-containing protein [Rhizoctonia solani AG-1 IA]	6362_g	lcl|LN679138.1_prot_CEL59172.1_42 [locus_tag=RSOLAG1IB_09149] [protein=hypothetical protein] [protein_id=CEL59172.1] [location=complement(join(141776..142263,143110..143421,143544..143690,143749..143785))] [gbkey=CDS]	EUC54115.1 interferon-induced 6-16 family protein [Rhizoctonia solani AG-3 Rhs1AP]	KDN44589.1 hypothetical protein RSAG8_05354, partial [Rhizoctonia solani AG-8 WAC10335]
Rhiz2036	5	ELU37505.1 manganese superoxide dismutase [Rhizoctonia solani AG-1 IA]	6363_g	lcl|LN679138.1_prot_CEL59173.1_43 [gene=sod2] [locus_tag=RSOLAG1IB_09150] [protein=superoxide dismutase, Fe-Mn family] [protein_id=CEL59173.1] [location=complement(join(146849..146923,146975..147010,147066..147103,147157..147220,147278..147619,147672..147839))] [gbkey=CDS]	EUC54116.1 manganese superoxide dismutase [Rhizoctonia solani AG-3 Rhs1AP]	KDN44586.1 Superoxide dismutase [Mn], mitochondrial, partial [Rhizoctonia solani AG-8 WAC10335]
Rhiz2037	5	ELU37508.1 ubiquitin-conjugating enzyme domain-containing protein [Rhizoctonia solani AG-1 IA]	6366_g	lcl|LN679138.1_prot_CEL59177.1_47 [locus_tag=RSOLAG1IB_09154] [protein=Ubiquitin-conjugating enzyme E2 G1 OS=Rattus norvegicus GN=Ube2g1 PE=2 SV=3] [protein_id=CEL59177.1] [location=complement(join(153562..153645,153708..153779,153851..153928,153989..154023,154087..154144,154198..154237,154295..154312,154367..154415,154470..154505,154570..154669))] [gbkey=CDS]	EUC54120.1 ubiquitin-conjugating enzyme E2, putative [Rhizoctonia solani AG-3 Rhs1AP]	KDN44582.1 hypothetical protein RSAG8_05347, partial [Rhizoctonia solani AG-8 WAC10335]
Rhiz2038	5	ELU37511.1 putative p21 activated kinase [Rhizoctonia solani AG-1 IA]	6367_g	lcl|LN679138.1_prot_CEL59179.1_49 [gene=PAK3] [locus_tag=RSOLAG1IB_09156] [protein=p21-activated kinase 1] [protein_id=CEL59179.1] [location=complement(join(160744..160824,160875..161209,161266..161365,161417..161696,161747..162011,162072..162639,162693..162794,162842..162988,163040..163282))] [gbkey=CDS]	EUC54123.1 p21 activated kinase, putative [Rhizoctonia solani AG-3 Rhs1AP]	KDN34770.1 hypothetical protein RSAG8_12143, partial [Rhizoctonia solani AG-8 WAC10335]
Rhiz2039	5	ELU37513.1 mps one binder kinase activator-like 4 [Rhizoctonia solani AG-1 IA]	6368_g	lcl|LN679138.1_prot_CEL59180.1_50 [locus_tag=RSOLAG1IB_09157] [protein=MOB-like protein phocein OS=Rattus norvegicus GN=Mob4 PE=1 SV=1] [protein_id=CEL59180.1] [location=join(164654..164701,164757..164938,164992..165133,165189..165268,165325..166192)] [gbkey=CDS]	EUC54124.1 Mps one binder kinase activator-like protein [Rhizoctonia solani AG-3 Rhs1AP]	KDN34773.1 hypothetical protein RSAG8_12146, partial [Rhizoctonia solani AG-8 WAC10335]
Rhiz2040	5	ELU37516.1 hypothetical protein AG1IA_08465 [Rhizoctonia solani AG-1 IA]	6374_g	lcl|LN679138.1_prot_CEL59183.1_53 [locus_tag=RSOLAG1IB_09160] [protein=Mitochondrial 2-oxodicarboxylate carrier 2 OS=Saccharomyces cerevisiae (strain ATCC 204508 / S288c) GN=ODC2 PE=1 SV=1] [protein_id=CEL59183.1] [location=complement(join(172648..172670,172730..172937,172989..173072,173130..173169,173283..173298,173444..173457,173513..173623,173689..173833,173904..173971,174029..174113,174169..1…	EUC54127.1 2-oxodicarboxylate carrier 2 protein, putative [Rhizoctonia solani AG-3 Rhs1AP]	KDN34778.1 hypothetical protein RSAG8_12151, partial [Rhizoctonia solani AG-8 WAC10335]
Rhiz2041	5	ELU37518.1 anaphase promoting complex subunit 1 [Rhizoctonia solani AG-1 IA]	6359_g	lcl|LN679138.1_prot_CEL59169.1_39 [locus_tag=RSOLAG1IB_09146] [protein=Anaphase-promoting complex subunit 1 OS=Mus musculus GN=Anapc1 PE=1 SV=2] [protein_id=CEL59169.1] [location=complement(join(131972..133641,133690..134936,134984..135201,135256..135734,135782..136806,136863..138070))] [gbkey=CDS]	EUC54112.1 anaphase-promoting complex subunit 1 [Rhizoctonia solani AG-3 Rhs1AP]	KDN44595.1 hypothetical protein RSAG8_05360, partial [Rhizoctonia solani AG-8 WAC10335]
Rhiz2042	5	ELU37519.1 L-malate dehydrogenase [Rhizoctonia solani AG-1 IA]	6360_g	lcl|LN679138.1_prot_CEL59170.1_40 [locus_tag=RSOLAG1IB_09147] [protein=malate dehydrogenase] [protein_id=CEL59170.1] [location=join(138318..138575,138628..138651,138699..138777,138831..138900,138958..139396,139458..139559,139608..139640)] [gbkey=CDS]	EUC54113.1 malate dehydrogenase [Rhizoctonia solani AG-3 Rhs1AP]	KDN44594.1 hypothetical protein RSAG8_05359, partial [Rhizoctonia solani AG-8 WAC10335]
Rhiz2043	5	ELU37520.1 hypothetical protein AG1IA_08451 [Rhizoctonia solani AG-1 IA]	6361_g	lcl|LN679138.1_prot_CEL59171.1_41 [locus_tag=RSOLAG1IB_09148] [protein=hypothetical protein] [protein_id=CEL59171.1] [location=complement(join(140377..140513,140572..140656))] [gbkey=CDS]	EUC54114.1 transmembrane protein, putative [Rhizoctonia solani AG-3 Rhs1AP]	KDN44593.1 hypothetical protein RSAG8_05358, partial [Rhizoctonia solani AG-8 WAC10335]
Rhiz2044	5	ELU37522.1 PIH1 domain-containing protein [Rhizoctonia solani AG-1 IA]	6357_g	lcl|LN679138.1_prot_CEL59166.1_36 [locus_tag=RSOLAG1IB_09143] [protein=PIH1 domain-containing protein 1 OS=Danio rerio GN=pih1d1 PE=2 SV=2] [protein_id=CEL59166.1] [location=complement(join(123759..123953,124017..124124,124626..124816,124878..124928,124977..125069,125126..125260,125307..125370))] [gbkey=CDS]	EUC54110.1 pre-RNA processing PIH1/Nop17 protein [Rhizoctonia solani AG-3 Rhs1AP]	KDN44598.1 hypothetical protein RSAG8_05363, partial [Rhizoctonia solani AG-8 WAC10335]
Rhiz2045	5	ELU37527.1 hypothetical protein AG1IA_08437 [Rhizoctonia solani AG-1 IA]	6347_g	lcl|LN679138.1_prot_CEL59157.1_27 [locus_tag=RSOLAG1IB_09134] [protein=Stress response protein NST1 OS=Chaetomium globosum (strain ATCC 6205 / CBS 148,51 / DSM 1962 / NBRC 6347 / NRRL 1970) GN=NST1 PE=3 SV=1] [protein_id=CEL59157.1] [location=join(99024..100066,100170..100194,100249..100534,100582..100784,100857..101056,101108..101367,101475..103399)] [gbkey=CDS]	EUC54099.1 salt tolerance regulator splicing factor [Rhizoctonia solani AG-3 Rhs1AP]	KDN44621.1 hypothetical protein RSAG8_05386, partial [Rhizoctonia solani AG-8 WAC10335]
Rhiz2046	5	ELU37528.1 GDSL-like lipase/Acylhydrolase domain-containing protein [Rhizoctonia solani AG-1 IA]	6350_g	lcl|LN679138.1_prot_CEL59160.1_30 [locus_tag=RSOLAG1IB_09137] [protein=hypothetical protein] [protein_id=CEL59160.1] [location=join(108597..108776,108828..108844,108907..109004,109059..109111,109164..109248,109311..109368,109421..109656,109706..109815,109877..109914,109971..110040)] [gbkey=CDS]	EUC54104.1 GDSL-like lipase/acylhydrolase [Rhizoctonia solani AG-3 Rhs1AP]	KDN44609.1 hypothetical protein RSAG8_05374, partial [Rhizoctonia solani AG-8 WAC10335]
Rhiz2047	5	ELU37531.1 hypothetical protein AG1IA_08441 [Rhizoctonia solani AG-1 IA]	6351_g	lcl|LN679138.1_prot_CEL59161.1_31 [locus_tag=RSOLAG1IB_09138] [protein=hypothetical protein] [protein_id=CEL59161.1] [location=join(113245..113371,113432..113512,113572..113646,113697..113792,113852..114033)] [gbkey=CDS]	EUC54105.1 transmembrane protein, putative [Rhizoctonia solani AG-3 Rhs1AP]	KDN44605.1 hypothetical protein RSAG8_05370, partial [Rhizoctonia solani AG-8 WAC10335]
Rhiz2048	5	ELU37532.1 hypothetical protein AG1IA_08442 [Rhizoctonia solani AG-1 IA]	6352_g	lcl|LN679138.1_prot_CEL59162.1_32 [locus_tag=RSOLAG1IB_09139] [protein=hypothetical protein] [protein_id=CEL59162.1] [location=join(114321..114411,114468..114524,114577..114657,114717..114809,114862..115037)] [gbkey=CDS]	EUC54106.1 hypothetical protein RSOL_030160 [Rhizoctonia solani AG-3 Rhs1AP]	KDN44603.1 hypothetical protein RSAG8_05368, partial [Rhizoctonia solani AG-8 WAC10335]
Rhiz2049	5	ELU37533.1 La domain-containing protein [Rhizoctonia solani AG-1 IA]	6353_g	lcl|LN679138.1_prot_CEL59163.1_33 [locus_tag=RSOLAG1IB_09140] [protein=La protein homolog OS=Schizosaccharomyces pombe (strain 972 / ATCC 24843) GN=sla1 PE=1 SV=1] [protein_id=CEL59163.1] [location=complement(join(115483..115922,115982..116150,116216..116513,116588..116691,116852..116965,117097..117230,117320..117448,117505..117565))] [gbkey=CDS]	EUC54107.1 fungal family LA-motif protein [Rhizoctonia solani AG-3 Rhs1AP]	KDN44602.1 hypothetical protein RSAG8_05367, partial [Rhizoctonia solani AG-8 WAC10335]
Rhiz2050	5	ELU37538.1 rho small monomeric GTPase [Rhizoctonia solani AG-1 IA]	6346_g	lcl|LN679138.1_prot_CEL59156.1_26 [locus_tag=RSOLAG1IB_09133] [protein=GTP-binding protein rho2 OS=Schizosaccharomyces pombe (strain 972 / ATCC 24843) GN=rho2 PE=1 SV=1] [protein_id=CEL59156.1] [location=complement(join(96875..97026,97133..97280,97335..97446,98081..98153,98206..98212,98271..98323,98372..98411,98482..98499))] [gbkey=CDS]	EUC54098.1 Ras-like small GTPase family Rho (Ras) subfamily protein [Rhizoctonia solani AG-3 Rhs1AP]	KDN44622.1 hypothetical protein RSAG8_05387, partial [Rhizoctonia solani AG-8 WAC10335]
Rhiz2052	5	ELU37549.1 NADH dehydrogenase [Rhizoctonia solani AG-1 IA]	6318_g	lcl|LN679117.1_prot_CEL54751.1_84 [locus_tag=RSOLAG1IB_07285] [protein=NADH dehydrogenase] [protein_id=CEL54751.1] [location=complement(join(271532..271550,271605..271726,271774..272058,272121..272348,272396..272486,272542..272603,272658..272782,272840..273038,273101..273289,273343..273707,273758..273776))] [gbkey=CDS]	EUC54993.1 external NADH dehydrogenase [Rhizoctonia solani AG-3 Rhs1AP]	KDN34951.1 hypothetical protein RSAG8_12002, partial [Rhizoctonia solani AG-8 WAC10335]
Rhiz2053	5	ELU37555.1 fungal zn(2)-Cys(6) binuclear cluster domain-containing protein [Rhizoctonia solani AG-1 IA]	6317_g	lcl|LN679117.1_prot_CEL54755.1_88 [locus_tag=RSOLAG1IB_07289] [protein=hypothetical protein] [protein_id=CEL54755.1] [location=complement(join(283284..283487,283547..283672,283730..284257,284316..284614,284666..285449,285508..285526,285584..285636))] [gbkey=CDS]	EUC54996.1 fungal zn(2)-cys(6) binuclear cluster domain protein [Rhizoctonia solani AG-3 Rhs1AP]	KDN34949.1 hypothetical protein RSAG8_12000, partial [Rhizoctonia solani AG-8 WAC10335]
Rhiz2054	5	ELU37559.1 hypothetical protein AG1IA_08423 [Rhizoctonia solani AG-1 IA]	6313_g	lcl|LN679133.1_prot_CEL58744.1_25 [locus_tag=RSOLAG1IB_08790] [protein=hypothetical protein] [protein_id=CEL58744.1] [location=join(67897..68141,68193..68277)] [gbkey=CDS]	EUC63672.1 hypothetical protein RSOL_515350 [Rhizoctonia solani AG-3 Rhs1AP]	KDN44335.1 hypothetical protein RSAG8_05599, partial [Rhizoctonia solani AG-8 WAC10335]
Rhiz2055	5	ELU37562.1 hypothetical protein AG1IA_08426 [Rhizoctonia solani AG-1 IA]	6308_g	lcl|LN679117.1_prot_CEL54763.1_96 [locus_tag=RSOLAG1IB_07297] [protein=hypothetical protein] [protein_id=CEL54763.1] [location=join(309072..309191,309247..309648,309708..309854,310388..310488,310558..310833,310887..310989,311116..311226,311289..311882)] [gbkey=CDS]	EUC55012.1 hypothetical protein RSOL_082840 [Rhizoctonia solani AG-3 Rhs1AP]	KDN37516.1 hypothetical protein RSAG8_10115, partial [Rhizoctonia solani AG-8 WAC10335]
Rhiz2056	5	ELU37564.1 NAD dependent epimerase/dehydratase [Rhizoctonia solani AG-1 IA]	6307_g	lcl|LN679117.1_prot_CEL54766.1_99 [locus_tag=RSOLAG1IB_07300] [protein=hypothetical protein] [protein_id=CEL54766.1] [location=complement(join(316659..316809,316863..317037,317128..317262,317316..317405,317461..317637,317692..317794))] [gbkey=CDS]	EUC55014.1 3-ketoacyl-(acyl-carrier) reductase [Rhizoctonia solani AG-3 Rhs1AP]	KDN37515.1 hypothetical protein RSAG8_10114, partial [Rhizoctonia solani AG-8 WAC10335]
Rhiz2057	5	ELU37565.1 ATG27 domain-containing protein [Rhizoctonia solani AG-1 IA]	6306_g	lcl|LN679117.1_prot_CEL54767.1_100 [locus_tag=RSOLAG1IB_07301] [protein=hypothetical protein] [protein_id=CEL54767.1] [location=complement(join(317938..318136,318186..318397,318453..318544,318593..318727,318783..318879,318935..319153))] [gbkey=CDS]	EUC55015.1 ATG27 domain protein [Rhizoctonia solani AG-3 Rhs1AP]	KDN37514.1 hypothetical protein RSAG8_10113, partial [Rhizoctonia solani AG-8 WAC10335]
Rhiz2058	5	ELU37572.1 WD repeat-containing protein 48 [Rhizoctonia solani AG-1 IA]	6329_g	lcl|LN679117.1_prot_CEL54735.1_68 [locus_tag=RSOLAG1IB_07269] [protein=WD repeat-containing protein 48 OS=Xenopus tropicalis GN=wdr48 PE=2 SV=1] [protein_id=CEL54735.1] [location=complement(join(217083..217347,217402..217751,217805..218250,218313..218489,218537..218758,218812..218850,218903..220083,220134..220527,220582..220603,220662..221110,221165..221771))] [gbkey=CDS]	EUC54390.1 WD repeat protein C31A2,14, putative, partial [Rhizoctonia solani AG-3 Rhs1AP]	KDN39732.1 LOW QUALITY PROTEIN: hypothetical protein RSAG8_08650, partial [Rhizoctonia solani AG-8 WAC10335]
Rhiz2059	5	ELU35501.1 hypothetical protein AG1IA_10469 [Rhizoctonia solani AG-1 IA]	8223_g	lcl|LN679120.1_prot_CEL56300.1_102 [locus_tag=RSOLAG1IB_07716] [protein=Coronin-like protein crn1 OS=Schizosaccharomyces pombe (strain 972 / ATCC 24843) GN=crn1 PE=1 SV=1] [protein_id=CEL56300.1] [location=complement(join(312112..312264,312315..312626,312675..312870,312925..313703,313756..313852,313900..313931))] [gbkey=CDS]	EUC56028.1 coronin [Rhizoctonia solani AG-3 Rhs1AP]	KDN33984.1 hypothetical protein RSAG8_12915, partial [Rhizoctonia solani AG-8 WAC10335]
Rhiz2060	5	ELU37580.1 hypothetical protein AG1IA_08390 [Rhizoctonia solani AG-1 IA]	6337_g	lcl|LN679169.1_prot_CEL62781.1_12 [locus_tag=RSOLAG1IB_10473] [protein=hypothetical protein] [protein_id=CEL62781.1] [location=join(63348..63580,63636..63679,63737..64130,64179..64905,64969..65235)] [gbkey=CDS]	EUC56753.1 hypothetical protein RSOL_194520 [Rhizoctonia solani AG-3 Rhs1AP]	KDN35497.1 hypothetical protein RSAG8_11535, partial [Rhizoctonia solani AG-8 WAC10335]
Rhiz2062	5	ELU37585.1 fungal specific transcription factor domain-containing protein [Rhizoctonia solani AG-1 IA]	5874_g	lcl|LN679114.1_prot_CEL54048.1_6 [locus_tag=RSOLAG1IB_06757] [protein=Transcriptional activator of proteases prtT OS=Emericella nidulans (strain FGSC A4 / ATCC 38163 / CBS 112,46 / NRRL 194 / M139) GN=prtT PE=3 SV=1] [protein_id=CEL54048.1] [location=join(12380..12570,12634..12744,12802..13292,13352..13432,13489..13771,13828..13855,13906..14025,14079..14223,14272..14424,14474..14480,14542..14562,…	EUC54679.1 fungal specific transcription factor domain protein [Rhizoctonia solani AG-3 Rhs1AP]	KDN36432.1 hypothetical protein RSAG8_10824, partial [Rhizoctonia solani AG-8 WAC10335]
Rhiz2063	5	ELU37587.1 hypothetical protein AG1IA_08383 [Rhizoctonia solani AG-1 IA]	5872_g	lcl|LN679114.1_prot_CEL54050.1_8 [locus_tag=RSOLAG1IB_06759] [protein=hypothetical protein] [protein_id=CEL54050.1] [location=join(24503..24944,25001..25475,27207..27306,27363..28615,28673..28850)] [gbkey=CDS]	EUC59310.1 DUF3632 family protein [Rhizoctonia solani AG-3 Rhs1AP]	KDN34435.1 hypothetical protein RSAG8_12467, partial [Rhizoctonia solani AG-8 WAC10335]
Rhiz2064	5	ELU37592.1 Rad17 domain-containing protein [Rhizoctonia solani AG-1 IA]	5863_g	lcl|LN679183.1_prot_CEL63505.1_8 [locus_tag=RSOLAG1IB_10813] [protein=Cell cycle checkpoint protein RAD17 OS=Chlorocebus aethiops GN=RAD17 PE=1 SV=1] [protein_id=CEL63505.1] [location=complement(join(32960..33177,33226..33505,33561..33713,33768..33874,33936..34009,34067..34363,34415..34823,34886..35018,35074..35172,35229..35510,35560..35688))] [gbkey=CDS]	EUC57237.1 cell cycle checkpoint protein RAD17 [Rhizoctonia solani AG-3 Rhs1AP]	KDN33347.1 LOW QUALITY PROTEIN: hypothetical protein RSAG8_13564, partial [Rhizoctonia solani AG-8 WAC10335]
Rhiz2065	5	ELU37595.1 VHS domain-containing protein [Rhizoctonia solani AG-1 IA]	5861_g	lcl|LN679183.1_prot_CEL63503.1_6 [locus_tag=RSOLAG1IB_10811] [protein=putative ADP-ribosylation factor-binding protein C25H2,16c OS=Schizosaccharomyces pombe (strain 972 / ATCC 24843) GN=SPBC25H2.16c PE=1 SV=1] [protein_id=CEL63503.1] [location=complement(join(28731..29202,29258..29375,29438..29522,29580..29657,29709..29774,29824..29904,29961..30076,30124..30437,30487..30581))] [gbkey=CDS]	EUC57239.1 VHS domain protein [Rhizoctonia solani AG-3 Rhs1AP]	KDN33345.1 hypothetical protein RSAG8_13562, partial [Rhizoctonia solani AG-8 WAC10335]
Rhiz2066	5	ELU37596.1 hypothetical protein AG1IA_08375 [Rhizoctonia solani AG-1 IA]	5862_g	lcl|LN679183.1_prot_CEL63504.1_7 [locus_tag=RSOLAG1IB_10812] [protein=hypothetical protein] [protein_id=CEL63504.1] [location=join(31194..31248,31303..31502,31559..31576,31649..31826,31895..32034,32112..32216,32291..32377)] [gbkey=CDS]	EUC57238.1 short chain dehydrogenase/reductase, putative [Rhizoctonia solani AG-3 Rhs1AP]	KDN33346.1 hypothetical protein RSAG8_13563, partial [Rhizoctonia solani AG-8 WAC10335]
Rhiz2068	5	ELU37628.1 Rab18 [Rhizoctonia solani AG-1 IA]	6205_g	lcl|LN679110.1_prot_CEL52949.1_89 [locus_tag=RSOLAG1IB_06017] [protein=Ras-related protein Rab-18 OS=Caenorhabditis briggsae GN=rab-18 PE=3 SV=1] [protein_id=CEL52949.1] [location=complement(join(333177..333338,333469..333614,333689..333787,333837..333909,333964..334011,334070..334170,334224..334266))] [gbkey=CDS]	EUC61613.1 Ras-related protein Rab-18, putative [Rhizoctonia solani AG-3 Rhs1AP]	KDN37492.1 hypothetical protein RSAG8_10154, partial [Rhizoctonia solani AG-8 WAC10335]
Rhiz2069	5	ELU37634.1 hypothetical protein AG1IA_08337 [Rhizoctonia solani AG-1 IA]	6208_g	lcl|LN679110.1_prot_CEL52944.1_84 [locus_tag=RSOLAG1IB_06012] [protein=hypothetical protein] [protein_id=CEL52944.1] [location=complement(join(309247..309490,309551..309818,309876..311320,311370..311720,311771..311830,312049..312089))] [gbkey=CDS]	EUC61609.1 hypothetical protein RSOL_401290 [Rhizoctonia solani AG-3 Rhs1AP]	KDN37494.1 hypothetical protein RSAG8_10156, partial [Rhizoctonia solani AG-8 WAC10335]
Rhiz2070	5	ELU37645.1 hypothetical protein AG1IA_08325 [Rhizoctonia solani AG-1 IA]	6221_g	lcl|LN679110.1_prot_CEL52929.1_69 [locus_tag=RSOLAG1IB_05997] [protein=Protein LCHN OS=Xenopus laevis GN=lchn PE=2 SV=1] [protein_id=CEL52929.1] [location=join(244736..244829,244885..244954,245009..245069,245118..245163,245214..245416,245506..245920,245993..247272)] [gbkey=CDS]	EUC61636.1 LCHN protein [Rhizoctonia solani AG-3 Rhs1AP]	KDN37473.1 hypothetical protein RSAG8_10135, partial [Rhizoctonia solani AG-8 WAC10335]
Rhiz2071	5	ELU37646.1 Sld5 domain-containing protein [Rhizoctonia solani AG-1 IA]	6222_g	lcl|LN679110.1_prot_CEL52928.1_68 [locus_tag=RSOLAG1IB_05996] [protein=DNA replication complex GINS protein SLD5 OS=Chaetomium globosum (strain ATCC 6205 / CBS 148,51 / DSM 1962 / NBRC 6347 / NRRL 1970) GN=SLD5 PE=3 SV=1] [protein_id=CEL52928.1] [location=complement(join(243529..243625,243683..243755,243808..243911,243970..244052,244105..244239,244296..244409,244462..244608))] [gbkey=CDS]	EUC61635.1 DNA replication complex GINS protein Sld5, putative [Rhizoctonia solani AG-3 Rhs1AP]	KDN37472.1 hypothetical protein RSAG8_10134, partial [Rhizoctonia solani AG-8 WAC10335]
Rhiz2072	5	ELU37650.1 cholesterol oxidase, substrate-binding domain-containing protein [Rhizoctonia solani AG-1 IA]	6228_g	lcl|LN679110.1_prot_CEL52962.1_102 [locus_tag=RSOLAG1IB_06030] [protein=hypothetical protein] [protein_id=CEL52962.1] [location=join(381744..381800,381854..382498,382550..382554,382604..383304,383363..383436,383489..383666,383723..383819,383871..384321)] [gbkey=CDS]	EUC61631.1 substrate-binding domain cholesterol oxidase [Rhizoctonia solani AG-3 Rhs1AP]	KDN33586.1 hypothetical protein RSAG8_13328, partial [Rhizoctonia solani AG-8 WAC10335]
Rhiz2073	5	ELU37656.1 glycoside hydrolase family protein [Rhizoctonia solani AG-1 IA]	6234_g	lcl|LN679110.1_prot_CEL52916.1_56 [locus_tag=RSOLAG1IB_05984] [protein=hypothetical protein] [protein_id=CEL52916.1] [location=join(212483..212652,212706..212914,212970..213229,213279..213515,213563..213883)] [gbkey=CDS]	EUC61175.1 glycoside hydrolase family protein [Rhizoctonia solani AG-3 Rhs1AP]	KDN33583.1 hypothetical protein RSAG8_13325, partial [Rhizoctonia solani AG-8 WAC10335]
Rhiz2074	5	ELU37664.1 carnitine acetyl transferase [Rhizoctonia solani AG-1 IA]	6235_g	lcl|LN679130.1_prot_CEL58526.1_56 [locus_tag=RSOLAG1IB_08617] [protein=carnitine O-acetyltransferase] [protein_id=CEL58526.1] [location=complement(join(227046..227207,227262..227525,227577..227876,227935..228122,228175..228343,228401..228638,228692..228751,228832..229301,229352..229393))] [gbkey=CDS]	EUC54567.1 carnitine O-acetyltransferase [Rhizoctonia solani AG-3 Rhs1AP]	KDN41016.1 hypothetical protein RSAG8_07722, partial [Rhizoctonia solani AG-8 WAC10335]
Rhiz2075	5	ELU37670.1 subunit of cleavage factor I [Rhizoctonia solani AG-1 IA]	5781_g	lcl|LN679104.1_prot_CEL60618.1_38 [locus_tag=RSOLAG1IB_03856] [protein=putative RNA-binding protein C660,15 OS=Schizosaccharomyces pombe (strain 972 / ATCC 24843) GN=SPBC660.15 PE=4 SV=1] [protein_id=CEL60618.1] [location=complement(join(133539..134051,134107..134248,134299..134411,134468..134628,134736..134776,135097..135688,135749..135779,135833..135835))] [gbkey=CDS]	EUC66953.1 RNA recognition motif 1 in RNA-binding protein musashi-like musashi protein [Rhizoctonia solani AG-3 Rhs1AP]	KDN45532.1 hypothetical protein RSAG8_04856, partial [Rhizoctonia solani AG-8 WAC10335]
Rhiz2076	5	ELU37679.1 cell division control protein 23 [Rhizoctonia solani AG-1 IA]	5791_g	lcl|LN679104.1_prot_CEL60627.1_47 [locus_tag=RSOLAG1IB_03865] [protein=Anaphase-promoting complex subunit 8 OS=Schizosaccharomyces pombe (strain 972 / ATCC 24843) GN=cut23 PE=1 SV=2] [protein_id=CEL60627.1] [location=join(157733..157815,157869..158160,158222..158264,158327..158420,158479..158611,158668..159031,159092..159256,159308..159416,159472..159528,159579..159948)] [gbkey=CDS]	EUC66966.1 cell division control protein [Rhizoctonia solani AG-3 Rhs1AP]	KDN45537.1 hypothetical protein RSAG8_04861, partial [Rhizoctonia solani AG-8 WAC10335]
Rhiz2077	5	ELU37680.1 splicing factor U2AF 26 kDa subunit [Rhizoctonia solani AG-1 IA]	5790_g	lcl|LN679104.1_prot_CEL60626.1_46 [locus_tag=RSOLAG1IB_03864] [protein=Splicing factor U2AF 23 kDa subunit OS=Schizosaccharomyces pombe (strain 972 / ATCC 24843) GN=SPAP8A3,06 PE=1 SV=2] [protein_id=CEL60626.1] [location=join(156591..156624,156685..156719,156775..156947,157004..157149,157205..157512)] [gbkey=CDS]	EUC66965.1 splicing factor U2AF 35 kDa subunit [Rhizoctonia solani AG-3 Rhs1AP]	KDN45536.1 hypothetical protein RSAG8_04860, partial [Rhizoctonia solani AG-8 WAC10335]
Rhiz2078	5	ELU37682.1 copper/zinc superoxide dismutase domain-containing protein [Rhizoctonia solani AG-1 IA]	5788_g	lcl|LN679104.1_prot_CEL60624.1_44 [locus_tag=RSOLAG1IB_03862] [protein=hypothetical protein] [protein_id=CEL60624.1] [location=complement(join(150949..150996,151053..151201,151269..151567,151616..151704,151759..151926,151983..152045,152100..152165))] [gbkey=CDS]	EUC66961.1 Cu/Zn superoxide dismutase [Rhizoctonia solani AG-3 Rhs1AP]	KDN33046.1 hypothetical protein RSAG8_13864, partial [Rhizoctonia solani AG-8 WAC10335]
Rhiz2079	5	ELU37683.1 SWIRM domain-containing protein [Rhizoctonia solani AG-1 IA]	5793_g	lcl|LN679104.1_prot_CEL60630.1_50 [locus_tag=RSOLAG1IB_03868] [protein=Transcriptional adapter 2 OS=Saccharomyces cerevisiae (strain ATCC 204508 / S288c) GN=ADA2 PE=1 SV=1] [protein_id=CEL60630.1] [location=complement(join(166970..167039,167091..167382,167446..167584,167638..167744,167795..167912,167970..168473,168526..168670,168723..168769,168826..168989,169042..169099))] [gbkey=CDS]	EUC66968.1 transcriptional adapter 2 [Rhizoctonia solani AG-3 Rhs1AP]	KDN45541.1 hypothetical protein RSAG8_04865, partial [Rhizoctonia solani AG-8 WAC10335]
Rhiz2080	5	ELU37685.1 fungal zn(2)-Cys(6) binuclear cluster domain-containing protein [Rhizoctonia solani AG-1 IA]	5796_g	lcl|LN679104.1_prot_CEL60633.1_53 [locus_tag=RSOLAG1IB_03871] [protein=hypothetical protein] [protein_id=CEL60633.1] [location=join(178632..178886,178941..179369,179420..179946,180002..180188)] [gbkey=CDS]	EUC66971.1 fungal Zn, 2-cys(6) binuclear cluster domain protein [Rhizoctonia solani AG-3 Rhs1AP]	KDN45544.1 hypothetical protein RSAG8_04868, partial [Rhizoctonia solani AG-8 WAC10335]
Rhiz2081	5	ELU37686.1 SPC22 domain-containing protein [Rhizoctonia solani AG-1 IA]	5795_g	lcl|LN679104.1_prot_CEL60632.1_52 [locus_tag=RSOLAG1IB_03870] [protein=Microsomal signal peptidase subunit 3 OS=Yarrowia lipolytica (strain CLIB 122 / E 150) GN=SPC3 PE=3 SV=1] [protein_id=CEL60632.1] [location=join(174560..174711,174761..174834,174892..174968,175026..175141,175206..175332)] [gbkey=CDS]	EUC66970.1 signal peptidase [Rhizoctonia solani AG-3 Rhs1AP]	KDN45543.1 hypothetical protein RSAG8_04867, partial [Rhizoctonia solani AG-8 WAC10335]
Rhiz2082	5	ELU37687.1 TRAPP complex subunit bet5 [Rhizoctonia solani AG-1 IA]	5794_g	lcl|LN679104.1_prot_CEL60631.1_51 [locus_tag=RSOLAG1IB_03869] [protein=Transport protein particle subunit bet5 OS=Schizosaccharomyces pombe (strain 972 / ATCC 24843) GN=bet5 PE=3 SV=2] [protein_id=CEL60631.1] [location=complement(join(173635..173762,173819..173958,174010..174369,174422..174453))] [gbkey=CDS]	EUC66969.1 TRAPP complex subunit (bet5), putative [Rhizoctonia solani AG-3 Rhs1AP]	KDN45542.1 hypothetical protein RSAG8_04866, partial [Rhizoctonia solani AG-8 WAC10335]
Rhiz2083	5	ELU37697.1 pyridoxamine 5'-phosphate oxidase domain-containing protein [Rhizoctonia solani AG-1 IA]	5803_g	lcl|LN679104.1_prot_CEL60643.1_63 [locus_tag=RSOLAG1IB_03881] [protein=hypothetical protein] [protein_id=CEL60643.1] [location=join(209301..209332,209390..210038,210093..210212,210273..210486,210533..210678)] [gbkey=CDS]	EUC66980.1 DASH complex subunit Duo1 [Rhizoctonia solani AG-3 Rhs1AP]	KDN45556.1 hypothetical protein RSAG8_04880, partial [Rhizoctonia solani AG-8 WAC10335]
Rhiz2084	5	ELU37698.1 ATG27 domain-containing protein [Rhizoctonia solani AG-1 IA]	5801_g	lcl|LN679104.1_prot_CEL60641.1_61 [locus_tag=RSOLAG1IB_03879] [protein=Autophagy-related protein 27 OS=Yarrowia lipolytica (strain CLIB 122 / E 150) GN=ATG27 PE=3 SV=1] [protein_id=CEL60641.1] [location=complement(join(205230..205332,205385..205471,205530..205834,205900..205956,206009..206080))] [gbkey=CDS]	EUC66978.1 autophagy-related protein [Rhizoctonia solani AG-3 Rhs1AP]	KDN45553.1 hypothetical protein RSAG8_04877, partial [Rhizoctonia solani AG-8 WAC10335]
Rhiz2085	5	ELU37702.1 cysteine synthase [Rhizoctonia solani AG-1 IA]	5799_g	lcl|LN679104.1_prot_CEL60637.1_57 [locus_tag=RSOLAG1IB_03875] [protein=cysteine synthase A] [protein_id=CEL60637.1] [location=complement(join(193915..194023,194143..194295,194354..194416,194481..194503,194575..194690,194750..194891,195159..195284,195353..195358,195414..195520,195582..195595,195643..195754,195844..195901,195960..196018,196084..196239,196292..196361))] [gbkey=CDS]	EUC66975.1 cysteine synthase [Rhizoctonia solani AG-3 Rhs1AP]	KDN45550.1 hypothetical protein RSAG8_04874, partial [Rhizoctonia solani AG-8 WAC10335]
Rhiz2086	5	ELU37703.1 trm112p domain-containing protein [Rhizoctonia solani AG-1 IA]	5798_g	lcl|LN679104.1_prot_CEL60636.1_56 [locus_tag=RSOLAG1IB_03874] [protein=Multifunctional methyltransferase subunit trm112 OS=Schizosaccharomyces pombe (strain 972 / ATCC 24843) GN=trm112 PE=3 SV=1] [protein_id=CEL60636.1] [location=join(193258..193440,193490..193579,193627..193704,193756..193785)] [gbkey=CDS]	EUC66974.1 methyltransferase regulatory subunit Trm112, putative [Rhizoctonia solani AG-3 Rhs1AP]	KDN45549.1 hypothetical protein RSAG8_04873, partial [Rhizoctonia solani AG-8 WAC10335]
Rhiz2087	5	ELU37707.1 metallo-beta-lactamase superfamily protein [Rhizoctonia solani AG-1 IA]	5818_g	lcl|LN679104.1_prot_CEL60659.1_79 [locus_tag=RSOLAG1IB_03897] [protein=hypothetical protein] [protein_id=CEL60659.1] [location=join(249595..249657,249794..250321,250390..250454,250524..250854)] [gbkey=CDS]	EUC60370.1 metallo-beta-lactamase superfamily protein [Rhizoctonia solani AG-3 Rhs1AP]	KDN45575.1 hypothetical protein RSAG8_04899, partial [Rhizoctonia solani AG-8 WAC10335]
Rhiz2088	5	ELU37709.1 CHCH domain-containing protein [Rhizoctonia solani AG-1 IA]	5815_g	lcl|LN679104.1_prot_CEL60656.1_76 [locus_tag=RSOLAG1IB_03894] [protein=hypothetical protein] [protein_id=CEL60656.1] [location=complement(join(243580..243813,243868..243977,244029..244047,244097..244144,244198..244343,244392..244460,244519..244639,244693..244721,244778..244878,244932..244941,244991..245001,245060..245112,245160..245215,245267..245347,245402..245413,245499..245676))] [gbkey=CDS]	EUC60373.1 CHCH domain protein [Rhizoctonia solani AG-3 Rhs1AP]	KDN45570.1 hypothetical protein RSAG8_04894, partial [Rhizoctonia solani AG-8 WAC10335]
Rhiz2089	5	ELU37712.1 KTI12 domain-containing protein [Rhizoctonia solani AG-1 IA]	5811_g	lcl|LN679104.1_prot_CEL60652.1_72 [locus_tag=RSOLAG1IB_03890] [protein=Protein kti12 OS=Schizosaccharomyces pombe (strain 972 / ATCC 24843) GN=kti12 PE=3 SV=1] [protein_id=CEL60652.1] [location=complement(join(237866..238189,238240..238402,238452..238525,238585..238745,238795..238935,238985..239021))] [gbkey=CDS]	EUC60376.1 chromatin associated protein KTI12 [Rhizoctonia solani AG-3 Rhs1AP]	KDN45567.1 hypothetical protein RSAG8_04891, partial [Rhizoctonia solani AG-8 WAC10335]
Rhiz2090	5	ELU37714.1 cysteine-tRNA ligase [Rhizoctonia solani AG-1 IA]	5825_g	lcl|LN679104.1_prot_CEL60667.1_87 [gene=CTS1] [locus_tag=RSOLAG1IB_03905] [protein=cysteinyl-tRNA synthetase] [protein_id=CEL60667.1] [location=join(274741..274833,274885..274973,275037..275133,275183..275452,275505..276173,276237..276344,276399..276524,276580..276695,276854..277112,277167..277332,277389..277741)] [gbkey=CDS]	EUC60361.1 cysteinyl-tRNA synthetase [Rhizoctonia solani AG-3 Rhs1AP]	KDN49648.1 hypothetical protein RSAG8_01713, partial [Rhizoctonia solani AG-8 WAC10335]
Rhiz2091	5	ELU37716.1 cytoplasmic protein [Rhizoctonia solani AG-1 IA]	5823_g	lcl|LN679104.1_prot_CEL60665.1_85 [locus_tag=RSOLAG1IB_03903] [protein=Dedicator of cytokinesis protein 3 OS=Mus musculus GN=Dock3 PE=1 SV=1] [protein_id=CEL60665.1] [location=join(267256..268343,268423..269659,269731..270254,270311..270899,270950..271081,271132..271271,271321..271820,271870..271948,272001..272139,272190..272246,272298..272467,272526..272955,273002..273074,273125..273762)] [gbkey…	EUC60363.1 dock-like region 2, cytokinesis 2 of class A dedicator, putative [Rhizoctonia solani AG-3 Rhs1AP]	KDN49647.1 LOW QUALITY PROTEIN: hypothetical protein RSAG8_01712, partial [Rhizoctonia solani AG-8 WAC10335]
Rhiz2092	5	ELU37728.1 60S ribosomal protein L6 [Rhizoctonia solani AG-1 IA]	5654_g	lcl|LN679103.1_prot_CEL59326.1_126 [locus_tag=RSOLAG1IB_03259] [protein=60S ribosomal protein L6 OS=Mesembryanthemum crystallinum GN=RPL6 PE=2 SV=1] [protein_id=CEL59326.1] [location=join(378214..378261,378669..378737,378917..379345,379393..379620,379670..379693)] [gbkey=CDS]	EUC67500.1 60S ribosomal protein L6 [Rhizoctonia solani AG-3 Rhs1AP]	KDN48054.1 hypothetical protein RSAG8_03070, partial [Rhizoctonia solani AG-8 WAC10335]
Rhiz2093	5	ELU37730.1 hypothetical protein AG1IA_08244 [Rhizoctonia solani AG-1 IA]	5651_g	lcl|LN679103.1_prot_CEL59323.1_123 [locus_tag=RSOLAG1IB_03256] [protein=hypothetical protein] [protein_id=CEL59323.1] [location=complement(join(360484..361135,361185..361282,361341..361561,361624..361680,361747..361851,361903..361941,361995..362234,362295..362937))] [gbkey=CDS]	EUC67504.1 transmembrane protein, putative [Rhizoctonia solani AG-3 Rhs1AP]	KDN48050.1 hypothetical protein RSAG8_03066, partial [Rhizoctonia solani AG-8 WAC10335]
Rhiz2094	5	ELU37733.1 Hydrolase domain-containing protein [Rhizoctonia solani AG-1 IA]	5657_g	lcl|LN679103.1_prot_CEL59329.1_129 [locus_tag=RSOLAG1IB_03262] [protein=Sugar phosphatase YfbT OS=Escherichia coli (strain K12) GN=yfbT PE=1 SV=2] [protein_id=CEL59329.1] [location=join(386764..386789,386862..386874,386930..386935,387014..387044,387115..387174,387227..387235,387296..387363,387421..387571,387644..387793,388018..388078,388218..388295,388351..388399)] [gbkey=CDS]	EUC67497.1 haloacid dehalogenase-like hydrolase [Rhizoctonia solani AG-3 Rhs1AP]	KDN48058.1 hypothetical protein RSAG8_03074, partial [Rhizoctonia solani AG-8 WAC10335]
Rhiz2095	5	ELU37740.1 SEC14 cytosolic factor [Rhizoctonia solani AG-1 IA]	5667_g	lcl|LN679103.1_prot_CEL59340.1_140 [locus_tag=RSOLAG1IB_03273] [protein=26S proteasome non-ATPase regulatory subunit 4 OS=Arabidopsis thaliana GN=MBP1 PE=1 SV=1] [protein_id=CEL59340.1] [location=complement(join(412833..413165,413218..413395,413448..413774,413826..413972,414035..414057))] [gbkey=CDS]	EUC67484.1 26S proteasome regulatory subunit RPN10, putative [Rhizoctonia solani AG-3 Rhs1AP]	KDN48068.1 hypothetical protein RSAG8_03084, partial [Rhizoctonia solani AG-8 WAC10335]
Rhiz2096	5	ELU37744.1 casein kinase subunit II beta [Rhizoctonia solani AG-1 IA]	5662_g	lcl|LN679103.1_prot_CEL59335.1_135 [locus_tag=RSOLAG1IB_03268] [protein=casein kinase 2, beta polypeptide] [protein_id=CEL59335.1] [location=complement(join(400175..400591,400645..401042,401102..401276,401328..401437,401487..401666,401769..401883))] [gbkey=CDS]	EUC67490.1 casein kinase II beta chain, partial [Rhizoctonia solani AG-3 Rhs1AP]	KDN48064.1 hypothetical protein RSAG8_03080, partial [Rhizoctonia solani AG-8 WAC10335]
Rhiz2097	5	ELU37746.1 SNARE associated domain-containing protein [Rhizoctonia solani AG-1 IA]	5661_g	lcl|LN679103.1_prot_CEL59333.1_133 [locus_tag=RSOLAG1IB_03266] [protein=Transmembrane protein 41 homolog OS=Dictyostelium discoideum GN=DDB_G0275543 PE=3 SV=2] [protein_id=CEL59333.1] [location=complement(join(396783..397097,397154..397558,397612..397659,397717..398421))] [gbkey=CDS]	EUC67492.1 SNARE associated domain protein, putative, partial [Rhizoctonia solani AG-3 Rhs1AP]	KDN48062.1 hypothetical protein RSAG8_03078, partial [Rhizoctonia solani AG-8 WAC10335]
Rhiz2098	5	ELU37747.1 aspartate-tRNA ligase [Rhizoctonia solani AG-1 IA]	5691_g	lcl|LN679103.1_prot_CEL59367.1_167 [gene=dars] [locus_tag=RSOLAG1IB_03300] [protein=aspartyl-tRNA synthetase] [protein_id=CEL59367.1] [location=complement(join(479484..479575,479632..479815,479867..479990,480041..480181,480239..480392,480449..480535,480589..480748,480806..480940,480996..481207,481263..481384,481440..481595,481641..481699))] [gbkey=CDS]	EUC67461.1 aspartate-tRNA ligase [Rhizoctonia solani AG-3 Rhs1AP]	KDN48094.1 hypothetical protein RSAG8_03110, partial [Rhizoctonia solani AG-8 WAC10335]
Rhiz2099	5	ELU37748.1 aldo/keto reductase family domain-containing protein [Rhizoctonia solani AG-1 IA]	5689_g	lcl|LN679103.1_prot_CEL59365.1_165 [locus_tag=RSOLAG1IB_03298] [protein=hypothetical protein] [protein_id=CEL59365.1] [location=join(472856..473173,473229..473309,473365..473568)] [gbkey=CDS]	EUC67463.1 aldo/keto reductase family containing protein [Rhizoctonia solani AG-3 Rhs1AP]	KDN48091.1 hypothetical protein RSAG8_03107, partial [Rhizoctonia solani AG-8 WAC10335]
Rhiz2100	5	ELU37752.1 hypothetical protein AG1IA_08210 [Rhizoctonia solani AG-1 IA]	5685_g	lcl|LN679103.1_prot_CEL59361.1_161 [locus_tag=RSOLAG1IB_03294] [protein=hypothetical protein] [protein_id=CEL59361.1] [location=join(461671..461792,461861..461947,462001..462181,462240..462308,462361..462512,462577..462700,462756..462991,463044..463143,463195..463459,463509..463669)] [gbkey=CDS]	EUC67465.1 right-handed beta helix region protein [Rhizoctonia solani AG-3 Rhs1AP]	KDN48087.1 hypothetical protein RSAG8_03103, partial [Rhizoctonia solani AG-8 WAC10335]
Rhiz2101	5	ELU37757.1 DUF1212 domain-containing membrane protein [Rhizoctonia solani AG-1 IA]	5681_g	lcl|LN679103.1_prot_CEL59355.1_155 [locus_tag=RSOLAG1IB_03288] [protein=Pheromone-regulated membrane protein 10 OS=Candida glabrata (strain ATCC 2001 / CBS 138 / JCM 3761 / NBRC 0622 / NRRL Y-65) GN=CAGL0G04433g PE=3 SV=1] [protein_id=CEL59355.1] [location=complement(join(447588..447686,447744..447983,448041..448516,448565..448689,448746..449250,449313..450312))] [gbkey=CDS]	EUC67470.1 pheromone-regulated membrane protein, putative [Rhizoctonia solani AG-3 Rhs1AP]	KDN48082.1 hypothetical protein RSAG8_03098, partial [Rhizoctonia solani AG-8 WAC10335]
Rhiz2102	5	ELU37759.1 20S proteasome subunit [Rhizoctonia solani AG-1 IA]	5679_g	lcl|LN679103.1_prot_CEL59353.1_153 [locus_tag=RSOLAG1IB_03286] [protein=20S proteasome subunit beta 1] [protein_id=CEL59353.1] [location=complement(join(445180..445367,445418..445507,445559..445743,445806..445846,445902..445982,446030..446107,446168..446218))] [gbkey=CDS]	EUC67472.1 proteasome subunit beta type protein [Rhizoctonia solani AG-3 Rhs1AP]	KDN48081.1 hypothetical protein RSAG8_03097, partial [Rhizoctonia solani AG-8 WAC10335]
Rhiz2103	5	ELU35708.1 hypothetical protein AG1IA_10262 [Rhizoctonia solani AG-1 IA]	8076_g	lcl|LN679109.1_prot_CEL52589.1_85 [locus_tag=RSOLAG1IB_05794] [protein=hypothetical protein] [protein_id=CEL52589.1] [location=complement(344377..345381)] [gbkey=CDS]	EUC57540.1 hypothetical protein RSOL_224300, partial [Rhizoctonia solani AG-3 Rhs1AP]	KDN47926.1 hypothetical protein RSAG8_03346, partial [Rhizoctonia solani AG-8 WAC10335]
Rhiz2104	5	ELU37761.1 hypothetical protein AG1IA_08219 [Rhizoctonia solani AG-1 IA]	5676_g	lcl|LN679103.1_prot_CEL59350.1_150 [locus_tag=RSOLAG1IB_03283] [protein=DSC E3 ubiquitin ligase complex subunit 2 OS=Schizosaccharomyces pombe (strain 972 / ATCC 24843) GN=dsc2 PE=1 SV=1] [protein_id=CEL59350.1] [location=complement(join(439758..439806,439865..440325,440382..440600,440661..440783,440842..440913))] [gbkey=CDS]	EUC67474.1 S54 family peptidase [Rhizoctonia solani AG-3 Rhs1AP]	KDN48078.1 hypothetical protein RSAG8_03094, partial [Rhizoctonia solani AG-8 WAC10335]
Rhiz2105	5	ELU37762.1 eukaryotic translation initiation factor 3 subunit 7 [Rhizoctonia solani AG-1 IA]	5675_g	lcl|LN679103.1_prot_CEL59349.1_149 [locus_tag=RSOLAG1IB_03282] [protein=Eukaryotic translation initiation factor 3 subunit D OS=Cryptococcus neoformans var, neoformans serotype D (strain B-3501A) GN=CNBB4290 PE=3 SV=1] [protein_id=CEL59349.1] [location=join(437648..437751,437800..438184,438234..438349,438399..438531,438583..438733,438784..439315,439372..439564,439615..439707)] [gbkey=CDS]	EUC67475.1 eukaryotic translation initiation factor 3 subunit D [Rhizoctonia solani AG-3 Rhs1AP]	KDN48077.1 hypothetical protein RSAG8_03093, partial [Rhizoctonia solani AG-8 WAC10335]
Rhiz2106	5	ELU37763.1 molybdenum cofactor biosynthesis protein [Rhizoctonia solani AG-1 IA]	5674_g	lcl|LN679103.1_prot_CEL59348.1_148 [locus_tag=RSOLAG1IB_03281] [protein=Gephyrin OS=Homo sapiens GN=GPHN PE=1 SV=1] [protein_id=CEL59348.1] [location=complement(join(435252..435485,435539..435676,435738..435882,435937..436130,436183..436532,436591..436797,436845..437193))] [gbkey=CDS]	EUC67476.1 molybdenum cofactor biosynthesis protein [Rhizoctonia solani AG-3 Rhs1AP]	KDN48076.1 hypothetical protein RSAG8_03092, partial [Rhizoctonia solani AG-8 WAC10335]
Rhiz2107	5	ELU37767.1 Coa1 domain-containing protein [Rhizoctonia solani AG-1 IA]	5694_g	lcl|LN679103.1_prot_CEL59370.1_170 [locus_tag=RSOLAG1IB_03303] [protein=hypothetical protein] [protein_id=CEL59370.1] [location=join(486434..486643,486748..486966,487020..487035,487087..487125,487178..487237,487302..487378)] [gbkey=CDS]	EUC67458.1 cytochrome oxidase complex assembly protein [Rhizoctonia solani AG-3 Rhs1AP]	KDN48096.1 hypothetical protein RSAG8_03112, partial [Rhizoctonia solani AG-8 WAC10335]
Rhiz2108	5	ELU37769.1 RNA polymerase II-associated protein [Rhizoctonia solani AG-1 IA]	5692_g	lcl|LN679103.1_prot_CEL59368.1_168 [locus_tag=RSOLAG1IB_03301] [protein=Tetratricopeptide repeat protein 1 OS=Schizosaccharomyces pombe (strain 972 / ATCC 24843) GN=tpr1 PE=1 SV=1] [protein_id=CEL59368.1] [location=join(481840..482068,482126..482224,482276..482416,482465..482565,482619..483002,483058..483805,483861..484429,484485..484622,484676..484827,484878..485438,485490..485529)] [gbkey=CDS]	EUC67460.1 RNA polymerase II-associated protein [Rhizoctonia solani AG-3 Rhs1AP]	KDN48095.1 hypothetical protein RSAG8_03111, partial [Rhizoctonia solani AG-8 WAC10335]
Rhiz2109	5	ELU37770.1 5-methyltetrahydropteroyltriglutamate--homocysteine S-methyltransferase [Rhizoctonia solani AG-1 IA]	5702_g	lcl|LN679103.1_prot_CEL59381.1_181 [gene=metE] [locus_tag=RSOLAG1IB_03314] [protein=5-methyltetrahydropteroyltriglutamate--homocysteine methyltransferase] [protein_id=CEL59381.1] [location=complement(join(510993..511442,511498..511771,511825..513051,513115..513282,513336..513477,513527..513563))] [gbkey=CDS]	EUC67447.1 5-methyltetrahydropteroyltriglutamate-homocysteine S-methyltransferase [Rhizoctonia solani AG-3 Rhs1AP]	KDN48107.1 hypothetical protein RSAG8_03123, partial [Rhizoctonia solani AG-8 WAC10335]
Rhiz2110	5	ELU37772.1 endoplasmic reticulum protein [Rhizoctonia solani AG-1 IA]	5701_g	lcl|LN679103.1_prot_CEL59379.1_179 [locus_tag=RSOLAG1IB_03312] [protein=lysophospholipid acyltransferase] [protein_id=CEL59379.1] [location=complement(join(507238..507768,507824..508072,508129..508198,508250..508549,508603..508673,508728..508851,508906..508932,508990..509216,509291..509350))] [gbkey=CDS]	EUC67448.1 endoplasmic reticulum protein [Rhizoctonia solani AG-3 Rhs1AP]	KDN48105.1 hypothetical protein RSAG8_03121, partial [Rhizoctonia solani AG-8 WAC10335]
Rhiz2111	5	ELU37776.1 hypothetical protein AG1IA_08197 [Rhizoctonia solani AG-1 IA]	5697_g	lcl|LN679103.1_prot_CEL59372.1_172 [locus_tag=RSOLAG1IB_03305] [protein=hypothetical protein] [protein_id=CEL59372.1] [location=join(494333..494361,494427..494464,494517..494549,494615..494751,494807..495001,495061..495143,495203..495261,495323..495480,495537..495625,495679..495815,495867..496328,496382..496773,496828..497186,497236..497287)] [gbkey=CDS]	EUC67456.1 hypothetical protein RSOL_511130 [Rhizoctonia solani AG-3 Rhs1AP]	KDN48098.1 hypothetical protein RSAG8_03114, partial [Rhizoctonia solani AG-8 WAC10335]
Rhiz2112	5	ELU37782.1 chitin deacetylase [Rhizoctonia solani AG-1 IA]	5711_g	lcl|LN679103.1_prot_CEL59394.1_194 [gene=CDA2] [locus_tag=RSOLAG1IB_03327] [protein=hypothetical protein] [protein_id=CEL59394.1] [location=join(540487..540670,540720..541003,541055..541118,541171..541406,541457..541972)] [gbkey=CDS]	EUC67437.1 chitin deacetylase [Rhizoctonia solani AG-3 Rhs1AP]	KDN48117.1 hypothetical protein RSAG8_03133, partial [Rhizoctonia solani AG-8 WAC10335]
Rhiz2113	5	ELU37783.1 isoform II domain-containing protein [Rhizoctonia solani AG-1 IA]	5710_g	lcl|LN679103.1_prot_CEL59393.1_193 [locus_tag=RSOLAG1IB_03326] [protein=hypothetical protein] [protein_id=CEL59393.1] [location=complement(join(536973..537217,537272..537527,537595..537817,537874..538017,538077..538104,538162..538288,538337..538371,538420..538440,538501..538541,538600..538799))] [gbkey=CDS]	EUC67438.1 platelet-activating factor acetylhydrolase [Rhizoctonia solani AG-3 Rhs1AP]	KDN48116.1 hypothetical protein RSAG8_03132, partial [Rhizoctonia solani AG-8 WAC10335]
Rhiz2114	5	ELU37786.1 hypothetical protein AG1IA_08184 [Rhizoctonia solani AG-1 IA]	5708_g	lcl|LN679103.1_prot_CEL59391.1_191 [locus_tag=RSOLAG1IB_03324] [protein=hypothetical protein] [protein_id=CEL59391.1] [location=complement(join(531789..532310,532368..532977,533031..533251))] [gbkey=CDS]	EUC67440.1 hypothetical protein RSOL_510970 [Rhizoctonia solani AG-3 Rhs1AP]	KDN48114.1 hypothetical protein RSAG8_03130, partial [Rhizoctonia solani AG-8 WAC10335]
Rhiz2115	5	ELU37803.1 carnitine acetyl transferase [Rhizoctonia solani AG-1 IA]	1877_g	lcl|LN679105.1_prot_CEL61660.1_71 [locus_tag=RSOLAG1IB_04410] [protein=carnitine O-acetyltransferase] [protein_id=CEL61660.1] [location=join(242097..242480,242537..242563,242621..242645,242702..242858,242914..243093,243153..243240,243296..243462,243522..243598,243653..244102,244158..244262,244320..244456,244517..244537,244608..244778)] [gbkey=CDS]	EUC55631.1 carnitine O-acetyltransferase [Rhizoctonia solani AG-3 Rhs1AP]	KDN40911.1 hypothetical protein RSAG8_07779, partial [Rhizoctonia solani AG-8 WAC10335]
Rhiz2116	5	ELU37808.1 hypothetical protein AG1IA_08171 [Rhizoctonia solani AG-1 IA]	1883_g	lcl|LN679105.1_prot_CEL61665.1_76 [locus_tag=RSOLAG1IB_04415] [protein=putative protein C32A11,02c OS=Schizosaccharomyces pombe (strain 972 / ATCC 24843) GN=SPAC32A11.02c PE=4 SV=1] [protein_id=CEL61665.1] [location=join(265406..265784,265855..267476,268171..268299,268352..268519,268576..269202,269255..269527,269581..270471,270527..270650,270705..270973)] [gbkey=CDS]	EUC55637.1 DUF4449 family protein [Rhizoctonia solani AG-3 Rhs1AP]	KDN40906.1 hypothetical protein RSAG8_07774, partial [Rhizoctonia solani AG-8 WAC10335]
Rhiz2117	5	ELU37810.1 40s ribosomal protein s4 [Rhizoctonia solani AG-1 IA]	1887_g	lcl|LN679105.1_prot_CEL61669.1_80 [locus_tag=RSOLAG1IB_04419] [protein=40S ribosomal protein S4 OS=Yarrowia lipolytica (strain CLIB 122 / E 150) GN=RPS4 PE=2 SV=1] [protein_id=CEL61669.1] [location=complement(join(289988..290117,290170..290365,290415..290618,290673..290853,290907..290984,291122..291124))] [gbkey=CDS]	EUC55641.1 40S ribosomal protein S4 [Rhizoctonia solani AG-3 Rhs1AP]	KDN40899.1 40S ribosomal protein S4-B, partial [Rhizoctonia solani AG-8 WAC10335]
Rhiz2118	5	ELU37814.1 hypothetical protein AG1IA_08154 [Rhizoctonia solani AG-1 IA]	1865_g	lcl|LN679105.1_prot_CEL61649.1_60 [locus_tag=RSOLAG1IB_04399] [protein=DNA-directed RNA polymerase II subunit rpb4 OS=Schizosaccharomyces pombe (strain 972 / ATCC 24843) GN=rpb4 PE=1 SV=1] [protein_id=CEL61649.1] [location=complement(join(198307..198382,198443..198541,198601..198678,198745..198826,198903..198969))] [gbkey=CDS]	EUC55619.1 DNA-directed RNA polymerase II subunit rpb4 [Rhizoctonia solani AG-3 Rhs1AP]	KDN40922.1 hypothetical protein RSAG8_07790, partial [Rhizoctonia solani AG-8 WAC10335]
Rhiz2119	5	ELU37823.1 nuclear distribution protein PAC1 [Rhizoctonia solani AG-1 IA]	1856_g	lcl|LN679105.1_prot_CEL61638.1_49 [locus_tag=RSOLAG1IB_04388] [protein=hypothetical protein] [protein_id=CEL61638.1] [location=complement(join(159201..159449,159506..159610,159672..159803,159861..159957,160012..160189,160252..160417,161061..161195,161393..161552,161626..161734,161788..161818))] [gbkey=CDS]	EUC55612.1 nuclear distribution protein PAC1 [Rhizoctonia solani AG-3 Rhs1AP]	KDN40937.1 hypothetical protein RSAG8_07805, partial [Rhizoctonia solani AG-8 WAC10335]
Rhiz2120	5	ELU37828.1 hypothetical protein AG1IA_08146 [Rhizoctonia solani AG-1 IA]	1861_g	lcl|LN679105.1_prot_CEL61645.1_56 [locus_tag=RSOLAG1IB_04395] [protein=hypothetical protein] [protein_id=CEL61645.1] [location=join(185691..185904,185966..186069,186128..186229,186291..186417,186479..186666)] [gbkey=CDS]	EUC55617.1 hypothetical protein RSOL_125360 [Rhizoctonia solani AG-3 Rhs1AP]	KDN40928.1 hypothetical protein RSAG8_07796, partial [Rhizoctonia solani AG-8 WAC10335]
Rhiz2121	5	ELU37835.1 acetyltransferase (GNAT) family domain-containing protein [Rhizoctonia solani AG-1 IA]	1853_g	lcl|LN679105.1_prot_CEL61634.1_45 [locus_tag=RSOLAG1IB_04384] [protein=acetyltransferase, GNAT family protein] [protein_id=CEL61634.1] [location=complement(join(148356..148449,148514..148659,148715..148869,148947..149133))] [gbkey=CDS]	EUC55608.1 GCN5-related N-acetyltransferase, partial [Rhizoctonia solani AG-3 Rhs1AP]	KDN40947.1 hypothetical protein RSAG8_07815, partial [Rhizoctonia solani AG-8 WAC10335]
Rhiz2122	5	ELU37883.1 rix1 complex component involved in 60S ribosome maturation domain-containing protein [Rhizoctonia solani AG-1 IA]	5737_g	lcl|LN679124.1_prot_CEL56772.1_36 [locus_tag=RSOLAG1IB_08074] [protein=Testis-expressed sequence 10 protein homolog OS=Danio rerio GN=tex10 PE=2 SV=2] [protein_id=CEL56772.1] [location=join(126977..127024,127076..127148,127199..127333,127400..127503,127559..127621,127673..127892,127953..127993,128050..128376,128428..128589,128644..128751,128807..128989,129081..129272,129334..129456,129514..129567…	EUC63792.1 Rix1 complex component [Rhizoctonia solani AG-3 Rhs1AP]	KDN39175.1 hypothetical protein RSAG8_08946, partial [Rhizoctonia solani AG-8 WAC10335]
Rhiz2123	5	ELU37884.1 vacuolar-sorting protein SNF8 [Rhizoctonia solani AG-1 IA]	5736_g	lcl|LN679124.1_prot_CEL56773.1_37 [locus_tag=RSOLAG1IB_08075] [protein=hypothetical protein] [protein_id=CEL56773.1] [location=complement(129909..130667)] [gbkey=CDS]	EUC63791.1 vacuolar-sorting protein SNF8 [Rhizoctonia solani AG-3 Rhs1AP]	KDN39176.1 hypothetical protein RSAG8_08947, partial [Rhizoctonia solani AG-8 WAC10335]
Rhiz2124	5	ELU37885.1 MFS sugar transporter [Rhizoctonia solani AG-1 IA]	5735_g	lcl|LN679124.1_prot_CEL56774.1_38 [locus_tag=RSOLAG1IB_08076] [protein=High-affinity glucose transporter OS=Kluyveromyces lactis (strain ATCC 8585 / CBS 2359 / DSM 70799 / NBRC 1267 / NRRL Y-1140 / WM37) GN=HGT1 PE=3 SV=1] [protein_id=CEL56774.1] [location=join(130955..131273,131333..131424,131480..131648,131708..131770,131832..131867,131923..132110,132165..132320,132372..132415,132474..132502,13…	EUC63790.1 MFS sugar transporter [Rhizoctonia solani AG-3 Rhs1AP]	KDN39177.1 hypothetical protein RSAG8_08948, partial [Rhizoctonia solani AG-8 WAC10335]
Rhiz2125	5	ELU37886.1 cytochrome P450 domain-containing protein [Rhizoctonia solani AG-1 IA]	5734_g	lcl|LN679124.1_prot_CEL56775.1_39 [locus_tag=RSOLAG1IB_08077] [protein=cytochrome P450, family 39, subfamily A (24-hydroxycholesterol 7alpha-hydroxylase)] [protein_id=CEL56775.1] [location=complement(join(133840..134025,134126..134951,135009..135127,135177..135206,135259..135328,135389..135687))] [gbkey=CDS]	EUC63789.1 cytochrome P450 family protein [Rhizoctonia solani AG-3 Rhs1AP]	KDN39178.1 hypothetical protein RSAG8_08949, partial [Rhizoctonia solani AG-8 WAC10335]
Rhiz2126	5	ELU37887.1 ribosomal protein L17 [Rhizoctonia solani AG-1 IA]	5733_g	lcl|LN679124.1_prot_CEL56777.1_41 [locus_tag=RSOLAG1IB_08079] [protein=50S ribosomal protein L17 OS=Hyphomonas neptunium (strain ATCC 15444) GN=rplQ PE=3 SV=1] [protein_id=CEL56777.1] [location=join(136897..136904,136955..137039,137091..137153,137204..137818)] [gbkey=CDS]	EUC63788.1 50S ribosomal protein L17 [Rhizoctonia solani AG-3 Rhs1AP]	KDN39180.1 hypothetical protein RSAG8_08951, partial [Rhizoctonia solani AG-8 WAC10335]
Rhiz2127	5	ELU37889.1 hypothetical protein AG1IA_08082 [Rhizoctonia solani AG-1 IA]	5731_g	lcl|LN679124.1_prot_CEL56779.1_43 [locus_tag=RSOLAG1IB_08081] [protein=hypothetical protein] [protein_id=CEL56779.1] [location=complement(join(139900..140210,140270..140520,140579..140712))] [gbkey=CDS]	EUC63786.1 transmembrane protein, putative [Rhizoctonia solani AG-3 Rhs1AP]	KDN39181.1 hypothetical protein RSAG8_08952, partial [Rhizoctonia solani AG-8 WAC10335]
Rhiz2128	5	ELU37896.1 hypothetical protein AG1IA_08074 [Rhizoctonia solani AG-1 IA]	5739_g	lcl|LN679124.1_prot_CEL56771.1_35 [locus_tag=RSOLAG1IB_08073] [protein=hypothetical protein] [protein_id=CEL56771.1] [location=join(124527..124840,124891..124903,124957..125022)] [gbkey=CDS]	EUC63794.1 hypothetical protein RSOL_429490 [Rhizoctonia solani AG-3 Rhs1AP]	KDN41804.1 hypothetical protein RSAG8_07175, partial [Rhizoctonia solani AG-8 WAC10335]
Rhiz2129	5	ELU37897.1 PPR domain-containing protein [Rhizoctonia solani AG-1 IA]	5743_g	lcl|LN679124.1_prot_CEL56766.1_30 [locus_tag=RSOLAG1IB_08068] [protein=hypothetical protein] [protein_id=CEL56766.1] [location=113480..115981] [gbkey=CDS]	EUC63799.1 PPR domain protein [Rhizoctonia solani AG-3 Rhs1AP]	KDN40590.1 hypothetical protein RSAG8_08062, partial [Rhizoctonia solani AG-8 WAC10335]
Rhiz2130	5	ELU37899.1 acyltransferase [Rhizoctonia solani AG-1 IA]	5742_g	lcl|LN679124.1_prot_CEL56767.1_31 [locus_tag=RSOLAG1IB_08069] [protein=putative acyltransferase CST26 OS=Saccharomyces cerevisiae (strain ATCC 204508 / S288c) GN=CST26 PE=1 SV=1] [protein_id=CEL56767.1] [location=join(116333..116546,116638..116786,116849..116959,117022..117816)] [gbkey=CDS]	EUC63798.1 acyltransferase [Rhizoctonia solani AG-3 Rhs1AP]	KDN40591.1 hypothetical protein RSAG8_08063, partial [Rhizoctonia solani AG-8 WAC10335]
Rhiz2131	5	ELU37905.1 hypothetical protein AG1IA_08065 [Rhizoctonia solani AG-1 IA]	5746_g	lcl|LN679124.1_prot_CEL56760.1_24 [locus_tag=RSOLAG1IB_08062] [protein=hypothetical protein] [protein_id=CEL56760.1] [location=complement(join(90037..91103,91159..91525))] [gbkey=CDS]	EUC63803.1 hypothetical protein RSOL_429580 [Rhizoctonia solani AG-3 Rhs1AP]	KDN40581.1 hypothetical protein RSAG8_08053, partial [Rhizoctonia solani AG-8 WAC10335]
Rhiz2132	5	ELU37906.1 amine oxidase [Rhizoctonia solani AG-1 IA]	5748_g	lcl|LN679124.1_prot_CEL56758.1_22 [locus_tag=RSOLAG1IB_08060] [protein=hypothetical protein] [protein_id=CEL56758.1] [location=join(81366..81437,81494..81624,81672..81678,81734..81945,81999..82131,82195..82337,82403..82679,82726..82829,82884..82888,83033..83169,83222..83300,83364..83611)] [gbkey=CDS]	EUC63804.1 amine oxidase [Rhizoctonia solani AG-3 Rhs1AP]	KDN40578.1 hypothetical protein RSAG8_08050, partial [Rhizoctonia solani AG-8 WAC10335]
Rhiz2133	5	ELU37912.1 small nucleolar ribonucleoprotein complex subunit Utp14 [Rhizoctonia solani AG-1 IA]	5754_g	lcl|LN679124.1_prot_CEL56753.1_17 [locus_tag=RSOLAG1IB_08055] [protein=U3 small nucleolar RNA-associated protein 14 OS=Saccharomyces cerevisiae (strain ATCC 204508 / S288c) GN=UTP14 PE=1 SV=1] [protein_id=CEL56753.1] [location=complement(join(66801..66839,66893..67174,67225..67299,67354..67866,67919..68677,68738..69027,69082..69467,69518..69564,69621..69992))] [gbkey=CDS]	EUC63808.1 Utp14 protein [Rhizoctonia solani AG-3 Rhs1AP]	KDN40574.1 hypothetical protein RSAG8_08046, partial [Rhizoctonia solani AG-8 WAC10335]
Rhiz2134	5	ELU37913.1 TPR_2 domain-containing protein [Rhizoctonia solani AG-1 IA]	5751_g	lcl|LN679124.1_prot_CEL56754.1_18 [locus_tag=RSOLAG1IB_08056] [protein=hypothetical protein] [protein_id=CEL56754.1] [location=join(70280..70438,70491..70802,70855..70959)] [gbkey=CDS]	EUC63807.1 TPR domain protein [Rhizoctonia solani AG-3 Rhs1AP]	KDN40575.1 hypothetical protein RSAG8_08047, partial [Rhizoctonia solani AG-8 WAC10335]
Rhiz2136	5	ELU37933.1 WD-repeat-containing protein [Rhizoctonia solani AG-1 IA]	5771_g	lcl|LN679200.1_prot_CEL52752.1_9 [locus_tag=RSOLAG1IB_11096] [protein=LEC14B protein OS=Lithospermum erythrorhizon PE=2 SV=1] [protein_id=CEL52752.1] [location=join(22330..22386,22444..22507,22570..22695,22741..23428,23483..23694,23751..23886,23941..24147,24205..24373,24434..24760)] [gbkey=CDS]	EUC63840.1 WD domain, G-beta repeat protein [Rhizoctonia solani AG-3 Rhs1AP]	KDN40541.1 hypothetical protein RSAG8_08013, partial [Rhizoctonia solani AG-8 WAC10335]
Rhiz2137	5	ELU37939.1 Trp-Asp repeats containing protein [Rhizoctonia solani AG-1 IA]	6450_g	lcl|LN679199.1_prot_CEL52725.1_3 [locus_tag=RSOLAG1IB_11068] [protein=Mitochondrial division protein 1 OS=Ustilago maydis (strain 521 / FGSC 9021) GN=MDV1 PE=3 SV=1] [protein_id=CEL52725.1] [location=complement(join(12974..13111,13168..13523,13614..13729,13800..13924,14025..14593,14752..14829,14880..15003,15061..15581,15644..15749))] [gbkey=CDS]	EUC65716.1 division protein [Rhizoctonia solani AG-3 Rhs1AP]	KDN39659.1 hypothetical protein RSAG8_08687, partial [Rhizoctonia solani AG-8 WAC10335]
Rhiz2138	5	ELU37946.1 C2 domain-containing protein [Rhizoctonia solani AG-1 IA]	6459_g	lcl|LN679242.1_prot_CEL54000.1_6 [locus_tag=RSOLAG1IB_11532] [protein=hypothetical protein] [protein_id=CEL54000.1] [location=complement(join(18514..18545,18596..18613,18666..18969,19027..19321,19375..19567,19623..20217))] [gbkey=CDS]	EUC59847.1 C2 domain protein [Rhizoctonia solani AG-3 Rhs1AP]	KDN42431.1 hypothetical protein RSAG8_06748, partial [Rhizoctonia solani AG-8 WAC10335]
Rhiz2139	5	ELU37964.1 hypothetical protein AG1IA_08011 [Rhizoctonia solani AG-1 IA]	5593_g	lcl|LN679120.1_prot_CEL56311.1_113 [locus_tag=RSOLAG1IB_07727] [protein=hypothetical protein] [protein_id=CEL56311.1] [location=join(356681..356704,356757..356926,356975..357105,357158..357204,357259..357372,357428..357531,357593..357659,357714..357791)] [gbkey=CDS]	EUC54887.1 hypothetical protein RSOL_076070 [Rhizoctonia solani AG-3 Rhs1AP]	KDN39024.1 hypothetical protein RSAG8_09060, partial [Rhizoctonia solani AG-8 WAC10335]
Rhiz2140	5	ELU37965.1 RNA recognition motif domain-containing protein [Rhizoctonia solani AG-1 IA]	5592_g	lcl|LN679120.1_prot_CEL56312.1_114 [locus_tag=RSOLAG1IB_07728] [protein=putative RNA-binding protein P16F5,06 OS=Schizosaccharomyces pombe (strain 972 / ATCC 24843) GN=SPBP16F5.06 PE=1 SV=1] [protein_id=CEL56312.1] [location=complement(join(362284..363345,363401..363578,363626..363704,363758..363817,363868..363994))] [gbkey=CDS]	EUC54885.1 RNA recognition motif protein [Rhizoctonia solani AG-3 Rhs1AP]	KDN39023.1 hypothetical protein RSAG8_09059, partial [Rhizoctonia solani AG-8 WAC10335]
Rhiz2141	5	ELU37968.1 hypothetical protein AG1IA_08002 [Rhizoctonia solani AG-1 IA]	5602_g	lcl|LN679120.1_prot_CEL56304.1_106 [locus_tag=RSOLAG1IB_07720] [protein=hypothetical protein] [protein_id=CEL56304.1] [location=join(330117..330129,330182..330372,330456..331000,331058..331394)] [gbkey=CDS]	EUC56024.1 hypothetical protein RSOL_155900 [Rhizoctonia solani AG-3 Rhs1AP]	KDN39035.1 hypothetical protein RSAG8_09071, partial [Rhizoctonia solani AG-8 WAC10335]
Rhiz2142	5	ELU37975.1 hypothetical protein AG1IA_07993 [Rhizoctonia solani AG-1 IA]	5611_g	lcl|LN679120.1_prot_CEL56295.1_97 [locus_tag=RSOLAG1IB_07711] [protein=hypothetical protein] [protein_id=CEL56295.1] [location=complement(join(291870..291984,292041..292114,292184..292386,292441..292789))] [gbkey=CDS]	EUC56033.1 hypothetical protein RSOL_155990 [Rhizoctonia solani AG-3 Rhs1AP]	KDN33990.1 hypothetical protein RSAG8_12921, partial [Rhizoctonia solani AG-8 WAC10335]
Rhiz2143	5	ELU37979.1 hypothetical protein AG1IA_07988 [Rhizoctonia solani AG-1 IA]	3390_g	lcl|LN679964.1_prot_CEL63578.1_1 [locus_tag=RSOLAG1IB_12697] [protein=hypothetical protein] [protein_id=CEL63578.1] [location=join(28..286,349..611)] [gbkey=CDS]	EUC58189.1 DUF4604 domain protein [Rhizoctonia solani AG-3 Rhs1AP]	KDN45327.1 hypothetical protein RSAG8_04914, partial [Rhizoctonia solani AG-8 WAC10335]
Rhiz2144	5	ELU37992.1 hypothetical protein AG1IA_07973 [Rhizoctonia solani AG-1 IA]	5635_g	lcl|LN679148.1_prot_CEL60535.1_20 [locus_tag=RSOLAG1IB_09717] [protein=hypothetical protein] [protein_id=CEL60535.1] [location=join(57141..57321,57379..57533,57590..57738,57796..57919)] [gbkey=CDS]	EUC59579.1 transmembrane protein, putative [Rhizoctonia solani AG-3 Rhs1AP]	KDN35467.1 hypothetical protein RSAG8_11550, partial [Rhizoctonia solani AG-8 WAC10335]
Rhiz2145	5	ELU37995.1 hypothetical protein AG1IA_07976 [Rhizoctonia solani AG-1 IA]	5628_g	lcl|LN679148.1_prot_CEL60548.1_33 [locus_tag=RSOLAG1IB_09730] [protein=hypothetical protein] [protein_id=CEL60548.1] [location=join(98187..98376,98431..98585,98644..98792,98846..98924)] [gbkey=CDS]	EUC59586.1 transmembrane protein, putative [Rhizoctonia solani AG-3 Rhs1AP]	KDN35475.1 hypothetical protein RSAG8_11558, partial [Rhizoctonia solani AG-8 WAC10335]
Rhiz2146	5	ELU38001.1 response regulator receiver domain-containing protein [Rhizoctonia solani AG-1 IA]	5638_g	lcl|LN679148.1_prot_CEL60516.1_1 [locus_tag=RSOLAG1IB_09698] [protein=Response regulator mcs4 OS=Schizosaccharomyces pombe (strain 972 / ATCC 24843) GN=mcs4 PE=4 SV=1] [protein_id=CEL60516.1] [location=join(5135..5161,5219..5247,5310..5355,5412..6317,6393..7510,7628..8115,8167..8291,8352..9383)] [gbkey=CDS]	EUC59577.1 response regulator receiver [Rhizoctonia solani AG-3 Rhs1AP]	KDN35462.1 hypothetical protein RSAG8_11545, partial [Rhizoctonia solani AG-8 WAC10335]
Rhiz2147	5	ELU38017.1 hypothetical protein AG1IA_07950 [Rhizoctonia solani AG-1 IA]	5534_g	lcl|LN679185.1_prot_CEL63555.1_1 [locus_tag=RSOLAG1IB_10852] [protein=hypothetical protein] [protein_id=CEL63555.1] [location=join(1142..1275,1329..1583,1637..1801,1852..2128)] [gbkey=CDS]	EUC53743.1 hypothetical protein RSOL_016760 [Rhizoctonia solani AG-3 Rhs1AP]	KDN42387.1 hypothetical protein RSAG8_06878, partial [Rhizoctonia solani AG-8 WAC10335]
Rhiz2148	5	ELU35736.1 IF-2B domain-containing protein [Rhizoctonia solani AG-1 IA]	574_g	lcl|LN679100.1_prot_CEL51658.1_193 [locus_tag=RSOLAG1IB_00193] [protein=Translation initiation factor eIF-2B subunit beta OS=Dictyostelium discoideum GN=eif2b2 PE=3 SV=1] [protein_id=CEL51658.1] [location=join(611526..611596,611649..611794,611848..612196,612246..612350,612401..612799,612846..612875,612927..612966)] [gbkey=CDS]	EUC61700.1 translation initiation factor eIF-2B subunit beta [Rhizoctonia solani AG-3 Rhs1AP]	KDN34601.1 hypothetical protein RSAG8_12300, partial [Rhizoctonia solani AG-8 WAC10335]
Rhiz2149	5	ELU38050.1 TBC domain-containing protein [Rhizoctonia solani AG-1 IA]	5557_g	lcl|LN679188.1_prot_CEL63633.1_8 [locus_tag=RSOLAG1IB_10911] [protein=TBC domain-containing protein C1778,09 OS=Schizosaccharomyces pombe (strain 972 / ATCC 24843) GN=SPBC1778.09 PE=4 SV=1] [protein_id=CEL63633.1] [location=join(25065..25108,25206..25226,25287..26144,26197..26608,26658..26758,26809..26923,27555..27698,28155..28320,28385..28587)] [gbkey=CDS]	EUC53582.1 Rab-GTPase-TBC domain protein [Rhizoctonia solani AG-3 Rhs1AP]	KDN39274.1 hypothetical protein RSAG8_08909, partial [Rhizoctonia solani AG-8 WAC10335]
Rhiz2150	5	ELU38052.1 transcription factor btf3 [Rhizoctonia solani AG-1 IA]	5561_g	lcl|LN679188.1_prot_CEL63626.1_1 [locus_tag=RSOLAG1IB_10904] [protein=putative protein YGR266W OS=Saccharomyces cerevisiae (strain ATCC 204508 / S288c) GN=YGR266W PE=1 SV=1] [protein_id=CEL63626.1] [location=complement(join(324..571,630..698,752..791,856..1058,1114..1142,1194..1299,1358..1482,1532..1891,1941..2016,2075..2092,2145..2245,2295..2445,2499..2569,2634..3202))] [gbkey=CDS]	EUC53536.1 transcription factor btf3 [Rhizoctonia solani AG-3 Rhs1AP]	KDN39278.1 hypothetical protein RSAG8_08913, partial [Rhizoctonia solani AG-8 WAC10335]
Rhiz2151	5	ELU38053.1 hypothetical protein AG1IA_07916 [Rhizoctonia solani AG-1 IA]	5560_g	lcl|LN679188.1_prot_CEL63627.1_2 [locus_tag=RSOLAG1IB_10905] [protein=hypothetical protein] [protein_id=CEL63627.1] [location=complement(join(3841..4026,4085..4744,4832..4900))] [gbkey=CDS]	EUC53543.1 hypothetical protein RSOL_010100 [Rhizoctonia solani AG-3 Rhs1AP]	KDN39277.1 hypothetical protein RSAG8_08912, partial [Rhizoctonia solani AG-8 WAC10335]
Rhiz2152	5	ELU38056.1 ubiquitin domain-containing protein [Rhizoctonia solani AG-1 IA]	5558_g	lcl|LN679188.1_prot_CEL63629.1_4 [locus_tag=RSOLAG1IB_10907] [protein=Ubiquitin-60S ribosomal protein L40 OS=Cryptococcus neoformans var, neoformans serotype D (strain JEC21 / ATCC MYA-565) GN=UBI1 PE=1 SV=2] [protein_id=CEL63629.1] [location=join(7629..7753,7812..7901,7958..8011,8083..8181,8237..8255)] [gbkey=CDS]	EUC53537.1 ubiquitin-60S ribosomal protein L40, partial [Rhizoctonia solani AG-3 Rhs1AP]	KDN39276.1 Ubiquitin-60S ribosomal protein L40, partial [Rhizoctonia solani AG-8 WAC10335]
Rhiz2153	5	ELU38061.1 serine palmitoyltransferase 2, putative [Rhizoctonia solani AG-1 IA]	5577_g	lcl|LN679133.1_prot_CEL58780.1_61 [locus_tag=RSOLAG1IB_08826] [protein=serine palmitoyltransferase] [protein_id=CEL58780.1] [location=complement(join(198865..199662,199715..200398,200455..200786,200849..201026))] [gbkey=CDS]	EUC56080.1 serine palmitoyltransferase [Rhizoctonia solani AG-3 Rhs1AP]	KDN36264.1 hypothetical protein RSAG8_10952, partial [Rhizoctonia solani AG-8 WAC10335]
Rhiz2154	5	ELU38083.1 hypothetical protein AG1IA_07890 [Rhizoctonia solani AG-1 IA]	7613_g	lcl|LN679128.1_prot_CEL57256.1_38 [locus_tag=RSOLAG1IB_08468] [protein=Metacaspase-1 OS=Candida albicans (strain SC5314 / ATCC MYA-2876) GN=MCA1 PE=3 SV=1] [protein_id=CEL57256.1] [location=complement(join(194587..194619,194684..194722,194782..194839,194899..194984,195034..195108,195166..195446,195503..195527,195584..195595,195653..195700,195756..195844,195898..196083,196145..196205,196259..19634…	EUC62928.1 ICE-like protease (caspase) p20 domain protein [Rhizoctonia solani AG-3 Rhs1AP]	KDN33229.1 hypothetical protein RSAG8_13678, partial [Rhizoctonia solani AG-8 WAC10335]
Rhiz2155	5	ELU38084.1 Aldedh domain-containing protein [Rhizoctonia solani AG-1 IA]	7614_g	lcl|LN679128.1_prot_CEL57257.1_39 [gene=vdh] [locus_tag=RSOLAG1IB_08469] [protein=aldehyde dehydrogenase] [protein_id=CEL57257.1] [location=join(197824..198236,198287..198381,198438..198508,198569..198709,198760..198811,198870..199028,199077..199098,199152..199554,199605..199698,199755..199770,199820..199880)] [gbkey=CDS]	EUC62927.1 NAD-dependent aldehyde dehydrogenase family protein [Rhizoctonia solani AG-3 Rhs1AP]	KDN33425.1 hypothetical protein RSAG8_13484, partial [Rhizoctonia solani AG-8 WAC10335]
Rhiz2156	5	ELU38094.1 peptidase family c54 domain-containing protein [Rhizoctonia solani AG-1 IA]	7591_g	lcl|LN679199.1_prot_CEL52741.1_19 [gene=Atg4] [locus_tag=RSOLAG1IB_11085] [protein=autophagy-related protein 4] [protein_id=CEL52741.1] [location=join(59852..60512,60567..60756,60802..61036,61094..61693,61741..62430)] [gbkey=CDS]	EUC65733.1 peptidase family C54 protein [Rhizoctonia solani AG-3 Rhs1AP]	KDN39642.1 hypothetical protein RSAG8_08670, partial [Rhizoctonia solani AG-8 WAC10335]
Rhiz2157	5	ELU38096.1 oxysterol-binding protein [Rhizoctonia solani AG-1 IA]	7593_g	lcl|LN679199.1_prot_CEL52743.1_21 [locus_tag=RSOLAG1IB_11087] [protein=Oxysterol-binding protein homolog C2F12,05c OS=Schizosaccharomyces pombe (strain 972 / ATCC 24843) GN=SPBC2F12.05c PE=1 SV=2] [protein_id=CEL52743.1] [location=complement(join(63840..64481,64531..64764,64816..64938,64985..65103,65152..66637,66684..66751,66796..67122,67171..67395,67447..67629,67679..67789,67840..67882))] [gbkey…	EUC65734.1 SWH1-protein of an oxysterol-binding family protein [Rhizoctonia solani AG-3 Rhs1AP]	KDN39640.1 hypothetical protein RSAG8_08668, partial [Rhizoctonia solani AG-8 WAC10335]
Rhiz2158	5	ELU38097.1 CAMK/CAMK1 protein kinase [Rhizoctonia solani AG-1 IA]	7590_g	lcl|LN679199.1_prot_CEL52740.1_18 [locus_tag=RSOLAG1IB_11084] [protein=Ca2+/calmodulin-dependent protein kinase] [protein_id=CEL52740.1] [location=complement(join(57510..58121,58170..58246,58362..58492,58540..58591,58637..58707,58752..59098,59176..59796))] [gbkey=CDS]	EUC65732.1 calmodulin-dependent kinase [Rhizoctonia solani AG-3 Rhs1AP]	KDN39643.1 hypothetical protein RSAG8_08671, partial [Rhizoctonia solani AG-8 WAC10335]
Rhiz2159	5	ELU38102.1 PBP domain-containing protein [Rhizoctonia solani AG-1 IA]	7587_g	lcl|LN679199.1_prot_CEL52737.1_15 [locus_tag=RSOLAG1IB_11080] [protein=OV-16 antigen OS=Onchocerca volvulus GN=OV16 PE=2 SV=2] [protein_id=CEL52737.1] [location=complement(join(47212..47384,47441..47594,47651..47878,47930..47995))] [gbkey=CDS]	EUC65729.1 phosphatidylethanolamine-binding protein PEBP protein [Rhizoctonia solani AG-3 Rhs1AP]	KDN39644.1 LOW QUALITY PROTEIN: hypothetical protein RSAG8_08672, partial [Rhizoctonia solani AG-8 WAC10335]
Rhiz2160	5	ELU38105.1 hypothetical protein AG1IA_07865 [Rhizoctonia solani AG-1 IA]	7583_g	lcl|LN679199.1_prot_CEL52730.1_8 [locus_tag=RSOLAG1IB_11073] [protein=putative protein PB7E8,02 OS=Schizosaccharomyces pombe (strain 972 / ATCC 24843) GN=SPBPB7E8.02 PE=4 SV=1] [protein_id=CEL52730.1] [location=join(27971..29805,29852..29959,30133..30210,30505..30571)] [gbkey=CDS]	EUC65722.1 PSP1 carboxy-terminal motif protein [Rhizoctonia solani AG-3 Rhs1AP]	KDN39652.1 hypothetical protein RSAG8_08680, partial [Rhizoctonia solani AG-8 WAC10335]
Rhiz2161	5	ELU38111.1 Bromodomain-containing protein [Rhizoctonia solani AG-1 IA]	7579_g	lcl|LN679199.1_prot_CEL52727.1_5 [locus_tag=RSOLAG1IB_11070] [protein=Chromatin structure-remodeling complex subunit rsc1 OS=Schizosaccharomyces pombe (strain 972 / ATCC 24843) GN=rsc1 PE=1 SV=1] [protein_id=CEL52727.1] [location=join(18388..18561,18611..18684,18735..18789,18845..19425,19484..19553,19612..19638,19688..19816,19869..19957,20112..20166,20216..20267,20315..20773,20832..21130)] [gbkey…	EUC65720.1 bromodomain domain protein [Rhizoctonia solani AG-3 Rhs1AP]	KDN39657.1 hypothetical protein RSAG8_08685, partial [Rhizoctonia solani AG-8 WAC10335]
Rhiz2162	5	ELU38117.1 hypothetical protein AG1IA_07855 [Rhizoctonia solani AG-1 IA]	7577_g	lcl|LN679107.1_prot_CEL63344.1_256 [locus_tag=RSOLAG1IB_05388] [protein=hypothetical protein] [protein_id=CEL63344.1] [location=join(800051..800476,800526..800667,800717..801002,801055..801157)] [gbkey=CDS]	EUC54220.1 hypothetical protein RSOL_033520 [Rhizoctonia solani AG-3 Rhs1AP]	KDN45788.1 hypothetical protein RSAG8_04621, partial [Rhizoctonia solani AG-8 WAC10335]
Rhiz2163	5	ELU38120.1 hypothetical protein AG1IA_07843 [Rhizoctonia solani AG-1 IA]	7568_g	lcl|LN679137.1_prot_CEL59105.1_56 [locus_tag=RSOLAG1IB_09093] [protein=mitochondrial chaperone BCS1] [protein_id=CEL59105.1] [location=complement(join(207684..207944,208002..208269,208323..208413,208473..208642,208702..208806,208861..208972,209027..209179,209230..209298,209351..209528))] [gbkey=CDS]	EUC58891.1 P-loop nucleoside triphosphate hydrolase, putative [Rhizoctonia solani AG-3 Rhs1AP]	KDN35657.1 hypothetical protein RSAG8_11400, partial [Rhizoctonia solani AG-8 WAC10335]
Rhiz2164	5	ELU38123.1 hypothetical protein AG1IA_07846 [Rhizoctonia solani AG-1 IA]	7570_g	lcl|LN679137.1_prot_CEL59107.1_58 [locus_tag=RSOLAG1IB_09095] [protein=hypothetical protein] [protein_id=CEL59107.1] [location=complement(join(212204..212431,212482..212652,212710..212826,212888..213073))] [gbkey=CDS]	EUC58894.1 autophagy-related protein, putative [Rhizoctonia solani AG-3 Rhs1AP]	KDN35655.1 hypothetical protein RSAG8_11398, partial [Rhizoctonia solani AG-8 WAC10335]
Rhiz2165	5	ELU38130.1 ste7-like protein [Rhizoctonia solani AG-1 IA]	5431_g	lcl|LN679106.1_prot_CEL62620.1_194 [locus_tag=RSOLAG1IB_04976] [protein=mitogen-activated protein kinase kinase 1] [protein_id=CEL62620.1] [location=complement(join(524223..524291,524350..524562,524624..524842,524893..525017,525073..525349,525421..525990))] [gbkey=CDS]	EUC63369.1 plant dual-specificity MAP kinase kinase family catalytic domain protein, putative [Rhizoctonia solani AG-3 Rhs1AP]	KDN43995.1 hypothetical protein RSAG8_05727, partial [Rhizoctonia solani AG-8 WAC10335]
Rhiz2167	5	ELU38132.1 hypothetical protein AG1IA_07834 [Rhizoctonia solani AG-1 IA]	5427_g	lcl|LN679106.1_prot_CEL62624.1_198 [locus_tag=RSOLAG1IB_04980] [protein=hypothetical protein] [protein_id=CEL62624.1] [location=complement(join(529962..531934,531986..532061))] [gbkey=CDS]	EUC63365.1 hypothetical protein RSOL_490200 [Rhizoctonia solani AG-3 Rhs1AP]	KDN44000.1 hypothetical protein RSAG8_05732, partial [Rhizoctonia solani AG-8 WAC10335]
Rhiz2168	5	ELU38133.1 50S ribosomal protein L5 [Rhizoctonia solani AG-1 IA]	5428_g	lcl|LN679106.1_prot_CEL62623.1_197 [locus_tag=RSOLAG1IB_04979] [protein=hypothetical protein] [protein_id=CEL62623.1] [location=complement(528723..529586)] [gbkey=CDS]	EUC63271.1 60S ribosomal protein L7, partial [Rhizoctonia solani AG-3 Rhs1AP]	KDN43999.1 hypothetical protein RSAG8_05731, partial [Rhizoctonia solani AG-8 WAC10335]
Rhiz2169	5	ELU38134.1 ribosomal l1p/L10e family domain-containing protein [Rhizoctonia solani AG-1 IA]	5429_g	lcl|LN679106.1_prot_CEL62622.1_196 [locus_tag=RSOLAG1IB_04978] [protein=Putative ribosome biogenesis protein C8F11,04 OS=Schizosaccharomyces pombe (strain 972 / ATCC 24843) GN=SPAC8F11.04 PE=3 SV=1] [protein_id=CEL62622.1] [location=complement(join(527150..527834,527884..527982,528039..528305,528354..528547))] [gbkey=CDS]	EUC63366.1 ribosomal protein L5 [Rhizoctonia solani AG-3 Rhs1AP]	KDN43998.1 hypothetical protein RSAG8_05730, partial [Rhizoctonia solani AG-8 WAC10335]
Rhiz2170	5	ELU38135.1 cyclophilin type peptidyl-prolyl cis-trans isomerase/CLD domain-containing protein [Rhizoctonia solani AG-1 IA]	5430_g	lcl|LN679106.1_prot_CEL62621.1_195 [locus_tag=RSOLAG1IB_04977] [protein=Peptidyl-prolyl cis-trans isomerase OS=Unspecified eudicot DB-1992 PE=2 SV=1] [protein_id=CEL62621.1] [location=complement(join(526250..526347,526402..526623,526678..526694,526755..526963))] [gbkey=CDS]	EUC63367.1 peptidyl-prolyl cis-trans isomerase, cyclophilin-type protein [Rhizoctonia solani AG-3 Rhs1AP]	KDN43997.1 hypothetical protein RSAG8_05729, partial [Rhizoctonia solani AG-8 WAC10335]
Rhiz2171	5	ELU38137.1 heme oxygenase domain-containing protein [Rhizoctonia solani AG-1 IA]	5390_g	lcl|LN679106.1_prot_CEL62660.1_234 [locus_tag=RSOLAG1IB_05016] [protein=heme oxygenase] [protein_id=CEL62660.1] [location=join(610008..610186,610241..610734,610790..611061)] [gbkey=CDS]	EUC63330.1 heme oxygenase [Rhizoctonia solani AG-3 Rhs1AP]	KDN41738.1 hypothetical protein RSAG8_07269, partial [Rhizoctonia solani AG-8 WAC10335]
Rhiz2172	5	ELU38138.1 IF-2B domain-containing protein [Rhizoctonia solani AG-1 IA]	5391_g	lcl|LN679106.1_prot_CEL62659.1_233 [locus_tag=RSOLAG1IB_05015] [protein=Translation initiation factor eIF-2B subunit alpha OS=Schizosaccharomyces pombe (strain 972 / ATCC 24843) GN=tif221 PE=3 SV=1] [protein_id=CEL62659.1] [location=join(607215..607388,607437..607497,607547..607686,607736..607867,607923..608029,608079..608829)] [gbkey=CDS]	EUC63331.1 translation initiation factor eIF-2B alpha subunit [Rhizoctonia solani AG-3 Rhs1AP]	KDN41739.1 hypothetical protein RSAG8_07270, partial [Rhizoctonia solani AG-8 WAC10335]
Rhiz2173	5	ELU38144.1 DNA primase small subunit [Rhizoctonia solani AG-1 IA]	5401_g	lcl|LN679106.1_prot_CEL62653.1_227 [locus_tag=RSOLAG1IB_05009] [protein=DNA primase small subunit] [protein_id=CEL62653.1] [location=join(595163..595423,595480..595660,595718..595854,595907..596209,596261..596384,596436..596567,596623..596712,596764..596792)] [gbkey=CDS]	EUC63336.1 DNA primase [Rhizoctonia solani AG-3 Rhs1AP]	KDN41744.1 hypothetical protein RSAG8_07275, partial [Rhizoctonia solani AG-8 WAC10335]
Rhiz2174	5	ELU38145.1 dynactin p62 family domain-containing protein [Rhizoctonia solani AG-1 IA]	5402_g	lcl|LN679106.1_prot_CEL62652.1_226 [locus_tag=RSOLAG1IB_05008] [protein=Dynactin subunit 4 OS=Mus musculus GN=Dctn4 PE=1 SV=1] [protein_id=CEL62652.1] [location=complement(join(593161..593337,593392..593968,594020..594440,594500..594705,594754..595001))] [gbkey=CDS]	EUC63337.1 dynactin p62 family protein [Rhizoctonia solani AG-3 Rhs1AP]	KDN41745.1 hypothetical protein RSAG8_07276, partial [Rhizoctonia solani AG-8 WAC10335]
Rhiz2175	5	ELU38147.1 hsp90-like protein [Rhizoctonia solani AG-1 IA]	5398_g	lcl|LN679106.1_prot_CEL62650.1_224 [locus_tag=RSOLAG1IB_05006] [protein=Hsp90 co-chaperone Cdc37 OS=Schizosaccharomyces pombe (strain 972 / ATCC 24843) GN=cdc37 PE=1 SV=1] [protein_id=CEL62650.1] [location=complement(join(583170..583677,583731..584044,584094..584204,584253..584602,584678..584706,584752..584810,584864..584899))] [gbkey=CDS]	EUC63340.1 Hsp90 co-chaperone Cdc37 [Rhizoctonia solani AG-3 Rhs1AP]	KDN41750.1 hypothetical protein RSAG8_07281, partial [Rhizoctonia solani AG-8 WAC10335]
Rhiz2176	5	ELU38152.1 hypothetical protein AG1IA_07817 [Rhizoctonia solani AG-1 IA]	5406_g	lcl|LN679106.1_prot_CEL62645.1_219 [locus_tag=RSOLAG1IB_05001] [protein=hypothetical protein] [protein_id=CEL62645.1] [location=join(575041..575321,575372..575632,575689..576032,576090..576149,576199..576317)] [gbkey=CDS]	EUC63345.1 transmembrane protein, putative [Rhizoctonia solani AG-3 Rhs1AP]	KDN41753.1 hypothetical protein RSAG8_07284, partial [Rhizoctonia solani AG-8 WAC10335]
Rhiz2177	5	ELU38153.1 ATPase [Rhizoctonia solani AG-1 IA]	5407_g	lcl|LN679106.1_prot_CEL62644.1_218 [locus_tag=RSOLAG1IB_05000] [protein=putative AAA domain-containing protein C24B10,10c OS=Schizosaccharomyces pombe (strain 972 / ATCC 24843) GN=SPCC24B10.10c PE=3 SV=1] [protein_id=CEL62644.1] [location=complement(join(573183..573296,573373..573552,573610..573769,573822..574041,574094..574255,574324..574377,574430..574544,574593..574616,574669..574691,574742..5…	EUC63346.1 AAA family ATPase [Rhizoctonia solani AG-3 Rhs1AP]	KDN41754.1 hypothetical protein RSAG8_07285, partial [Rhizoctonia solani AG-8 WAC10335]
Rhiz2178	5	ELU38154.1 hypothetical protein AG1IA_07819 [Rhizoctonia solani AG-1 IA]	5409_g	lcl|LN679106.1_prot_CEL62642.1_216 [locus_tag=RSOLAG1IB_04998] [protein=hypothetical protein] [protein_id=CEL62642.1] [location=complement(join(569929..570317,570370..570436))] [gbkey=CDS]	EUC63348.1 transmembrane protein, putative [Rhizoctonia solani AG-3 Rhs1AP]	KDN41756.1 hypothetical protein RSAG8_07287, partial [Rhizoctonia solani AG-8 WAC10335]
Rhiz2179	5	ELU38155.1 exosome complex exonuclease RRP40 [Rhizoctonia solani AG-1 IA]	5410_g	lcl|LN679106.1_prot_CEL62641.1_215 [locus_tag=RSOLAG1IB_04997] [protein=Exosome complex component rrp40 OS=Schizosaccharomyces pombe (strain 972 / ATCC 24843) GN=rrp40 PE=3 SV=1] [protein_id=CEL62641.1] [location=join(568763..568963,569012..569161,569210..569361,569420..569630)] [gbkey=CDS]	EUC63349.1 exosome complex component RRP40 [Rhizoctonia solani AG-3 Rhs1AP]	KDN41757.1 hypothetical protein RSAG8_07288, partial [Rhizoctonia solani AG-8 WAC10335]
Rhiz2180	5	ELU38158.1 7 transmembrane receptor (rhodopsin family) domain-containing protein [Rhizoctonia solani AG-1 IA]	5415_g	lcl|LN679106.1_prot_CEL62636.1_210 [locus_tag=RSOLAG1IB_04992] [protein=hypothetical protein] [protein_id=CEL62636.1] [location=join(559324..559570,559631..559708,559764..559895,559944..560089)] [gbkey=CDS]	EUC63353.1 7 transmembrane receptor (rhodopsin family) domain protein [Rhizoctonia solani AG-3 Rhs1AP]	KDN41762.1 hypothetical protein RSAG8_07293, partial [Rhizoctonia solani AG-8 WAC10335]
Rhiz2181	5	ELU38159.1 hypothetical protein AG1IA_07824 [Rhizoctonia solani AG-1 IA]	5417_g	lcl|LN679106.1_prot_CEL62634.1_208 [locus_tag=RSOLAG1IB_04990] [protein=hypothetical protein] [protein_id=CEL62634.1] [location=complement(join(556310..556356,556411..556496,556551..556644,556703..556766,556826..556855))] [gbkey=CDS]	EUC63355.1 concanamycin induced protein C CipC1 protein, putative [Rhizoctonia solani AG-3 Rhs1AP]	KDN41766.1 hypothetical protein RSAG8_07297, partial [Rhizoctonia solani AG-8 WAC10335]
Rhiz2182	5	ELU38164.1 ATP synthase subunit C domain-containing protein [Rhizoctonia solani AG-1 IA]	5421_g	lcl|LN679106.1_prot_CEL62629.1_203 [locus_tag=RSOLAG1IB_04985] [protein=V-type proton ATPase 16 kDa proteolipid subunit OS=Neurospora crassa (strain ATCC 24698 / 74-OR23-1A / CBS 708,71 / DSM 1257 / FGSC 987) GN=vma-3 PE=2 SV=1] [protein_id=CEL62629.1] [location=join(545008..545055,545114..545141,545218..545230,545284..545389,545447..545486,545540..545694,545750..545869)] [gbkey=CDS]	EUC63360.1 vacuolar ATP synthase 16 kDa proteolipid subunit [Rhizoctonia solani AG-3 Rhs1AP]	KDN44010.1 hypothetical protein RSAG8_05742, partial [Rhizoctonia solani AG-8 WAC10335]
Rhiz2183	5	ELU38165.1 thioredoxin reductase [Rhizoctonia solani AG-1 IA]	5422_g	lcl|LN679106.1_prot_CEL62628.1_202 [gene=TRR1] [locus_tag=RSOLAG1IB_04984] [protein=thioredoxin reductase (NADPH)] [protein_id=CEL62628.1] [location=join(543434..543499,543548..543628,543679..544037,544091..544146,544197..544297,544375..544725)] [gbkey=CDS]	EUC63361.1 thioredoxin reductase [Rhizoctonia solani AG-3 Rhs1AP]	KDN44009.1 hypothetical protein RSAG8_05741, partial [Rhizoctonia solani AG-8 WAC10335]
Rhiz2184	5	ELU38166.1 HLH domain-containing protein [Rhizoctonia solani AG-1 IA]	5424_g	lcl|LN679106.1_prot_CEL62626.1_200 [locus_tag=RSOLAG1IB_04982] [protein=Centromere-binding protein 1 OS=Kluyveromyces lactis (strain ATCC 8585 / CBS 2359 / DSM 70799 / NBRC 1267 / NRRL Y-1140 / WM37) GN=CBF1 PE=3 SV=2] [protein_id=CEL62626.1] [location=join(538144..538380,538435..538499,538551..538854,538909..539088,539149..539262,539315..539413,539471..539614)] [gbkey=CDS]	EUC63363.1 helix loop helix DNA-binding domain protein [Rhizoctonia solani AG-3 Rhs1AP]	KDN44007.1 hypothetical protein RSAG8_05739, partial [Rhizoctonia solani AG-8 WAC10335]
Rhiz2185	5	ELU38167.1 glucosyltransferase [Rhizoctonia solani AG-1 IA]	5425_g	lcl|LN679106.1_prot_CEL62625.1_199 [gene=ALG6] [locus_tag=RSOLAG1IB_04981] [protein=alpha-1,3-glucosyltransferase] [protein_id=CEL62625.1] [location=join(535630..535703,535760..536365,536415..536541,536590..536958)] [gbkey=CDS]	EUC63364.1 ALG6 ALG8 glycosyltransferase [Rhizoctonia solani AG-3 Rhs1AP]	KDN44006.1 LOW QUALITY PROTEIN: hypothetical protein RSAG8_05738, partial [Rhizoctonia solani AG-8 WAC10335]
Rhiz2186	5	ELU38171.1 cell cycle arrest in response to pheromone-related protein [Rhizoctonia solani AG-1 IA]	5388_g	lcl|LN679106.1_prot_CEL62663.1_237 [locus_tag=RSOLAG1IB_05019] [protein=putative protein C3H7,13 OS=Schizosaccharomyces pombe (strain 972 / ATCC 24843) GN=SPBC3H7.13 PE=1 SV=1] [protein_id=CEL62663.1] [location=join(620692..620913,620971..621513,621565..623256)] [gbkey=CDS]	EUC63327.1 cell cycle arrest in response to pheromone-like protein, putative [Rhizoctonia solani AG-3 Rhs1AP]	KDN41735.1 hypothetical protein RSAG8_07266, partial [Rhizoctonia solani AG-8 WAC10335]
Rhiz2187	5	ELU38175.1 short chain dehydrogenase domain-containing protein [Rhizoctonia solani AG-1 IA]	5379_g	lcl|LN679106.1_prot_CEL62675.1_249 [locus_tag=RSOLAG1IB_05031] [protein=Sorbose reductase SOU1 OS=Candida albicans (strain SC5314 / ATCC MYA-2876) GN=SOU1 PE=1 SV=1] [protein_id=CEL62675.1] [location=complement(join(646259..646268,646324..646381,646433..646496,646555..646688,646742..646798,646848..646887,646943..646955,647010..647101,647158..647366,647448..647483,647547..647579,647638..647662))] …	EUC63314.1 3-ketoacyl-(acyl-carrier) reductase, partial [Rhizoctonia solani AG-3 Rhs1AP]	KDN41722.1 hypothetical protein RSAG8_07253, partial [Rhizoctonia solani AG-8 WAC10335]
Rhiz2188	5	ELU38177.1 hypothetical protein AG1IA_07790 [Rhizoctonia solani AG-1 IA]	5381_g	lcl|LN679106.1_prot_CEL62673.1_247 [locus_tag=RSOLAG1IB_05029] [protein=hypothetical protein] [protein_id=CEL62673.1] [location=complement(join(643624..643705,643757..643913,643966..644387,644446..644655,644703..644824,644873..645103))] [gbkey=CDS]	EUC63316.1 hypothetical protein RSOL_489510 [Rhizoctonia solani AG-3 Rhs1AP]	KDN41723.1 hypothetical protein RSAG8_07254, partial [Rhizoctonia solani AG-8 WAC10335]
Rhiz2189	5	ELU38178.1 hypothetical protein AG1IA_07791 [Rhizoctonia solani AG-1 IA]	5382_g	lcl|LN679106.1_prot_CEL62672.1_246 [locus_tag=RSOLAG1IB_05028] [protein=3-O-alpha-D-mannopyranosyl-alpha-D-mannopyranose xylosylphosphotransferase OS=Cryptococcus neoformans var, grubii GN=XPT1 PE=1 SV=1] [protein_id=CEL62672.1] [location=join(640180..640910,640959..641264,641317..641373,641425..641434,641490..641544,641595..641708,641761..642186,642252..642419,642491..642706,642766..642968)] [gb…	EUC63317.1 transmembrane protein, putative [Rhizoctonia solani AG-3 Rhs1AP]	KDN41724.1 hypothetical protein RSAG8_07255, partial [Rhizoctonia solani AG-8 WAC10335]
Rhiz2190	5	ELU38181.1 hypothetical protein AG1IA_07794 [Rhizoctonia solani AG-1 IA]	5384_g	lcl|LN679106.1_prot_CEL62669.1_243 [locus_tag=RSOLAG1IB_05025] [protein=hypothetical protein] [protein_id=CEL62669.1] [location=complement(join(633962..633988,634038..634070,634125..634152,634207..634677,634727..634787,634859..635000,635070..635156))] [gbkey=CDS]	EUC63297.1 hypothetical protein RSOL_489320 [Rhizoctonia solani AG-3 Rhs1AP]	KDN41727.1 hypothetical protein RSAG8_07258, partial [Rhizoctonia solani AG-8 WAC10335]
Rhiz2192	5	ELU38187.1 hypothetical protein AG1IA_07777 [Rhizoctonia solani AG-1 IA]	5370_g	lcl|LN679106.1_prot_CEL62688.1_262 [locus_tag=RSOLAG1IB_05044] [protein=RNA polymerase II-associated protein 3 OS=Gallus gallus GN=RPAP3 PE=2 SV=1] [protein_id=CEL62688.1] [location=complement(join(692223..692522,692571..693182,693243..693337,693401..693522,693579..693706,693769..693795))] [gbkey=CDS]	EUC63301.1 RPAP3 monad-binding domain protein, putative, partial [Rhizoctonia solani AG-3 Rhs1AP]	KDN41707.1 hypothetical protein RSAG8_07238, partial [Rhizoctonia solani AG-8 WAC10335]
Rhiz2193	5	ELU38189.1 hypothetical protein AG1IA_07779 [Rhizoctonia solani AG-1 IA]	5371_g	lcl|LN679106.1_prot_CEL62686.1_260 [locus_tag=RSOLAG1IB_05042] [protein=Protein vip1 OS=Schizosaccharomyces pombe (strain 972 / ATCC 24843) GN=vip1 PE=1 SV=1] [protein_id=CEL62686.1] [location=join(687066..687097,687147..687194,687256..687267,687331..687422,687476..687600,687666..688004,688058..688216)] [gbkey=CDS]	EUC63304.1 RNA recognition motif, putative [Rhizoctonia solani AG-3 Rhs1AP]	KDN41711.1 hypothetical protein RSAG8_07242, partial [Rhizoctonia solani AG-8 WAC10335]
Rhiz2194	5	ELU38194.1 STE/STE11/CDC15 protein kinase [Rhizoctonia solani AG-1 IA]	5376_g	lcl|LN679106.1_prot_CEL62679.1_253 [gene=sepA] [locus_tag=RSOLAG1IB_05035] [protein=hypothetical protein] [protein_id=CEL62679.1] [location=join(654180..654209,654266..654311,654362..654450,654507..654536,654594..654658,654710..654966,655026..655077,655132..655258,655310..655505,655556..655954,656015..656229,656289..656616,656668..656765,656820..657101,657157..657203,657255..657274,657329..657431…	EUC63312.1 STE/STE11/cdc15 kinase [Rhizoctonia solani AG-3 Rhs1AP]	KDN41719.1 hypothetical protein RSAG8_07250, partial [Rhizoctonia solani AG-8 WAC10335]
Rhiz2195	5	ELU38197.1 ATP-dependent DNA helicase [Rhizoctonia solani AG-1 IA]	5365_g	lcl|LN679106.1_prot_CEL62698.1_272 [locus_tag=RSOLAG1IB_05054] [protein=hypothetical protein] [protein_id=CEL62698.1] [location=join(734833..734865,734913..734981,735032..735375,735428..735600,735656..735813,735866..735990,736042..736181,736237..736281,736337..736464,736515..736665,736715..736767,736834..736981,737037..737097,737153..737504,737559..738071)] [gbkey=CDS]	EUC63283.1 ATP-dependent DNA helicase [Rhizoctonia solani AG-3 Rhs1AP]	KDN33561.1 hypothetical protein RSAG8_13344, partial [Rhizoctonia solani AG-8 WAC10335]
Rhiz2196	5	ELU38200.1 NOT2/NOT3/NOT5 family domain-containing protein [Rhizoctonia solani AG-1 IA]	5361_g	lcl|LN679106.1_prot_CEL62701.1_275 [locus_tag=RSOLAG1IB_05057] [protein=General negative regulator of transcription subunit 2 OS=Schizosaccharomyces pombe (strain 972 / ATCC 24843) GN=not2 PE=1 SV=2] [protein_id=CEL62701.1] [location=complement(join(744762..744984,745079..745285,745360..745928,745990..746076,746129..746802,746852..746864))] [gbkey=CDS]	EUC63287.1 general negative regulator of transcription subunit 2, putative [Rhizoctonia solani AG-3 Rhs1AP]	KDN33563.1 hypothetical protein RSAG8_13346, partial [Rhizoctonia solani AG-8 WAC10335]
Rhiz2197	5	ELU38206.1 PX domain-containing protein [Rhizoctonia solani AG-1 IA]	4862_g	lcl|LN679104.1_prot_CEL60688.1_108 [locus_tag=RSOLAG1IB_03927] [protein=Sorting nexin-3 OS=Cryptococcus neoformans var, neoformans serotype D (strain B-3501A) GN=SNX3 PE=3 SV=1] [protein_id=CEL60688.1] [location=complement(join(346672..346737,346797..347018,347066..347109,347171..347237,347297..347428))] [gbkey=CDS]	EUC64030.1 sorting nexin-3 protein [Rhizoctonia solani AG-3 Rhs1AP]	KDN49676.1 Sorting nexin-3, partial [Rhizoctonia solani AG-8 WAC10335]
Rhiz2198	5	ELU38209.1 hypothetical protein AG1IA_07763 [Rhizoctonia solani AG-1 IA]	4860_g	lcl|LN679104.1_prot_CEL60691.1_111 [locus_tag=RSOLAG1IB_03930] [protein=hypothetical protein] [protein_id=CEL60691.1] [location=complement(join(349728..349805,349857..350475,350525..350750,350810..350952,351000..351023,351078..351214))] [gbkey=CDS]	EUC64031.1 O-FucT domain protein, putative [Rhizoctonia solani AG-3 Rhs1AP]	KDN49679.1 hypothetical protein RSAG8_01744, partial [Rhizoctonia solani AG-8 WAC10335]
Rhiz2199	5	ELU38212.1 hypothetical protein AG1IA_07755 [Rhizoctonia solani AG-1 IA]	4868_g	lcl|LN679104.1_prot_CEL60682.1_102 [locus_tag=RSOLAG1IB_03920] [protein=Haloacid dehalogenase-like hydrolase domain-containing protein 3 OS=Danio rerio GN=hdhd3 PE=2 SV=1] [protein_id=CEL60682.1] [location=complement(join(320580..320748,320804..320966,321024..321089,321147..321183,321236..321294,321346..321486,321547..321616,321956..322027))] [gbkey=CDS]	EUC60345.1 haloacid dehalogenase-like hydrolase [Rhizoctonia solani AG-3 Rhs1AP]	KDN49666.1 hypothetical protein RSAG8_01731, partial [Rhizoctonia solani AG-8 WAC10335]
Rhiz2200	5	ELU38215.1 DNA-directed RNA polymerase II polypeptide [Rhizoctonia solani AG-1 IA]	4865_g	lcl|LN679104.1_prot_CEL60687.1_107 [locus_tag=RSOLAG1IB_03925] [protein=DNA-directed RNA polymerase II subunit RPB3 OS=Schizosaccharomyces pombe (strain 972 / ATCC 24843) GN=rpb3 PE=1 SV=2] [protein_id=CEL60687.1] [location=join(332006..332097,332159..332208,332263..332384,332441..332645,332699..332778,332839..333093,333146..333508)] [gbkey=CDS]	EUC60342.1 DNA-directed RNA polymerase II, partial [Rhizoctonia solani AG-3 Rhs1AP]	KDN49670.1 hypothetical protein RSAG8_01735, partial [Rhizoctonia solani AG-8 WAC10335]
Rhiz2201	5	ELU38217.1 40S ribosomal protein S2 [Rhizoctonia solani AG-1 IA]	4878_g	lcl|LN679104.1_prot_CEL60671.1_91 [locus_tag=RSOLAG1IB_03909] [protein=40S ribosomal protein S2 OS=Ictalurus punctatus GN=rps2 PE=2 SV=1] [protein_id=CEL60671.1] [location=complement(join(287388..287510,287568..288114,288170..288288))] [gbkey=CDS]	EUC60357.1 40S ribosomal protein S2 [Rhizoctonia solani AG-3 Rhs1AP]	KDN49652.1 hypothetical protein RSAG8_01717, partial [Rhizoctonia solani AG-8 WAC10335]
Rhiz2202	5	ELU38218.1 ornithine decarboxylase antizyme domain-containing protein [Rhizoctonia solani AG-1 IA]	4877_g	lcl|LN679104.1_prot_CEL60672.1_92 [locus_tag=RSOLAG1IB_03910] [protein=hypothetical protein] [protein_id=CEL60672.1] [location=join(289413..290031,290083..290183)] [gbkey=CDS]	EUC60356.1 ornithine decarboxylase antizyme protein [Rhizoctonia solani AG-3 Rhs1AP]	KDN49653.1 hypothetical protein RSAG8_01718, partial [Rhizoctonia solani AG-8 WAC10335]
Rhiz2203	5	ELU38219.1 dioxygenase domain-containing protein [Rhizoctonia solani AG-1 IA]	4876_g	lcl|LN679104.1_prot_CEL60673.1_93 [locus_tag=RSOLAG1IB_03911] [protein=hypothetical protein] [protein_id=CEL60673.1] [location=complement(join(290286..290502,290558..290793,290850..290929,290997..291246))] [gbkey=CDS]	EUC60355.1 dioxygenase [Rhizoctonia solani AG-3 Rhs1AP]	KDN49654.1 hypothetical protein RSAG8_01719, partial [Rhizoctonia solani AG-8 WAC10335]
Rhiz2204	5	ELU38222.1 metallophos domain-containing protein [Rhizoctonia solani AG-1 IA]	4872_g	lcl|LN679104.1_prot_CEL60678.1_98 [locus_tag=RSOLAG1IB_03916] [protein=hypothetical protein] [protein_id=CEL60678.1] [location=complement(join(302838..302858,302945..303233,303537..303618,303815..303871,304281..304410,304617..304741,304934..305004,305138..305199))] [gbkey=CDS]	EUC60349.1 serine/threonine-protein phosphatase [Rhizoctonia solani AG-3 Rhs1AP]	KDN49660.1 LOW QUALITY PROTEIN: hypothetical protein RSAG8_01725, partial [Rhizoctonia solani AG-8 WAC10335]
Rhiz2205	5	ELU38224.1 HMG (high mobility group) box domain-containing protein [Rhizoctonia solani AG-1 IA]	4871_g	lcl|LN679104.1_prot_CEL60679.1_99 [locus_tag=RSOLAG1IB_03917] [protein=Transcription factor SOX-14 OS=Homo sapiens GN=SOX14 PE=2 SV=1] [protein_id=CEL60679.1] [location=complement(join(306052..306743,306805..306925,306984..307159,307209..307296))] [gbkey=CDS]	EUC60348.1 HMG (high mobility group) box protein [Rhizoctonia solani AG-3 Rhs1AP]	KDN49661.1 hypothetical protein RSAG8_01726, partial [Rhizoctonia solani AG-8 WAC10335]
Rhiz2206	5	ELU38226.1 HMG (high mobility group) box domain-containing protein [Rhizoctonia solani AG-1 IA]	4887_g	lcl|LN679106.1_prot_CEL62609.1_183 [locus_tag=RSOLAG1IB_04965] [protein=similar to S69204 pheromone response factor 1-smut fungus (Ustilago maydis)] [protein_id=CEL62609.1] [location=join(497860..497911,498169..498803,498859..499002,499055..500164,500227..500988)] [gbkey=CDS]	EUC63380.1 HMG (high mobility group) box protein [Rhizoctonia solani AG-3 Rhs1AP]	KDN43984.1 hypothetical protein RSAG8_05716, partial [Rhizoctonia solani AG-8 WAC10335]
Rhiz2207	5	ELU38229.1 epsin-3 [Rhizoctonia solani AG-1 IA]	4886_g	lcl|LN679106.1_prot_CEL62611.1_185 [locus_tag=RSOLAG1IB_04967] [protein=ENTH domain-containing protein C794,11c OS=Schizosaccharomyces pombe (strain 972 / ATCC 24843) GN=SPCC794.11c PE=1 SV=2] [protein_id=CEL62611.1] [location=join(503686..503760,503827..503897,503949..503987,504040..504051,504104..504358,504433..504530,504580..504912,504966..505633)] [gbkey=CDS]	EUC63378.1 ENTH domain protein [Rhizoctonia solani AG-3 Rhs1AP]	KDN43987.1 LOW QUALITY PROTEIN: hypothetical protein RSAG8_05719, partial [Rhizoctonia solani AG-8 WAC10335]
Rhiz2208	5	ELU38230.1 WD40 domain-containing protein [Rhizoctonia solani AG-1 IA]	4883_g	lcl|LN679106.1_prot_CEL62614.1_188 [locus_tag=RSOLAG1IB_04970] [protein=WD repeat-containing protein 7 OS=Rattus norvegicus GN=Wdr7 PE=2 SV=1] [protein_id=CEL62614.1] [location=complement(join(509376..509697,509745..509878,509928..510279,510336..510441,510493..510591,510640..510751,510802..510946,510994..511290,511341..511523,511581..511742,511791..511971,512034..512287,512343..512422,512473..512…	EUC63375.1 WD40 domain protein [Rhizoctonia solani AG-3 Rhs1AP]	KDN43990.1 LOW QUALITY PROTEIN: hypothetical protein RSAG8_05722, partial [Rhizoctonia solani AG-8 WAC10335]
Rhiz2209	5	ELU38237.1 Endosulfine domain-containing protein [Rhizoctonia solani AG-1 IA]	4891_g	lcl|LN679106.1_prot_CEL62603.1_177 [locus_tag=RSOLAG1IB_04959] [protein=mRNA stability protein mug134 OS=Schizosaccharomyces pombe (strain 972 / ATCC 24843) GN=mug134 PE=2 SV=4] [protein_id=CEL62603.1] [location=complement(join(484164..484401,484453..484547,484601..484684,484745..484780))] [gbkey=CDS]	EUC63385.1 cAMP-regulated phosphoprotein/endosulfine motif protein [Rhizoctonia solani AG-3 Rhs1AP]	KDN43977.1 hypothetical protein RSAG8_05709, partial [Rhizoctonia solani AG-8 WAC10335]
Rhiz2210	5	ELU38238.1 glycerol kinase [Rhizoctonia solani AG-1 IA]	4889_g	lcl|LN679106.1_prot_CEL62605.1_179 [gene=GK] [locus_tag=RSOLAG1IB_04961] [protein=glycerol kinase] [protein_id=CEL62605.1] [location=join(486656..486705,486762..486848,486899..487011,487062..487251,487395..487552,487603..487761,487818..487993,488047..488101,488156..488335,488398..488611,488668..488896)] [gbkey=CDS]	EUC63383.1 glycerol kinase-like protein [Rhizoctonia solani AG-3 Rhs1AP]	KDN43979.1 hypothetical protein RSAG8_05711, partial [Rhizoctonia solani AG-8 WAC10335]
Rhiz2211	5	ELU38241.1 phosphatidylserine synthase 2 [Rhizoctonia solani AG-1 IA]	4920_g	lcl|LN679106.1_prot_CEL62569.1_143 [gene=pssA] [locus_tag=RSOLAG1IB_04925] [protein=hypothetical protein] [protein_id=CEL62569.1] [location=join(414683..414815,414866..414873,414928..414953,414998..415036,415088..415179,415236..415358,415415..415572,415627..415710,415764..415829,415881..415895,415954..416031,416083..416276,416331..416441,416496..416544,416596..416718,416771..416839)] [gbkey=CDS]	EUC63415.1 phosphatidylserine synthase [Rhizoctonia solani AG-3 Rhs1AP]	KDN45371.1 hypothetical protein RSAG8_04958, partial [Rhizoctonia solani AG-8 WAC10335]
Rhiz2212	5	ELU38242.1 BTB domain-containing protein [Rhizoctonia solani AG-1 IA]	4919_g	lcl|LN679106.1_prot_CEL62570.1_144 [locus_tag=RSOLAG1IB_04926] [protein=hypothetical protein] [protein_id=CEL62570.1] [location=complement(417002..418036)] [gbkey=CDS]	EUC63414.1 BTB domain protein [Rhizoctonia solani AG-3 Rhs1AP]	KDN45370.1 hypothetical protein RSAG8_04957, partial [Rhizoctonia solani AG-8 WAC10335]
Rhiz2213	5	ELU38243.1 CAP domain-containing protein [Rhizoctonia solani AG-1 IA]	4918_g	lcl|LN679106.1_prot_CEL62571.1_145 [locus_tag=RSOLAG1IB_04927] [protein=Cell wall protein PRY3 OS=Saccharomyces cerevisiae (strain ATCC 204508 / S288c) GN=PRY3 PE=1 SV=1] [protein_id=CEL62571.1] [location=complement(join(418512..418708,418763..418866,418920..418967,419019..419656))] [gbkey=CDS]	EUC56700.1 cysteine-rich secretory family protein [Rhizoctonia solani AG-3 Rhs1AP]	KDN49080.1 hypothetical protein RSAG8_02433, partial [Rhizoctonia solani AG-8 WAC10335]
Rhiz2214	5	ELU38248.1 modifier of rudimentary (Mod(r)) domain-containing protein [Rhizoctonia solani AG-1 IA]	4915_g	lcl|LN679106.1_prot_CEL62576.1_150 [locus_tag=RSOLAG1IB_04932] [protein=hypothetical protein] [protein_id=CEL62576.1] [location=join(425173..425219,425272..425399,425452..425579,425631..425873)] [gbkey=CDS]	EUC63397.1 modifier of rudimentary (Mod(R)) domain protein [Rhizoctonia solani AG-3 Rhs1AP]	KDN45342.1 hypothetical protein RSAG8_04929, partial [Rhizoctonia solani AG-8 WAC10335]
Rhiz2215	5	ELU38249.1 NicO domain-containing protein [Rhizoctonia solani AG-1 IA]	4914_g	lcl|LN679106.1_prot_CEL62577.1_151 [locus_tag=RSOLAG1IB_04933] [protein=High-affinity nickel transport protein OS=Cupriavidus necator (strain ATCC 17699 / H16 / DSM 428 / Stanier 337) GN=hoxN PE=1 SV=3] [protein_id=CEL62577.1] [location=complement(join(425911..426036,426093..426210,426261..426673,426724..426858,426918..427013,427063..427148,427204..427230,427281..427326,427378..427480,427531..427…	EUC63398.1 high-affinity nickel-transporter [Rhizoctonia solani AG-3 Rhs1AP]	KDN45343.1 hypothetical protein RSAG8_04930, partial [Rhizoctonia solani AG-8 WAC10335]
Rhiz2216	5	ELU38250.1 hypothetical protein AG1IA_07711 [Rhizoctonia solani AG-1 IA]	4910_g	lcl|LN679106.1_prot_CEL62579.1_153 [locus_tag=RSOLAG1IB_04935] [protein=hypothetical protein] [protein_id=CEL62579.1] [location=complement(428622..428888)] [gbkey=CDS]	EUC63399.1 transmembrane protein, putative, partial [Rhizoctonia solani AG-3 Rhs1AP]	KDN45344.1 hypothetical protein RSAG8_04931, partial [Rhizoctonia solani AG-8 WAC10335]
Rhiz2217	5	ELU38251.1 PQ-loop domain-containing protein [Rhizoctonia solani AG-1 IA]	4909_g	lcl|LN679106.1_prot_CEL62580.1_154 [locus_tag=RSOLAG1IB_04936] [protein=putative membrane protein YOL092W OS=Saccharomyces cerevisiae (strain ATCC 204508 / S288c) GN=YOL092W PE=1 SV=1] [protein_id=CEL62580.1] [location=complement(join(429501..429524,429722..429769,429816..429847,429900..430043,430095..430118,430173..430566,430617..430779,430827..430852,430924..430968))] [gbkey=CDS]	EUC63400.1 PQ-loop protein [Rhizoctonia solani AG-3 Rhs1AP]	KDN45345.1 hypothetical protein RSAG8_04932, partial [Rhizoctonia solani AG-8 WAC10335]
Rhiz2218	5	ELU38256.1 urease accessory protein ureG [Rhizoctonia solani AG-1 IA]	4906_g	lcl|LN679106.1_prot_CEL62586.1_160 [locus_tag=RSOLAG1IB_04942] [protein=putative urease accessory protein ureG-like OS=Schizosaccharomyces pombe (strain 972 / ATCC 24843) GN=SPCPB16A4,05c PE=3 SV=1] [protein_id=CEL62586.1] [location=join(439766..439840,439891..439999,440064..440142,440200..440270,440340..440503,440549..440644,440699..440755,440812..441024)] [gbkey=CDS]	EUC63403.1 urease accessory protein UreG [Rhizoctonia solani AG-3 Rhs1AP]	KDN45354.1 putative urease accessory protein ureG-like, partial [Rhizoctonia solani AG-8 WAC10335]
Rhiz2219	5	ELU38258.1 hypothetical protein AG1IA_07719 [Rhizoctonia solani AG-1 IA]	4902_g	lcl|LN679106.1_prot_CEL62590.1_164 [locus_tag=RSOLAG1IB_04946] [protein=hypothetical protein] [protein_id=CEL62590.1] [location=join(448028..448067,448125..448148,448203..448277,448339..448468,448536..448588,448640..448779,448838..448917,448965..449028,449080..449337)] [gbkey=CDS]	EUC63406.1 transmembrane protein, putative [Rhizoctonia solani AG-3 Rhs1AP]	KDN45359.1 hypothetical protein RSAG8_04946, partial [Rhizoctonia solani AG-8 WAC10335]
Rhiz2220	5	ELU38260.1 RNA polymerase rpb4 domain-containing protein [Rhizoctonia solani AG-1 IA]	4900_g	lcl|LN679106.1_prot_CEL62593.1_167 [locus_tag=RSOLAG1IB_04949] [protein=hypothetical protein] [protein_id=CEL62593.1] [location=complement(join(458403..458684,458734..458892,458940..459152,459207..459212))] [gbkey=CDS]	EUC63409.1 RNA polymerase Rpb4 [Rhizoctonia solani AG-3 Rhs1AP]	KDN45362.1 hypothetical protein RSAG8_04949, partial [Rhizoctonia solani AG-8 WAC10335]
Rhiz2221	5	ELU38262.1 glucooligosaccharide oxidase [Rhizoctonia solani AG-1 IA]	4899_g	lcl|LN679106.1_prot_CEL62594.1_168 [locus_tag=RSOLAG1IB_04950] [protein=putative FAD-linked oxidoreductase YvdP OS=Bacillus subtilis (strain 168) GN=yvdP PE=1 SV=1] [protein_id=CEL62594.1] [location=join(459759..459955,460003..460102,460157..460327,460384..460536,460590..460731,460784..461031,461086..461106,461156..461270,461321..461500,461553..461688,462546..462561)] [gbkey=CDS]	EUC63408.1 FAD-linked oxidoreductase [Rhizoctonia solani AG-3 Rhs1AP]	KDN45361.1 hypothetical protein RSAG8_04948, partial [Rhizoctonia solani AG-8 WAC10335]
Rhiz2222	5	ELU38267.1 Ras guanine-nucleotide exchange protein, putative [Rhizoctonia solani AG-1 IA]	4893_g	lcl|LN679106.1_prot_CEL62601.1_175 [locus_tag=RSOLAG1IB_04957] [protein=Cell division control protein 25 OS=Candida albicans (strain SC5314 / ATCC MYA-2876) GN=CDC25 PE=4 SV=1] [protein_id=CEL62601.1] [location=join(477326..477532,477586..480726,480778..480994,481057..481182,481247..481370,481426..481528)] [gbkey=CDS]	EUC63387.1 Ras guanine-nucleotide exchange-like protein [Rhizoctonia solani AG-3 Rhs1AP]	KDN45332.1 hypothetical protein RSAG8_04919, partial [Rhizoctonia solani AG-8 WAC10335]
Rhiz2223	5	ELU38272.1 transcription initiation factor TFIID complex 60 kDa subunit [Rhizoctonia solani AG-1 IA]	4926_g	lcl|LN679106.1_prot_CEL62562.1_136 [locus_tag=RSOLAG1IB_04918] [protein=Transcription initiation factor TFIID subunit 6 OS=Schizosaccharomyces pombe (strain 972 / ATCC 24843) GN=taf6 PE=1 SV=1] [protein_id=CEL62562.1] [location=join(398634..398720,398774..398869,398926..399012,399068..399230,399290..399801,399851..400240,400298..400552)] [gbkey=CDS]	EUC63423.1 transcription initiation factor TFIID subunit 6 [Rhizoctonia solani AG-3 Rhs1AP]	KDN45378.1 hypothetical protein RSAG8_04965, partial [Rhizoctonia solani AG-8 WAC10335]
Rhiz2224	5	ELU38278.1 RA domain-containing protein [Rhizoctonia solani AG-1 IA]	4930_g	lcl|LN679106.1_prot_CEL62557.1_131 [locus_tag=RSOLAG1IB_04913] [protein=hypothetical protein] [protein_id=CEL62557.1] [location=complement(join(379055..379279,379331..379537,379589..379711,379763..379881,379939..382823,382873..383912,384366..384530,384619..384711,384768..384986))] [gbkey=CDS]	EUC63426.1 RA domain protein, putative, partial [Rhizoctonia solani AG-3 Rhs1AP]	KDN45383.1 LOW QUALITY PROTEIN: hypothetical protein RSAG8_04970, partial [Rhizoctonia solani AG-8 WAC10335]
Rhiz2225	5	ELU38279.1 AMPKBI domain-containing protein [Rhizoctonia solani AG-1 IA]	4928_g	lcl|LN679106.1_prot_CEL62559.1_133 [locus_tag=RSOLAG1IB_04915] [protein=SNF1 protein kinase subunit beta-2 OS=Saccharomyces cerevisiae (strain ATCC 204508 / S288c) GN=SIP2 PE=1 SV=3] [protein_id=CEL62559.1] [location=complement(join(390819..390854,390906..391273,391322..391521,391568..391925,391974..392325))] [gbkey=CDS]	EUC63425.1 5'-AMP-activated kinase beta subunit, interation domain protein [Rhizoctonia solani AG-3 Rhs1AP]	KDN45381.1 hypothetical protein RSAG8_04968, partial [Rhizoctonia solani AG-8 WAC10335]
Rhiz2226	5	ELU38280.1 coatomer beta' subunit [Rhizoctonia solani AG-1 IA]	4935_g	lcl|LN679108.1_prot_CEL63856.1_204 [locus_tag=RSOLAG1IB_05620] [protein=hypothetical protein] [protein_id=CEL63856.1] [location=complement(join(530690..530909,531140..531272,531607..531888,531942..532150,532206..532313,532363..532526,532641..532834,532884..533111,533167..533752,533801..534184,534237..534254))] [gbkey=CDS]	EUC66256.1 coatomer beta' subunit [Rhizoctonia solani AG-3 Rhs1AP]	KDN47458.1 hypothetical protein RSAG8_03598, partial [Rhizoctonia solani AG-8 WAC10335]
Rhiz2227	5	ELU38281.1 F-box-like domain-containing protein [Rhizoctonia solani AG-1 IA]	4934_g	lcl|LN679108.1_prot_CEL63857.1_205 [locus_tag=RSOLAG1IB_05621] [protein=hypothetical protein] [protein_id=CEL63857.1] [location=complement(534452..535300)] [gbkey=CDS]	EUC66255.1 F-box-like domain protein [Rhizoctonia solani AG-3 Rhs1AP]	KDN47457.1 hypothetical protein RSAG8_03597, partial [Rhizoctonia solani AG-8 WAC10335]
Rhiz2228	5	ELU38285.1 coproporphyrinogen III oxidase [Rhizoctonia solani AG-1 IA]	9279_g	lcl|LN679137.1_prot_CEL59067.1_18 [locus_tag=RSOLAG1IB_09054] [protein=coproporphyrinogen III oxidase] [protein_id=CEL59067.1] [location=complement(join(63647..63812,63878..64140,64228..64409,64462..64924))] [gbkey=CDS]	EUC56538.1 coproporphyrinogen III oxidase [Rhizoctonia solani AG-3 Rhs1AP]	KDN34906.1 hypothetical protein RSAG8_12046, partial [Rhizoctonia solani AG-8 WAC10335]
Rhiz2229	5	ELU38287.1 40S ribosomal protein S3 [Rhizoctonia solani AG-1 IA]	4951_g	lcl|LN679137.1_prot_CEL59065.1_16 [locus_tag=RSOLAG1IB_09052] [protein=40S ribosomal protein S3-1 OS=Arabidopsis thaliana GN=RPS3A PE=1 SV=1] [protein_id=CEL59065.1] [location=join(60744..60884,60955..61163,61231..61343,61395..61494,61546..61696,61750..61824)] [gbkey=CDS]	EUC56539.1 40S ribosomal protein S3 [Rhizoctonia solani AG-3 Rhs1AP]	KDN34904.1 hypothetical protein RSAG8_12044, partial [Rhizoctonia solani AG-8 WAC10335]
Rhiz2230	5	ELU38290.1 arginine methyl transferase [Rhizoctonia solani AG-1 IA]	4949_g	lcl|LN679137.1_prot_CEL59063.1_14 [locus_tag=RSOLAG1IB_09050] [protein=hypothetical protein] [protein_id=CEL59063.1] [location=join(55488..55544,55592..55808,55939..56031,56082..56279,56328..56419,56471..56705,56752..56838,56888..57075)] [gbkey=CDS]	EUC56549.1 arginine N-methyltransferase [Rhizoctonia solani AG-3 Rhs1AP]	KDN34897.1 hypothetical protein RSAG8_12037, partial [Rhizoctonia solani AG-8 WAC10335]
Rhiz2231	5	ELU38292.1 UvrD-helicase domain-containing protein [Rhizoctonia solani AG-1 IA]	4948_g	lcl|LN679137.1_prot_CEL59062.1_13 [gene=srs2] [locus_tag=RSOLAG1IB_09049] [protein=DNA helicase II / ATP-dependent DNA helicase PcrA] [protein_id=CEL59062.1] [location=complement(join(52151..52258,52328..52389,52458..52537,52601..52658,52711..52777,52829..52898,52956..53113,53185..53349,53403..53602,53655..53828,53887..53976,54029..54058,54113..54133,54186..54280,54342..54716,54764..54832,54893..…	EUC56550.1 UvrD/REP helicase [Rhizoctonia solani AG-3 Rhs1AP]	KDN34896.1 hypothetical protein RSAG8_12036, partial [Rhizoctonia solani AG-8 WAC10335]
Rhiz2232	5	ELU38298.1 DNA replication licensing factor mcm6 [Rhizoctonia solani AG-1 IA]	4959_g	lcl|LN679938.1_prot_CEL63497.1_1 [locus_tag=RSOLAG1IB_12679] [protein=DNA replication licensing factor mcm6 OS=Schizosaccharomyces pombe (strain 972 / ATCC 24843) GN=mcm6 PE=1 SV=2] [protein_id=CEL63497.1] [location=join(230..641,691..832,884..1418,1473..1634,1692..2038,2088..2094)] [gbkey=CDS]	EUC56510.1 DNA replication licensing factor mcm6 [Rhizoctonia solani AG-3 Rhs1AP]	KDN36792.1 hypothetical protein RSAG8_10574, partial [Rhizoctonia solani AG-8 WAC10335]
Rhiz2233	5	ELU38309.1 DUF395 domain-containing protein [Rhizoctonia solani AG-1 IA]	4964_g	lcl|LN679137.1_prot_CEL59084.1_35 [locus_tag=RSOLAG1IB_09071] [protein=hypothetical protein] [protein_id=CEL59084.1] [location=join(119260..119306,119357..119705,119759..120050,120107..120558)] [gbkey=CDS]	EUC56518.1 sulfur transporter [Rhizoctonia solani AG-3 Rhs1AP]	KDN36811.1 hypothetical protein RSAG8_10593, partial [Rhizoctonia solani AG-8 WAC10335]
Rhiz2234	5	ELU38314.1 prefoldin subunit domain-containing protein [Rhizoctonia solani AG-1 IA]	4968_g	lcl|LN679137.1_prot_CEL59077.1_28 [locus_tag=RSOLAG1IB_09064] [protein=Prefoldin subunit 6 OS=Mus musculus GN=Pfdn6 PE=2 SV=1] [protein_id=CEL59077.1] [location=join(106341..106416,106480..106550,106600..106724,106775..106895)] [gbkey=CDS]	EUC56526.1 prefoldin subunit 6, related protein [Rhizoctonia solani AG-3 Rhs1AP]	KDN36820.1 hypothetical protein RSAG8_10602, partial [Rhizoctonia solani AG-8 WAC10335]
Rhiz2235	5	ELU38316.1 inositol-3-phosphate synthase [Rhizoctonia solani AG-1 IA]	4966_g	lcl|LN679137.1_prot_CEL59079.1_30 [locus_tag=RSOLAG1IB_09066] [protein=myo-inositol-1-phosphate synthase] [protein_id=CEL59079.1] [location=complement(join(108849..110235,110299..110558))] [gbkey=CDS]	EUC56524.1 myo-inositol-phosphate synthase, putative [Rhizoctonia solani AG-3 Rhs1AP]	KDN36819.1 hypothetical protein RSAG8_10601, partial [Rhizoctonia solani AG-8 WAC10335]
Rhiz2236	5	ELU38318.1 protein tyrosine kinase domain-containing protein [Rhizoctonia solani AG-1 IA]	4970_g	lcl|LN679137.1_prot_CEL59073.1_24 [locus_tag=RSOLAG1IB_09060] [protein=Serine/threonine-protein kinase HT1 OS=Arabidopsis thaliana GN=HT1 PE=1 SV=1] [protein_id=CEL59073.1] [location=complement(join(91032..91256,91311..91402,91458..91616,91670..91892,91946..92024,92083..92240,92294..92770,92819..92945,93002..93114,93184..93320,93371..93715,93784..93997,94108..94218,94266..94329,94389..94423,94474…	EUC56529.1 tyrosine kinase catalytic domain protein [Rhizoctonia solani AG-3 Rhs1AP]	KDN36824.1 hypothetical protein RSAG8_10606, partial [Rhizoctonia solani AG-8 WAC10335]
Rhiz2237	5	ELU38320.1 GPI-anchored wall transfer protein 1 [Rhizoctonia solani AG-1 IA]	4978_g	lcl|LN679118.1_prot_CEL54901.1_45 [gene=GWT1] [locus_tag=RSOLAG1IB_07393] [protein=hypothetical protein] [protein_id=CEL54901.1] [location=complement(join(145836..145985,146054..146323,146433..146815,146870..146974,147025..147157,147213..147398,147463..147996,148058..148150))] [gbkey=CDS]	EUC61320.1 GPI-anchored wall transfer protein, putative [Rhizoctonia solani AG-3 Rhs1AP]	KDN39804.1 hypothetical protein RSAG8_08596, partial [Rhizoctonia solani AG-8 WAC10335]
Rhiz2238	5	ELU38321.1 hypothetical protein AG1IA_07646 [Rhizoctonia solani AG-1 IA]	4977_g	lcl|LN679118.1_prot_CEL54902.1_46 [locus_tag=RSOLAG1IB_07394] [protein=hypothetical protein] [protein_id=CEL54902.1] [location=join(148506..148571,148618..148743,148804..148867,148921..149270,149330..149503,149557..149925,149986..150171,150223..150318)] [gbkey=CDS]	EUC61321.1 hypothetical protein RSOL_391570 [Rhizoctonia solani AG-3 Rhs1AP]	KDN39803.1 hypothetical protein RSAG8_08595, partial [Rhizoctonia solani AG-8 WAC10335]
Rhiz2239	5	ELU38322.1 BTN1 protein [Rhizoctonia solani AG-1 IA]	4975_g	lcl|LN679118.1_prot_CEL54904.1_48 [locus_tag=RSOLAG1IB_07396] [protein=Protein BTN1 OS=Ustilago maydis (strain 521 / FGSC 9021) GN=BTN1 PE=3 SV=1] [protein_id=CEL54904.1] [location=join(154170..154296,154347..154441,154511..154846,154904..155159,155214..155227,155284..155304,155355..155456,155513..155754,155811..156036)] [gbkey=CDS]	EUC61323.1 batten'S disease CLN3 [Rhizoctonia solani AG-3 Rhs1AP]	KDN39799.1 hypothetical protein RSAG8_08591, partial [Rhizoctonia solani AG-8 WAC10335]
Rhiz2240	5	ELU38328.1 serine C-palmitoyltransferase [Rhizoctonia solani AG-1 IA]	4997_g	lcl|LN679118.1_prot_CEL54878.1_22 [locus_tag=RSOLAG1IB_07370] [protein=serine palmitoyltransferase] [protein_id=CEL54878.1] [location=join(91868..92074,92121..92394,92504..92850,92905..93012,93066..93161,93213..93746)] [gbkey=CDS]	EUC61285.1 serine C-palmitoyltransferase [Rhizoctonia solani AG-3 Rhs1AP]	KDN46605.1 hypothetical protein RSAG8_04258, partial [Rhizoctonia solani AG-8 WAC10335]
Rhiz2241	5	ELU38336.1 PIG-F domain-containing protein [Rhizoctonia solani AG-1 IA]	4987_g	lcl|LN679118.1_prot_CEL54890.1_34 [locus_tag=RSOLAG1IB_07382] [protein=Glycosylphosphatidylinositol anchor biosynthesis protein 11 OS=Yarrowia lipolytica (strain CLIB 122 / E 150) GN=GPI11 PE=3 SV=1] [protein_id=CEL54890.1] [location=complement(join(122572..122697,122746..122854,122901..123053,123105..123190,123241..123717))] [gbkey=CDS]	EUC61309.1 GPI biosynthesis family Pig-F protein [Rhizoctonia solani AG-3 Rhs1AP]	KDN39815.1 hypothetical protein RSAG8_08607, partial [Rhizoctonia solani AG-8 WAC10335]
Rhiz2242	5	ELU38338.1 myb-like DNA-binding domain-containing protein [Rhizoctonia solani AG-1 IA]	4985_g	lcl|LN679118.1_prot_CEL54893.1_37 [locus_tag=RSOLAG1IB_07385] [protein=hypothetical protein] [protein_id=CEL54893.1] [location=complement(join(127724..127979,128031..128670,128718..128805,128856..128994,129042..129097))] [gbkey=CDS]	EUC61312.1 Myb-like DNA-binding domain protein, putative [Rhizoctonia solani AG-3 Rhs1AP]	KDN39812.1 hypothetical protein RSAG8_08604, partial [Rhizoctonia solani AG-8 WAC10335]
Rhiz2243	5	ELU38345.1 mandelate racemase/muconate lactonizing enzyme family protein [Rhizoctonia solani AG-1 IA]	5448_g	lcl|LN679103.1_prot_CEL59311.1_111 [locus_tag=RSOLAG1IB_03244] [protein=L-rhamnonate dehydratase OS=Azorhizobium caulinodans (strain ATCC 43989 / DSM 5975 / ORS 571) GN=rhmD PE=3 SV=1] [protein_id=CEL59311.1] [location=join(341426..341473,341540..341670,341727..341991,342042..342214,342272..342278)] [gbkey=CDS]	EUC67512.1 mandelate racemase/muconate lactonizing enzyme family protein [Rhizoctonia solani AG-3 Rhs1AP]	KDN48041.1 LOW QUALITY PROTEIN: hypothetical protein RSAG8_03057, partial [Rhizoctonia solani AG-8 WAC10335]
Rhiz2244	5	ELU38348.1 COMPASS-Shg1 domain-containing protein [Rhizoctonia solani AG-1 IA]	5455_g	lcl|LN679103.1_prot_CEL59303.1_103 [locus_tag=RSOLAG1IB_03236] [protein=hypothetical protein] [protein_id=CEL59303.1] [location=join(314667..314701,314759..314822,314875..314999,315050..315201,315256..315662)] [gbkey=CDS]	EUC67518.1 compass component Shg1 [Rhizoctonia solani AG-3 Rhs1AP]	KDN48031.1 hypothetical protein RSAG8_03047, partial [Rhizoctonia solani AG-8 WAC10335]
Rhiz2245	5	ELU38349.1 eukaryotic translation initiation factor 5B [Rhizoctonia solani AG-1 IA]	5454_g	lcl|LN679103.1_prot_CEL59304.1_104 [locus_tag=RSOLAG1IB_03237] [protein=Eukaryotic translation initiation factor 5B OS=Schizosaccharomyces pombe (strain 972 / ATCC 24843) GN=SPAC56F8,03 PE=1 SV=1] [protein_id=CEL59304.1] [location=join(316007..316062,316113..316257,316312..316603,316659..316795,316856..317181,317235..317319,317370..317811,317869..318251,318306..318416,318472..318600,318649..31872…	EUC67517.1 translation initiation factor 5B [Rhizoctonia solani AG-3 Rhs1AP]	KDN48032.1 LOW QUALITY PROTEIN: hypothetical protein RSAG8_03048, partial [Rhizoctonia solani AG-8 WAC10335]
Rhiz2246	5	ELU38357.1 IBR domain-containing protein [Rhizoctonia solani AG-1 IA]	5464_g	lcl|LN679103.1_prot_CEL59291.1_91 [locus_tag=RSOLAG1IB_03224] [protein=putative RING finger protein C328,02 OS=Schizosaccharomyces pombe (strain 972 / ATCC 24843) GN=SPAC328.02 PE=3 SV=1] [protein_id=CEL59291.1] [location=join(280209..280380,280436..281384,281439..281539,281591..281778,281835..281899,281948..282047)] [gbkey=CDS]	EUC67528.1 IBR domain protein [Rhizoctonia solani AG-3 Rhs1AP]	KDN48020.1 hypothetical protein RSAG8_03036, partial [Rhizoctonia solani AG-8 WAC10335]
Rhiz2247	5	ELU38360.1 phosphoadenylyl-sulfate reductase [Rhizoctonia solani AG-1 IA]	5463_g	lcl|LN679103.1_prot_CEL59293.1_93 [gene=ParA] [locus_tag=RSOLAG1IB_03226] [protein=phosphoadenosine phosphosulfate reductase] [protein_id=CEL59293.1] [location=join(284728..285135,285190..285558,285618..285701)] [gbkey=CDS]	EUC67526.1 phosphoadenylyl-sulfate reductase (thioredoxin) [Rhizoctonia solani AG-3 Rhs1AP]	KDN48022.1 hypothetical protein RSAG8_03038, partial [Rhizoctonia solani AG-8 WAC10335]
Rhiz2248	5	ELU38361.1 kinesin-like protein [Rhizoctonia solani AG-1 IA]	5462_g	lcl|LN679103.1_prot_CEL59294.1_94 [locus_tag=RSOLAG1IB_03227] [protein=Kinesin-like protein unc-104 OS=Drosophila pseudoobscura pseudoobscura GN=unc-104 PE=3 SV=1] [protein_id=CEL59294.1] [location=complement(join(286115..286228,286282..286393,286455..286541,286599..286717,286768..288604,288653..289415,289463..289499,289552..289584,289641..289769,289817..289869,289925..289931,289988..290307,29036…	EUC67525.1 kinesin motor domain protein [Rhizoctonia solani AG-3 Rhs1AP]	KDN48024.1 hypothetical protein RSAG8_03040, partial [Rhizoctonia solani AG-8 WAC10335]
Rhiz2249	5	ELU38364.1 hypothetical protein AG1IA_07613 [Rhizoctonia solani AG-1 IA]	5457_g	lcl|LN679103.1_prot_CEL59301.1_101 [locus_tag=RSOLAG1IB_03234] [protein=hypothetical protein] [protein_id=CEL59301.1] [location=join(308671..308887,308951..310010,310076..310244,310301..310394,310670..310780,310867..311399,311465..311567,311632..312250,312315..312357)] [gbkey=CDS]	EUC67520.1 TFIIS helical bundle-like domain protein [Rhizoctonia solani AG-3 Rhs1AP]	KDN48029.1 hypothetical protein RSAG8_03045, partial [Rhizoctonia solani AG-8 WAC10335]
Rhiz2250	5	ELU38365.1 glutamyl-tRNA(Gln) amidotransferase [Rhizoctonia solani AG-1 IA]	5494_g	lcl|LN679103.1_prot_CEL59257.1_57 [gene=gatB] [locus_tag=RSOLAG1IB_03190] [protein=aspartyl/glutamyl-tRNA amidotransferase subunit B] [protein_id=CEL59257.1] [location=complement(join(206802..207085,207131..207476,207531..207869,207930..208014,208073..208176,208224..208271))] [gbkey=CDS]	EUC56199.1 aspartyl/glutamyl-tRNA(Asn/Gln) amidotransferase subunit B [Rhizoctonia solani AG-3 Rhs1AP]	KDN35709.1 hypothetical protein RSAG8_11388, partial [Rhizoctonia solani AG-8 WAC10335]
Rhiz2251	5	ELU38366.1 VWA domain-containing protein [Rhizoctonia solani AG-1 IA]	5493_g	lcl|LN679103.1_prot_CEL59258.1_58 [locus_tag=RSOLAG1IB_03191] [protein=hypothetical protein] [protein_id=CEL59258.1] [location=join(209544..209638,209695..209863,209917..210279,210337..210456)] [gbkey=CDS]	EUC56198.1 von willebrand factor type A domain protein [Rhizoctonia solani AG-3 Rhs1AP]	KDN35708.1 hypothetical protein RSAG8_11387, partial [Rhizoctonia solani AG-8 WAC10335]
Rhiz2252	5	ELU38368.1 KEX1 protein [Rhizoctonia solani AG-1 IA]	5490_g	lcl|LN679103.1_prot_CEL59262.1_62 [locus_tag=RSOLAG1IB_03195] [protein=carboxypeptidase D] [protein_id=CEL59262.1] [location=join(214946..215003,215061..215275,215340..215463,215512..215579,215636..215704,215754..216070,216125..216239,216300..216545,216596..216676,216742..216982,217523..217809)] [gbkey=CDS]	EUC56194.1 pheromone-processing carboxypeptidase KEX1 [Rhizoctonia solani AG-3 Rhs1AP]	KDN35704.1 LOW QUALITY PROTEIN: hypothetical protein RSAG8_11383, partial [Rhizoctonia solani AG-8 WAC10335]
Rhiz2253	5	ELU38371.1 genome maintenance protein [Rhizoctonia solani AG-1 IA]	5487_g	lcl|LN679103.1_prot_CEL59267.1_67 [locus_tag=RSOLAG1IB_03200] [protein=Mitochondrial genome maintenance protein mgm101 OS=Schizosaccharomyces pombe (strain 972 / ATCC 24843) GN=mgm101 PE=3 SV=2] [protein_id=CEL59267.1] [location=join(228043..228430,228487..228634,228686..228814,228868..228945,229000..229069)] [gbkey=CDS]	EUC56190.1 genome maintenance protein MGM101 [Rhizoctonia solani AG-3 Rhs1AP]	KDN35698.1 hypothetical protein RSAG8_11377, partial [Rhizoctonia solani AG-8 WAC10335]
Rhiz2254	5	ELU38374.1 hypothetical protein AG1IA_07590 [Rhizoctonia solani AG-1 IA]	5480_g	lcl|LN679103.1_prot_CEL59276.1_76 [locus_tag=RSOLAG1IB_03209] [protein=Origin recognition complex subunit 3 OS=Bos taurus GN=ORC3 PE=2 SV=1] [protein_id=CEL59276.1] [location=join(243898..243942,243999..244032,244085..244158,244214..244334,244388..244611,244669..244759,244808..244892,244947..245103,245162..245281,245330..245790,245844..246047,246098..246173,246228..246671)] [gbkey=CDS]	EUC56183.1 origin recognition complex subunit 3 [Rhizoctonia solani AG-3 Rhs1AP]	KDN35687.1 hypothetical protein RSAG8_11366, partial [Rhizoctonia solani AG-8 WAC10335]
Rhiz2255	5	ELU38375.1 1-acylglycerol-3-phosphate O-acyltransferase [Rhizoctonia solani AG-1 IA]	5483_g	lcl|LN679103.1_prot_CEL59275.1_75 [locus_tag=RSOLAG1IB_03208] [protein=lysophosphatidate acyltransferase] [protein_id=CEL59275.1] [location=complement(join(242336..242658,242769..242955,243009..243174,243228..243580))] [gbkey=CDS]	EUC56184.1 1-acylglycerol-3-phosphate acyltransferase, putative [Rhizoctonia solani AG-3 Rhs1AP]	KDN35688.1 hypothetical protein RSAG8_11367, partial [Rhizoctonia solani AG-8 WAC10335]
Rhiz2257	5	ELU38380.1 RIX1 domain-containing protein [Rhizoctonia solani AG-1 IA]	5476_g	lcl|LN679103.1_prot_CEL59278.1_78 [locus_tag=RSOLAG1IB_03211] [protein=hypothetical protein] [protein_id=CEL59278.1] [location=complement(join(249653..250315,250370..250871,250928..251005,251061..251170,251224..251311,251364..251484,251535..251847,251902..252075,252126..252419))] [gbkey=CDS]	EUC56182.1 RIX1 domain protein, partial [Rhizoctonia solani AG-3 Rhs1AP]	KDN48003.1 hypothetical protein RSAG8_03019, partial [Rhizoctonia solani AG-8 WAC10335]
Rhiz2258	5	ELU38381.1 SNARE binding protein [Rhizoctonia solani AG-1 IA]	5474_g	lcl|LN679103.1_prot_CEL59280.1_80 [locus_tag=RSOLAG1IB_03213] [protein=DNA damage-inducible protein 1 OS=Cryptococcus neoformans var, neoformans serotype D (strain B-3501A) GN=DDI1 PE=3 SV=1] [protein_id=CEL59280.1] [location=join(254423..254521,254582..254718,254772..254847,254897..255150,255204..255271,255322..255349,255403..255538,255591..255711,255760..256124)] [gbkey=CDS]	EUC56180.1 DNA damage-inducible V-SNARE-binding protein Ddi1, putative [Rhizoctonia solani AG-3 Rhs1AP]	KDN48005.1 hypothetical protein RSAG8_03021, partial [Rhizoctonia solani AG-8 WAC10335]
Rhiz2259	5	ELU38383.1 coiled-coil domain-containing protein [Rhizoctonia solani AG-1 IA]	5471_g	lcl|LN679103.1_prot_CEL59283.1_83 [locus_tag=RSOLAG1IB_03216] [protein=hypothetical protein] [protein_id=CEL59283.1] [location=join(259177..259357,259410..259416,259476..259500)] [gbkey=CDS]	EUC56177.1 coiled-coil protein [Rhizoctonia solani AG-3 Rhs1AP]	KDN48008.1 hypothetical protein RSAG8_03024, partial [Rhizoctonia solani AG-8 WAC10335]
Rhiz2260	5	ELU38384.1 RNase3 domain-containing protein [Rhizoctonia solani AG-1 IA]	5470_g	lcl|LN679103.1_prot_CEL59284.1_84 [locus_tag=RSOLAG1IB_03217] [protein=Double-strand-specific pac1 ribonuclease OS=Schizosaccharomyces pombe (strain 972 / ATCC 24843) GN=pac1 PE=1 SV=1] [protein_id=CEL59284.1] [location=complement(join(259664..259702,259755..260348,260399..260518,260571..260703,260751..260767))] [gbkey=CDS]	EUC56176.1 ribonuclease III [Rhizoctonia solani AG-3 Rhs1AP]	KDN48009.1 hypothetical protein RSAG8_03025, partial [Rhizoctonia solani AG-8 WAC10335]
Rhiz2261	5	ELU38387.1 YEATS family protein [Rhizoctonia solani AG-1 IA]	5467_g	lcl|LN679103.1_prot_CEL59287.1_87 [locus_tag=RSOLAG1IB_03220] [protein=Protein AF-9 homolog OS=Candida glabrata (strain ATCC 2001 / CBS 138 / JCM 3761 / NBRC 0622 / NRRL Y-65) GN=YAF9 PE=3 SV=1] [protein_id=CEL59287.1] [location=join(265279..265296,265382..265610,265664..265700,265750..266239)] [gbkey=CDS]	EUC56173.1 YEATS family protein [Rhizoctonia solani AG-3 Rhs1AP]	KDN48012.1 hypothetical protein RSAG8_03028, partial [Rhizoctonia solani AG-8 WAC10335]
Rhiz2262	5	ELU38388.1 hypothetical protein AG1IA_07604 [Rhizoctonia solani AG-1 IA]	5466_g	lcl|LN679103.1_prot_CEL59288.1_88 [locus_tag=RSOLAG1IB_03221] [protein=GA28568 gene product from transcript GA28568-RA] [protein_id=CEL59288.1] [location=join(268960..269224,269279..269757,269849..270151,270205..270472,270535..272408)] [gbkey=CDS]	EUC56171.1 hypothetical protein RSOL_165710 [Rhizoctonia solani AG-3 Rhs1AP]	KDN48014.1 hypothetical protein RSAG8_03030, partial [Rhizoctonia solani AG-8 WAC10335]
Rhiz2263	5	ELU38390.1 DCP1 domain-containing protein [Rhizoctonia solani AG-1 IA]	5497_g	lcl|LN679107.1_prot_CEL63300.1_212 [locus_tag=RSOLAG1IB_05343] [protein=mRNA-decapping enzyme 1A OS=Homo sapiens GN=DCP1A PE=1 SV=2] [protein_id=CEL63300.1] [location=join(649092..649190,649254..649336,649386..649522,649575..649641,649689..651069,651129..651197)] [gbkey=CDS]	EUC66914.1 mRNA-decapping enzyme subunit 1 [Rhizoctonia solani AG-3 Rhs1AP]	KDN45834.1 hypothetical protein RSAG8_04667, partial [Rhizoctonia solani AG-8 WAC10335]
Rhiz2264	5	ELU38394.1 erv1/alr family domain-containing protein [Rhizoctonia solani AG-1 IA]	5513_g	lcl|LN679107.1_prot_CEL63321.1_233 [locus_tag=RSOLAG1IB_05365] [protein=FAD-linked sulfhydryl oxidase ERV2 OS=Saccharomyces cerevisiae (strain ATCC 204508 / S288c) GN=ERV2 PE=1 SV=1] [protein_id=CEL63321.1] [location=complement(join(721097..721164,721236..721372,721434..721462,721512..721631,721682..721709,721778..721810,721860..722095))] [gbkey=CDS]	EUC54183.1 FAD-dependent sulfhydryl oxidase ERV2 [Rhizoctonia solani AG-3 Rhs1AP]	KDN45810.1 LOW QUALITY PROTEIN: hypothetical protein RSAG8_04643, partial [Rhizoctonia solani AG-8 WAC10335]
Rhiz2265	5	ELU38397.1 hypothetical protein AG1IA_07566 [Rhizoctonia solani AG-1 IA]	5510_g	lcl|LN679107.1_prot_CEL63316.1_228 [locus_tag=RSOLAG1IB_05360] [protein=hypothetical protein] [protein_id=CEL63316.1] [location=join(704818..704920,704978..705232,705289..705656,705706..705864)] [gbkey=CDS]	EUC54178.1 ribonuclease-III-like protein [Rhizoctonia solani AG-3 Rhs1AP]	KDN45812.1 hypothetical protein RSAG8_04645, partial [Rhizoctonia solani AG-8 WAC10335]
Rhiz2266	5	ELU38405.1 protein tyrosine kinase domain-containing protein [Rhizoctonia solani AG-1 IA]	5504_g	lcl|LN679107.1_prot_CEL63308.1_220 [locus_tag=RSOLAG1IB_05351] [protein=Serine/threonine-protein kinase TNNI3K OS=Mus musculus GN=Tnni3k PE=2 SV=4] [protein_id=CEL63308.1] [location=complement(join(676098..676556,676608..676715,676773..676854,676909..677003,677060..677308,677363..677548,677606..677744,677803..677916,678095..678237))] [gbkey=CDS]	EUC66921.1 tyrosine kinase catalytic domain protein [Rhizoctonia solani AG-3 Rhs1AP]	KDN45824.1 hypothetical protein RSAG8_04657, partial [Rhizoctonia solani AG-8 WAC10335]
Rhiz2267	5	ELU38406.1 hypothetical protein AG1IA_07575 [Rhizoctonia solani AG-1 IA]	5503_g	lcl|LN679107.1_prot_CEL63307.1_219 [locus_tag=RSOLAG1IB_05350] [protein=hypothetical protein] [protein_id=CEL63307.1] [location=join(675221..675283,675338..675367,675432..675770)] [gbkey=CDS]	EUC66920.1 hypothetical protein RSOL_519260, partial [Rhizoctonia solani AG-3 Rhs1AP]	KDN45825.1 hypothetical protein RSAG8_04658, partial [Rhizoctonia solani AG-8 WAC10335]
Rhiz2268	5	ELU38408.1 hypothetical protein AG1IA_07577 [Rhizoctonia solani AG-1 IA]	5501_g	lcl|LN679107.1_prot_CEL63304.1_216 [locus_tag=RSOLAG1IB_05347] [protein=hypothetical protein] [protein_id=CEL63304.1] [location=complement(join(661606..662062,662117..662727))] [gbkey=CDS]	EUC66917.1 hypothetical protein RSOL_519230 [Rhizoctonia solani AG-3 Rhs1AP]	KDN45827.1 hypothetical protein RSAG8_04660, partial [Rhizoctonia solani AG-8 WAC10335]
Rhiz2269	5	ELU38419.1 hypothetical protein AG1IA_07551 [Rhizoctonia solani AG-1 IA]	4775_g	lcl|LN679104.1_prot_CEL61096.1_516 [locus_tag=RSOLAG1IB_04336] [protein=hypothetical protein] [protein_id=CEL61096.1] [location=join(1432987..1432999,1433113..1433146,1433209..1433276,1433339..1433608,1433672..1433718,1433771..1434140,1434187..1434527,1434578..1435019,1435075..1435469,1435523..1435573)] [gbkey=CDS]	EUC58726.1 hypothetical protein RSOL_273810 [Rhizoctonia solani AG-3 Rhs1AP]	KDN44453.1 hypothetical protein RSAG8_05500, partial [Rhizoctonia solani AG-8 WAC10335]
Rhiz2270	5	ELU38424.1 hypothetical protein AG1IA_07546 [Rhizoctonia solani AG-1 IA]	4779_g	lcl|LN679113.1_prot_CEL53769.1_7 [locus_tag=RSOLAG1IB_06550] [protein=hypothetical protein] [protein_id=CEL53769.1] [location=11448..11711] [gbkey=CDS]	EUC58719.1 hypothetical protein RSOL_273340 [Rhizoctonia solani AG-3 Rhs1AP]	KDN44449.1 hypothetical protein RSAG8_05496, partial [Rhizoctonia solani AG-8 WAC10335]
Rhiz2271	5	ELU38427.1 Nse4 domain-containing protein [Rhizoctonia solani AG-1 IA]	4787_g	lcl|LN679134.1_prot_CEL58815.1_10 [locus_tag=RSOLAG1IB_08844] [protein=Non-structural maintenance of chromosome element 4 OS=Schizosaccharomyces pombe (strain 972 / ATCC 24843) GN=nse4 PE=1 SV=1] [protein_id=CEL58815.1] [location=join(23867..24281,24343..24423,24478..24848,24904..24960,25024..25183,25234..25325,25384..25479)] [gbkey=CDS]	EUC58709.1 Non-structural maintenance of chromosome element protein [Rhizoctonia solani AG-3 Rhs1AP]	KDN44440.1 hypothetical protein RSAG8_05487, partial [Rhizoctonia solani AG-8 WAC10335]
Rhiz2272	5	ELU38428.1 MIP-T3 domain-containing protein [Rhizoctonia solani AG-1 IA]	4786_g	lcl|LN679134.1_prot_CEL58814.1_9 [locus_tag=RSOLAG1IB_08843] [protein=histone-lysine N-methyltransferase SUV420H] [protein_id=CEL58814.1] [location=join(19704..19786,19833..20412,20460..20574,20623..21796,21898..23632)] [gbkey=CDS]	EUC58711.1 histone-lysine N-methyltransferase, putative [Rhizoctonia solani AG-3 Rhs1AP]	KDN44441.1 hypothetical protein RSAG8_05488, partial [Rhizoctonia solani AG-8 WAC10335]
Rhiz2273	5	ELU38430.1 hypothetical protein AG1IA_07540 [Rhizoctonia solani AG-1 IA]	4785_g	lcl|LN679134.1_prot_CEL58812.1_7 [locus_tag=RSOLAG1IB_08841] [protein=hypothetical protein] [protein_id=CEL58812.1] [location=join(15029..15031,15080..15162,15210..15253,15304..15518,15575..15675,15730..15773,15829..16851,16949..17146,17198..17230,17280..17665)] [gbkey=CDS]	EUC58712.1 hypothetical protein RSOL_273270 [Rhizoctonia solani AG-3 Rhs1AP]	KDN44443.1 LOW QUALITY PROTEIN: hypothetical protein RSAG8_05490, partial [Rhizoctonia solani AG-8 WAC10335]
Rhiz2274	5	ELU38433.1 hypothetical protein AG1IA_07543 [Rhizoctonia solani AG-1 IA]	4782_g	lcl|LN679134.1_prot_CEL58808.1_3 [locus_tag=RSOLAG1IB_08837] [protein=hypothetical protein] [protein_id=CEL58808.1] [location=complement(join(5660..5707,5762..5922,5975..6052,6105..6179,6236..6518,6570..6650,6715..8698,8751..9124,9181..10236))] [gbkey=CDS]	EUC58716.1 hypothetical protein RSOL_273310 [Rhizoctonia solani AG-3 Rhs1AP]	KDN44446.1 hypothetical protein RSAG8_05493, partial [Rhizoctonia solani AG-8 WAC10335]
Rhiz2275	5	ELU38434.1 aromatic-L-amino-acid decarboxylase [Rhizoctonia solani AG-1 IA]	4791_g	lcl|LN679134.1_prot_CEL58819.1_14 [gene=ddc] [locus_tag=RSOLAG1IB_08848] [protein=dopa decarboxylase (aromatic L-amino acid decarboxylase)] [protein_id=CEL58819.1] [location=complement(join(34674..35203,35267..35298,35365..35446,35516..35627,35675..35814,35870..35932,35994..36258,36312..36542))] [gbkey=CDS]	EUC58704.1 aromatic-L-amino-acid decarboxylase [Rhizoctonia solani AG-3 Rhs1AP]	KDN44436.1 hypothetical protein RSAG8_05483, partial [Rhizoctonia solani AG-8 WAC10335]
Rhiz2276	5	ELU38435.1 actin-related protein ARPC3 [Rhizoctonia solani AG-1 IA]	4789_g	lcl|LN679134.1_prot_CEL58817.1_12 [locus_tag=RSOLAG1IB_08846] [protein=Actin-related protein 2/3 complex subunit 4 OS=Mus musculus GN=Arpc4 PE=1 SV=3] [protein_id=CEL58817.1] [location=complement(join(28843..28851,28902..28992,29042..29121,29182..29508,29557..29667))] [gbkey=CDS]	EUC58707.1 actin-like protein ARPC3 [Rhizoctonia solani AG-3 Rhs1AP]	KDN44438.1 Actin-related protein 2/3 complex subunit 4, partial [Rhizoctonia solani AG-8 WAC10335]
Rhiz2277	5	ELU38437.1 glutamate N-acetyltransferase [Rhizoctonia solani AG-1 IA]	4793_g	lcl|LN679134.1_prot_CEL58821.1_16 [gene=ARG2] [locus_tag=RSOLAG1IB_08850] [protein=hypothetical protein] [protein_id=CEL58821.1] [location=complement(join(38160..39911,39967..40029,40084..40164))] [gbkey=CDS]	EUC58701.1 amino-acid N-acetyltransferase [Rhizoctonia solani AG-3 Rhs1AP]	KDN44433.1 hypothetical protein RSAG8_05480, partial [Rhizoctonia solani AG-8 WAC10335]
Rhiz2278	5	ELU38445.1 F-box-like domain-containing protein [Rhizoctonia solani AG-1 IA]	4800_g	lcl|LN679134.1_prot_CEL58832.1_27 [locus_tag=RSOLAG1IB_08861] [protein=hypothetical protein] [protein_id=CEL58832.1] [location=complement(join(58792..59145,59204..60141,60194..60216,60283..60464,60515..60736))] [gbkey=CDS]	EUC58684.1 F-box-like protein [Rhizoctonia solani AG-3 Rhs1AP]	KDN44421.1 LOW QUALITY PROTEIN: hypothetical protein RSAG8_05468, partial [Rhizoctonia solani AG-8 WAC10335]
Rhiz2279	5	ELU38446.1 HbrB domain-containing protein [Rhizoctonia solani AG-1 IA]	4798_g	lcl|LN679134.1_prot_CEL58830.1_25 [locus_tag=RSOLAG1IB_08859] [protein=Target of rapamycin complex 2 subunit bit61 OS=Schizosaccharomyces pombe (strain 972 / ATCC 24843) GN=bit61 PE=1 SV=1] [protein_id=CEL58830.1] [location=join(54107..54991,55047..55327,55379..55853,55904..55954)] [gbkey=CDS]	EUC58687.1 HbrB-domain protein [Rhizoctonia solani AG-3 Rhs1AP]	KDN44425.1 hypothetical protein RSAG8_05472, partial [Rhizoctonia solani AG-8 WAC10335]
Rhiz2280	5	ELU38447.1 glycoprotease family domain-containing protein [Rhizoctonia solani AG-1 IA]	4797_g	lcl|LN679134.1_prot_CEL58829.1_24 [locus_tag=RSOLAG1IB_08858] [protein=putative tRNA threonylcarbamoyladenosine biosynthesis protein Gcp OS=Polynucleobacter necessarius subsp, necessarius (strain STIR1) GN=gcp PE=3 SV=1] [protein_id=CEL58829.1] [location=complement(join(52277..52398,52460..52536,52591..53225,53273..53452))] [gbkey=CDS]	EUC58688.1 glycoprotease/Kae1 family metallohydrolase [Rhizoctonia solani AG-3 Rhs1AP]	KDN44426.1 hypothetical protein RSAG8_05473, partial [Rhizoctonia solani AG-8 WAC10335]
Rhiz2281	5	ELU38448.1 ribosomal protein S19 [Rhizoctonia solani AG-1 IA]	4796_g	lcl|LN679134.1_prot_CEL58828.1_23 [locus_tag=RSOLAG1IB_08857] [protein=40S ribosomal protein S19-A OS=Schizosaccharomyces pombe (strain 972 / ATCC 24843) GN=rps19a PE=2 SV=1] [protein_id=CEL58828.1] [location=join(51357..51379,51502..51644,51698..51831,51881..52063)] [gbkey=CDS]	EUC58696.1 40S ribosomal protein S19 [Rhizoctonia solani AG-3 Rhs1AP]	KDN44427.1 40S ribosomal protein S19-A, partial [Rhizoctonia solani AG-8 WAC10335]
Rhiz2282	5	ELU38451.1 hypothetical protein AG1IA_07521 [Rhizoctonia solani AG-1 IA]	4804_g	lcl|LN679134.1_prot_CEL58837.1_32 [locus_tag=RSOLAG1IB_08866] [protein=Homeobox protein HD-10 OS=Encephalitozoon cuniculi (strain GB-M1) GN=HD-10 PE=4 SV=1] [protein_id=CEL58837.1] [location=join(71858..72142,72199..72215,72276..73514,73809..74619)] [gbkey=CDS]	EUC58679.1 homeobox domain protein [Rhizoctonia solani AG-3 Rhs1AP]	KDN44415.1 hypothetical protein RSAG8_05462, partial [Rhizoctonia solani AG-8 WAC10335]
Rhiz2283	5	ELU38454.1 phosphoprotein phosphatase [Rhizoctonia solani AG-1 IA]	4809_g	lcl|LN679134.1_prot_CEL58843.1_38 [locus_tag=RSOLAG1IB_08872] [protein=protein phosphatase 5] [protein_id=CEL58843.1] [location=complement(join(90549..90683,90761..90915,90971..90977,91024..91074,91125..91324,91379..91403,91454..91490,91544..91560,91617..91628,91684..91733,91807..91944,91996..92032,92085..92381,92441..92561,92608..92653,92711..92764,92820..92900,92955..93126))] [gbkey=CDS]	EUC58666.1 serine/threonine-protein phosphatase [Rhizoctonia solani AG-3 Rhs1AP]	KDN44400.1 hypothetical protein RSAG8_05447, partial [Rhizoctonia solani AG-8 WAC10335]
Rhiz2284	5	ELU38455.1 adenovirus e3 region domain-containing protein [Rhizoctonia solani AG-1 IA]	4807_g	lcl|LN679134.1_prot_CEL58841.1_36 [locus_tag=RSOLAG1IB_08870] [protein=hypothetical protein] [protein_id=CEL58841.1] [location=join(86111..86134,86193..86382,86435..86672,86735..86916,86971..87098,87146..87291,87344..88112)] [gbkey=CDS]	EUC58668.1 adenovirus e3 region domain protein, putative, partial [Rhizoctonia solani AG-3 Rhs1AP]	KDN44402.1 hypothetical protein RSAG8_05449, partial [Rhizoctonia solani AG-8 WAC10335]
Rhiz2285	5	ELU38456.1 phosphoenolpyruvate carboxykinase [Rhizoctonia solani AG-1 IA]	4806_g	lcl|LN679134.1_prot_CEL58840.1_35 [locus_tag=RSOLAG1IB_08869] [protein=phosphoenolpyruvate carboxykinase (ATP)] [protein_id=CEL58840.1] [location=complement(join(82721..83316,83375..83762,83815..84027,84076..84368,84446..84559,84624..84765,84897..85139))] [gbkey=CDS]	EUC58669.1 phosphoenolpyruvate carboxykinase [ATP] protein [Rhizoctonia solani AG-3 Rhs1AP]	KDN44404.1 hypothetical protein RSAG8_05451, partial [Rhizoctonia solani AG-8 WAC10335]
Rhiz2286	5	ELU38458.1 hypothetical protein AG1IA_07510 [Rhizoctonia solani AG-1 IA]	4814_g	lcl|LN679134.1_prot_CEL58848.1_43 [locus_tag=RSOLAG1IB_08877] [protein=mitosis inhibitor protein kinase SWE1] [protein_id=CEL58848.1] [location=join(118706..118748,118803..119689,119758..120748,120802..122225,122281..122564,122620..122932)] [gbkey=CDS]	EUC58627.1 mitosis inhibitor kinase SWE1 [Rhizoctonia solani AG-3 Rhs1AP]	KDN40481.1 LOW QUALITY PROTEIN: hypothetical protein RSAG8_08101, partial [Rhizoctonia solani AG-8 WAC10335]
Rhiz2287	5	ELU38459.1 Med12 domain-containing protein [Rhizoctonia solani AG-1 IA]	4812_g	lcl|LN679134.1_prot_CEL58846.1_41 [locus_tag=RSOLAG1IB_08875] [protein=Mediator of RNA polymerase II transcription subunit 12 OS=Ustilago maydis (strain 521 / FGSC 9021) GN=SRB8 PE=3 SV=1] [protein_id=CEL58846.1] [location=complement(join(105272..105942,105997..106072,106122..106511,106562..106839,106890..107772,107820..108083,108133..108214,108264..108387,108437..108614,108675..109103,109154..10…	EUC56536.1 Med12 domain protein [Rhizoctonia solani AG-3 Rhs1AP]	KDN36828.1 LOW QUALITY PROTEIN: hypothetical protein RSAG8_10610, partial [Rhizoctonia solani AG-8 WAC10335]
Rhiz2288	5	ELU38461.1 Ctr domain-containing protein [Rhizoctonia solani AG-1 IA]	4823_g	lcl|LN679134.1_prot_CEL58856.1_51 [locus_tag=RSOLAG1IB_08886] [protein=Copper transport protein CTR2 OS=Saccharomyces cerevisiae (strain ATCC 204508 / S288c) GN=CTR2 PE=1 SV=1] [protein_id=CEL58856.1] [location=complement(join(140903..141028,141089..141109,141162..141240,141305..141510,141569..141602,141664..141779))] [gbkey=CDS]	EUC58613.1 Ctr copper transporter, partial [Rhizoctonia solani AG-3 Rhs1AP]	KDN34069.1 hypothetical protein RSAG8_12828, partial [Rhizoctonia solani AG-8 WAC10335]
Rhiz2289	5	ELU38462.1 Syndecan domain-containing protein [Rhizoctonia solani AG-1 IA]	4822_g	lcl|LN679134.1_prot_CEL58855.1_50 [locus_tag=RSOLAG1IB_08885] [protein=hypothetical protein] [protein_id=CEL58855.1] [location=join(139972..140006,140064..140256,140323..140460)] [gbkey=CDS]	EUC58618.1 syndecan domain protein, putative [Rhizoctonia solani AG-3 Rhs1AP]	KDN34068.1 hypothetical protein RSAG8_12827, partial [Rhizoctonia solani AG-8 WAC10335]
Rhiz2290	5	ELU38463.1 hypothetical protein AG1IA_07503 [Rhizoctonia solani AG-1 IA]	4821_g	lcl|LN679134.1_prot_CEL58854.1_49 [locus_tag=RSOLAG1IB_08884] [protein=hypothetical protein] [protein_id=CEL58854.1] [location=complement(join(137814..138245,138298..138675))] [gbkey=CDS]	EUC58619.1 hypothetical protein RSOL_269040 [Rhizoctonia solani AG-3 Rhs1AP]	KDN34077.1 hypothetical protein RSAG8_12836, partial [Rhizoctonia solani AG-8 WAC10335]
Rhiz2291	5	ELU38464.1 Rpr2 domain-containing protein [Rhizoctonia solani AG-1 IA]	4820_g	lcl|LN679134.1_prot_CEL58853.1_48 [locus_tag=RSOLAG1IB_08883] [protein=hypothetical protein] [protein_id=CEL58853.1] [location=join(135151..135219,135277..135387,135445..135739,135813..135931,135987..136169)] [gbkey=CDS]	EUC58621.1 Rpr2 domain protein [Rhizoctonia solani AG-3 Rhs1AP]	KDN34075.1 hypothetical protein RSAG8_12834, partial [Rhizoctonia solani AG-8 WAC10335]
Rhiz2292	5	ELU38466.1 PRA1 domain-containing protein [Rhizoctonia solani AG-1 IA]	4817_g	lcl|LN679134.1_prot_CEL58851.1_46 [locus_tag=RSOLAG1IB_08880] [protein=Prenylated Rab acceptor 1 OS=Saccharomyces cerevisiae (strain ATCC 204508 / S288c) GN=YIP3 PE=1 SV=2] [protein_id=CEL58851.1] [location=complement(join(131086..131225,131335..131356,131407..131458,131507..131528,131581..131626,131677..131779,131834..131895,131958..132002))] [gbkey=CDS]	EUC58623.1 prenylated rab acceptor PRA1 [Rhizoctonia solani AG-3 Rhs1AP]	KDN34072.1 hypothetical protein RSAG8_12831, partial [Rhizoctonia solani AG-8 WAC10335]
Rhiz2293	5	ELU38467.1 hypothetical protein AG1IA_07507 [Rhizoctonia solani AG-1 IA]	4816_g	lcl|LN679134.1_prot_CEL58850.1_45 [locus_tag=RSOLAG1IB_08879] [protein=hypothetical protein] [protein_id=CEL58850.1] [location=complement(join(128480..128580,128631..128739,128792..128913,128968..129211,129267..129503,129555..129619,129670..129959,130057..130073,130134..130239,130297..130334,130397..130462,130520..130529,130585..130733))] [gbkey=CDS]	EUC58624.1 MATH (meprin and TRAF-C-like) domain protein, putative [Rhizoctonia solani AG-3 Rhs1AP]	KDN34071.1 hypothetical protein RSAG8_12830, partial [Rhizoctonia solani AG-8 WAC10335]
Rhiz2294	5	ELU38469.1 isoleucyl-tRNA synthetase [Rhizoctonia solani AG-1 IA]	4815_g	lcl|LN679134.1_prot_CEL58849.1_44 [gene=ILS1] [locus_tag=RSOLAG1IB_08878] [protein=isoleucyl-tRNA synthetase] [protein_id=CEL58849.1] [location=join(123423..123444,123492..123654,123712..123730,123780..124200,124251..124537,124598..124813,124870..124961,125020..125118,125178..125304,125359..125525,125574..125765,125819..125902,125955..126217,126272..126441,126498..126719,126777..127463)] [gbkey=C…	EUC58626.1 isoleucyl-tRNA synthetase,cytoplasmic protein, partial [Rhizoctonia solani AG-3 Rhs1AP]	KDN40480.1 hypothetical protein RSAG8_08100, partial [Rhizoctonia solani AG-8 WAC10335]
Rhiz2295	5	ELU38473.1 other/SCY1 protein kinase [Rhizoctonia solani AG-1 IA]	4833_g	lcl|LN679134.1_prot_CEL58870.1_65 [locus_tag=RSOLAG1IB_08900] [protein=N-terminal kinase-like protein OS=Bos taurus GN=SCYL1 PE=2 SV=1] [protein_id=CEL58870.1] [location=complement(join(183858..183893,183944..184263,184313..184607,184661..184828,184884..185258,185325..185399,185463..185760,185810..186145,186197..186267,186319..186465,186520..186789,186841..186981))] [gbkey=CDS]	EUC58307.1 SCY1 kinase, putative, partial [Rhizoctonia solani AG-3 Rhs1AP]	KDN38591.1 hypothetical protein RSAG8_09378, partial [Rhizoctonia solani AG-8 WAC10335]
Rhiz2296	5	ELU38478.1 PP2C domain-containing protein [Rhizoctonia solani AG-1 IA]	4830_g	lcl|LN679134.1_prot_CEL58864.1_59 [gene=ptc1] [locus_tag=RSOLAG1IB_08894] [protein=protein phosphatase] [protein_id=CEL58864.1] [location=complement(join(164958..165125,165271..165395,165456..165632,165684..165861,165917..166114,166178..166322,166381..166469))] [gbkey=CDS]	EUC58312.1 protein phosphatase 2C [Rhizoctonia solani AG-3 Rhs1AP]	KDN38584.1 LOW QUALITY PROTEIN: hypothetical protein RSAG8_09371, partial [Rhizoctonia solani AG-8 WAC10335]
Rhiz2297	5	ELU38480.1 bleomycin hydrolase [Rhizoctonia solani AG-1 IA]	4829_g	lcl|LN679134.1_prot_CEL58863.1_58 [gene=pepC] [locus_tag=RSOLAG1IB_08893] [protein=bleomycin hydrolase] [protein_id=CEL58863.1] [location=join(162306..162491,162539..162715,162773..163297,163351..163374,163425..163527,163578..163621,163678..163776,164069..164268,164319..164421,164481..164495)] [gbkey=CDS]	EUC58313.1 peptidase C1B, bleomycin hydrolase [Rhizoctonia solani AG-3 Rhs1AP]	KDN38583.1 hypothetical protein RSAG8_09370, partial [Rhizoctonia solani AG-8 WAC10335]
Rhiz2298	5	ELU38481.1 dehydrodolichyl diphosphate synthetase [Rhizoctonia solani AG-1 IA]	4828_g	lcl|LN679134.1_prot_CEL58862.1_57 [locus_tag=RSOLAG1IB_08892] [protein=Muskelin OS=Homo sapiens GN=MKLN1 PE=1 SV=2] [protein_id=CEL58862.1] [location=complement(join(158001..158298,158349..158402,158455..158523,158573..158788,158839..158930,158998..159041,159093..159154,159204..159379,159429..159715,159772..160129,160181..160280,160332..160528,160587..160606,160659..160770,160825..160938))] [gbke…	EUC58315.1 muskelin [Rhizoctonia solani AG-3 Rhs1AP]	KDN34082.1 hypothetical protein RSAG8_12841, partial [Rhizoctonia solani AG-8 WAC10335]
Rhiz2299	5	ELU38483.1 hypothetical protein AG1IA_07470 [Rhizoctonia solani AG-1 IA]	8991_g	lcl|LN679153.1_prot_CEL61338.1_35 [locus_tag=RSOLAG1IB_09951] [protein=Diacetyl reductase [(S)-acetoin forming] OS=Staphylococcus epidermidis (strain ATCC 35984 / RP62A) GN=butA PE=3 SV=1] [protein_id=CEL61338.1] [location=complement(join(128486..128526,128581..128677,128732..128784,128848..128982,129045..129182,129243..129288,129340..129489))] [gbkey=CDS]	EUC58447.1 3-ketoacyl-(acyl-carrier) reductase [Rhizoctonia solani AG-3 Rhs1AP]	KDN38616.1 hypothetical protein RSAG8_09403, partial [Rhizoctonia solani AG-8 WAC10335]
Rhiz2300	5	ELU38486.1 hypothetical protein AG1IA_07473 [Rhizoctonia solani AG-1 IA]	4847_g	lcl|LN679153.1_prot_CEL61336.1_33 [locus_tag=RSOLAG1IB_09949] [protein=hypothetical protein] [protein_id=CEL61336.1] [location=complement(join(118027..118041,118093..119134,119185..119771,119824..119965,120037..120059))] [gbkey=CDS]	EUC58219.1 transmembrane protein, putative [Rhizoctonia solani AG-3 Rhs1AP]	KDN38624.1 hypothetical protein RSAG8_09411, partial [Rhizoctonia solani AG-8 WAC10335]
Rhiz2301	5	ELU38507.1 MAP kinase phosphatase [Rhizoctonia solani AG-1 IA]	4744_g	lcl|LN679123.1_prot_CEL56627.1_9 [locus_tag=RSOLAG1IB_07952] [protein=hypothetical protein] [protein_id=CEL56627.1] [location=complement(join(75227..75762,75810..77025,77076..77312))] [gbkey=CDS]	EUC63051.1 dual specificity protein phosphatase [Rhizoctonia solani AG-3 Rhs1AP]	KDN35112.1 hypothetical protein RSAG8_11845, partial [Rhizoctonia solani AG-8 WAC10335]
Rhiz2302	5	ELU38514.1 cyclophilin type peptidyl-prolyl cis-trans isomerase/CLD domain-containing protein [Rhizoctonia solani AG-1 IA]	4733_g	lcl|LN679123.1_prot_CEL56638.1_20 [locus_tag=RSOLAG1IB_07964] [protein=hypothetical protein] [protein_id=CEL56638.1] [location=join(119416..119592,119659..119910,119964..120254)] [gbkey=CDS]	EUC63041.1 peptidyl-prolyl cis-trans isomerase, cyclophilin-type protein [Rhizoctonia solani AG-3 Rhs1AP]	KDN35127.1 hypothetical protein RSAG8_11860, partial [Rhizoctonia solani AG-8 WAC10335]
Rhiz2303	5	ELU38518.1 b-block binding subunit of TFIIIC domain-containing protein [Rhizoctonia solani AG-1 IA]	4739_g	lcl|LN679123.1_prot_CEL56632.1_14 [locus_tag=RSOLAG1IB_07958] [protein=hypothetical protein] [protein_id=CEL56632.1] [location=complement(join(88653..88838,88894..89178,89237..89484,89538..89610,89663..89828,89878..90053,90100..90367,90420..90789,90847..92745,92801..93215,93271..94080,94133..94233,94285..94549,94599..94917,94970..95124,95174..95541,95616..95730,95782..95812,95953..95984))] [gbkey…	EUC63046.1 B-block-binding subunit of tfiiic protein [Rhizoctonia solani AG-3 Rhs1AP]	KDN35119.1 LOW QUALITY PROTEIN: hypothetical protein RSAG8_11852, partial [Rhizoctonia solani AG-8 WAC10335]
Rhiz2304	5	ELU38521.1 Mis12 domain-containing protein [Rhizoctonia solani AG-1 IA]	4741_g	lcl|LN679123.1_prot_CEL56630.1_12 [locus_tag=RSOLAG1IB_07956] [protein=hypothetical protein] [protein_id=CEL56630.1] [location=join(84320..84487,84538..84664,84718..85205)] [gbkey=CDS]	EUC63048.1 kinetochore protein Mis12/MTW1 [Rhizoctonia solani AG-3 Rhs1AP]	KDN35117.1 hypothetical protein RSAG8_11850, partial [Rhizoctonia solani AG-8 WAC10335]
Rhiz2305	5	ELU38522.1 ACPS domain-containing protein [Rhizoctonia solani AG-1 IA]	4742_g	lcl|LN679123.1_prot_CEL56629.1_11 [locus_tag=RSOLAG1IB_07955] [protein=L-aminoadipate-semialdehyde dehydrogenase-phosphopantetheinyl transferase OS=Xenopus laevis GN=aasdhppt PE=2 SV=1] [protein_id=CEL56629.1] [location=join(81955..82026,82085..82166,82225..82328,82544..82649,82699..82772,82823..83178,83250..83254,83307..83527)] [gbkey=CDS]	EUC63049.1 4'-phosphopantetheinyl transferase [Rhizoctonia solani AG-3 Rhs1AP]	KDN35116.1 hypothetical protein RSAG8_11849, partial [Rhizoctonia solani AG-8 WAC10335]
Rhiz2306	5	ELU38524.1 F-box-like domain-containing protein [Rhizoctonia solani AG-1 IA]	4727_g	lcl|LN679123.1_prot_CEL56645.1_27 [locus_tag=RSOLAG1IB_07971] [protein=hypothetical protein] [protein_id=CEL56645.1] [location=complement(133695..134642)] [gbkey=CDS]	EUC63036.1 F-box-like domain protein [Rhizoctonia solani AG-3 Rhs1AP]	KDN43160.1 hypothetical protein RSAG8_06313, partial [Rhizoctonia solani AG-8 WAC10335]
Rhiz2307	5	ELU38525.1 hypothetical protein AG1IA_07445 [Rhizoctonia solani AG-1 IA]	4728_g	lcl|LN679123.1_prot_CEL56644.1_26 [locus_tag=RSOLAG1IB_07970] [protein=hypothetical protein] [protein_id=CEL56644.1] [location=complement(join(129952..130039,130106..130915,130966..130980,131033..131097,131144..131243,131301..131381,131444..132102))] [gbkey=CDS]	EUC63037.1 GDSL-like lipase/acylhydrolase family protein [Rhizoctonia solani AG-3 Rhs1AP]	KDN43163.1 hypothetical protein RSAG8_06316, partial [Rhizoctonia solani AG-8 WAC10335]
Rhiz2308	5	ELU38529.1 Pectinesterase domain-containing protein [Rhizoctonia solani AG-1 IA]	4721_g	lcl|LN679123.1_prot_CEL56652.1_34 [locus_tag=RSOLAG1IB_07978] [protein=putative pectinesterase A OS=Neosartorya fischeri (strain ATCC 1020 / DSM 3700 / FGSC A1164 / NRRL 181) GN=pmeA PE=3 SV=1] [protein_id=CEL56652.1] [location=join(151811..152188,152256..152399,152447..152551,152606..152715,152764..152844,152905..153019)] [gbkey=CDS]	EUC55745.1 pectinesterase [Rhizoctonia solani AG-3 Rhs1AP]	KDN43153.1 hypothetical protein RSAG8_06306, partial [Rhizoctonia solani AG-8 WAC10335]
Rhiz2309	5	ELU38533.1 SET domain-containing protein [Rhizoctonia solani AG-1 IA]	4724_g	lcl|LN679123.1_prot_CEL56648.1_30 [gene=SET5] [locus_tag=RSOLAG1IB_07974] [protein=hypothetical protein] [protein_id=CEL56648.1] [location=join(140936..141288,141342..141806,141867..142135,142421..142818)] [gbkey=CDS]	EUC63033.1 Set5 protein [Rhizoctonia solani AG-3 Rhs1AP]	KDN43157.1 hypothetical protein RSAG8_06310, partial [Rhizoctonia solani AG-8 WAC10335]
Rhiz2310	5	ELU38534.1 dihydrolipoyl dehydrogenase [Rhizoctonia solani AG-1 IA]	4725_g	lcl|LN679123.1_prot_CEL56647.1_29 [locus_tag=RSOLAG1IB_07973] [protein=dihydrolipoamide dehydrogenase] [protein_id=CEL56647.1] [location=complement(join(138581..138646,138704..138795,138846..138963,139021..139163,139217..139306,139363..139471,139610..139742,139796..140231,140288..140423,140486..140535,140591..140708,140758..140787))] [gbkey=CDS]	EUC63034.1 dihydrolipoyl dehydrogenase [Rhizoctonia solani AG-3 Rhs1AP]	KDN43158.1 hypothetical protein RSAG8_06311, partial [Rhizoctonia solani AG-8 WAC10335]
Rhiz2311	5	ELU38544.1 P16-Arc domain-containing protein [Rhizoctonia solani AG-1 IA]	4717_g	lcl|LN679123.1_prot_CEL56656.1_38 [locus_tag=RSOLAG1IB_07982] [protein=Actin-related protein 2/3 complex subunit 5 OS=Mus musculus GN=Arpc5 PE=2 SV=3] [protein_id=CEL56656.1] [location=join(171907..172057,172261..172295,172369..172557,172609..172671)] [gbkey=CDS]	EUC63026.1 actin-related protein 2/3 complex subunit 5 [Rhizoctonia solani AG-3 Rhs1AP]	KDN43143.1 hypothetical protein RSAG8_06296, partial [Rhizoctonia solani AG-8 WAC10335]
Rhiz2312	5	ELU38553.1 serine protease [Rhizoctonia solani AG-1 IA]	4690_g	lcl|LN679123.1_prot_CEL56687.1_69 [locus_tag=RSOLAG1IB_08013] [protein=Subtilase-type proteinase psp3 OS=Schizosaccharomyces pombe (strain 972 / ATCC 24843) GN=psp3 PE=2 SV=1] [protein_id=CEL56687.1] [location=join(259957..260059,260114..260242,260296..260603,260654..260824,260883..261437)] [gbkey=CDS]	EUC62999.1 serine protease [Rhizoctonia solani AG-3 Rhs1AP]	KDN39139.1 hypothetical protein RSAG8_09046, partial [Rhizoctonia solani AG-8 WAC10335]
Rhiz2313	5	ELU38554.1 hypothetical protein AG1IA_07402 [Rhizoctonia solani AG-1 IA]	4693_g	lcl|LN679123.1_prot_CEL56683.1_65 [locus_tag=RSOLAG1IB_08009] [protein=hypothetical protein] [protein_id=CEL56683.1] [location=join(250961..251017,251066..251123,251181..251458,251511..251625,251689..251801)] [gbkey=CDS]	EUC63004.1 hypothetical protein RSOL_468770 [Rhizoctonia solani AG-3 Rhs1AP]	KDN43117.1 hypothetical protein RSAG8_06270, partial [Rhizoctonia solani AG-8 WAC10335]
Rhiz2314	5	ELU38557.1 hypothetical protein AG1IA_07405 [Rhizoctonia solani AG-1 IA]	4695_g	lcl|LN679123.1_prot_CEL56680.1_62 [locus_tag=RSOLAG1IB_08006] [protein=hypothetical protein] [protein_id=CEL56680.1] [location=join(238577..239051,239103..239387,239442..239713,239765..239948,240000..240046,240098..240139,240190..240253,240316..240812,240874..240967,241023..241135)] [gbkey=CDS]	EUC63006.1 hypothetical protein RSOL_468890 [Rhizoctonia solani AG-3 Rhs1AP]	KDN43122.1 hypothetical protein RSAG8_06275, partial [Rhizoctonia solani AG-8 WAC10335]
Rhiz2315	5	ELU38558.1 AGC/DMPK/GEK protein kinase [Rhizoctonia solani AG-1 IA]	4696_g	lcl|LN679123.1_prot_CEL56679.1_61 [locus_tag=RSOLAG1IB_08005] [protein=Serine/threonine-protein kinase MRCK alpha OS=Mus musculus GN=Cdc42bpa PE=1 SV=2] [protein_id=CEL56679.1] [location=join(233507..233642,233698..233771,233856..234211,234270..234750,234801..234859,234934..235034,235102..237368)] [gbkey=CDS]	EUC63007.1 AGC/DMPK/GEK kinase [Rhizoctonia solani AG-3 Rhs1AP]	KDN43125.1 hypothetical protein RSAG8_06278, partial [Rhizoctonia solani AG-8 WAC10335]
Rhiz2316	5	ELU38559.1 hypothetical protein AG1IA_07407 [Rhizoctonia solani AG-1 IA]	4697_g	lcl|LN679123.1_prot_CEL56678.1_60 [locus_tag=RSOLAG1IB_08004] [protein=hypothetical protein] [protein_id=CEL56678.1] [location=join(229311..229438,229494..229646,229700..230180)] [gbkey=CDS]	EUC63008.1 hypothetical protein RSOL_468910, partial [Rhizoctonia solani AG-3 Rhs1AP]	KDN43126.1 hypothetical protein RSAG8_06279, partial [Rhizoctonia solani AG-8 WAC10335]
Rhiz2317	5	ELU38562.1 gti1/Pac2 family domain-containing protein [Rhizoctonia solani AG-1 IA]	4700_g	lcl|LN679123.1_prot_CEL56676.1_58 [locus_tag=RSOLAG1IB_08002] [protein=cAMP-independent regulatory protein pac2 OS=Schizosaccharomyces pombe (strain 972 / ATCC 24843) GN=pac2 PE=2 SV=1] [protein_id=CEL56676.1] [location=complement(join(220614..221228,221279..221338,221394..221490,221540..221629,221677..221857,221906..221972))] [gbkey=CDS]	EUC63010.1 cAMP-independent regulatory protein Pac2 [Rhizoctonia solani AG-3 Rhs1AP]	KDN43128.1 hypothetical protein RSAG8_06281, partial [Rhizoctonia solani AG-8 WAC10335]
Rhiz2318	5	ELU38563.1 hypothetical protein AG1IA_07411 [Rhizoctonia solani AG-1 IA]	4701_g	lcl|LN679123.1_prot_CEL56675.1_57 [locus_tag=RSOLAG1IB_08001] [protein=hypothetical protein] [protein_id=CEL56675.1] [location=join(215859..216033,216088..216193,216265..216407,216465..216606,216689..216852,217003..217158,217228..217378,217445..217620,217682..217785,217845..217997)] [gbkey=CDS]	EUC63011.1 phytase esterase-like protein [Rhizoctonia solani AG-3 Rhs1AP]	KDN43129.1 hypothetical protein RSAG8_06282, partial [Rhizoctonia solani AG-8 WAC10335]
Rhiz2319	5	ELU38564.1 hypothetical protein AG1IA_07412 [Rhizoctonia solani AG-1 IA]	4702_g	lcl|LN679123.1_prot_CEL56674.1_56 [locus_tag=RSOLAG1IB_08000] [protein=hypothetical protein] [protein_id=CEL56674.1] [location=complement(join(214178..215255,215305..215354))] [gbkey=CDS]	EUC63012.1 transmembrane protein, putative, partial [Rhizoctonia solani AG-3 Rhs1AP]	KDN43130.1 hypothetical protein RSAG8_06283, partial [Rhizoctonia solani AG-8 WAC10335]
Rhiz2320	5	ELU38570.1 noc2p [Rhizoctonia solani AG-1 IA]	4704_g	lcl|LN679123.1_prot_CEL56672.1_54 [locus_tag=RSOLAG1IB_07998] [protein=putative NOC2 family protein C1142,04 OS=Schizosaccharomyces pombe (strain 972 / ATCC 24843) GN=SPAC1142.04 PE=1 SV=1] [protein_id=CEL56672.1] [location=join(204640..204809,204861..204997,205052..205260,205313..205418,205470..205560,205626..205923,206016..206129,206212..206397,206463..206596,206754..207339)] [gbkey=CDS]	EUC63015.1 Noc2 family protein, putative [Rhizoctonia solani AG-3 Rhs1AP]	KDN43134.1 hypothetical protein RSAG8_06287, partial [Rhizoctonia solani AG-8 WAC10335]
Rhiz2321	5	ELU38579.1 hypothetical protein AG1IA_07393 [Rhizoctonia solani AG-1 IA]	4684_g	lcl|LN679123.1_prot_CEL56693.1_75 [locus_tag=RSOLAG1IB_08019] [protein=hypothetical protein] [protein_id=CEL56693.1] [location=complement(join(287395..287911,287969..288013,288074..288135))] [gbkey=CDS]	EUC62994.1 aldo keto reductase, putative [Rhizoctonia solani AG-3 Rhs1AP]	KDN39128.1 hypothetical protein RSAG8_09035, partial [Rhizoctonia solani AG-8 WAC10335]
Rhiz2322	5	ELU38580.1 hypothetical protein AG1IA_07394 [Rhizoctonia solani AG-1 IA]	4685_g	lcl|LN679123.1_prot_CEL56692.1_74 [locus_tag=RSOLAG1IB_08018] [protein=Tetratricopeptide repeat protein 39B OS=Xenopus laevis GN=ttc39b PE=2 SV=1] [protein_id=CEL56692.1] [location=join(277441..277647,277699..277898,277955..277993,278047..278242,278292..278559,278618..278847,278933..279073,279143..279524,279581..279711,279778..279885)] [gbkey=CDS]	EUC62995.1 CSR1-phosphatidylinositol transfer-like protein, putative [Rhizoctonia solani AG-3 Rhs1AP]	KDN39132.1 hypothetical protein RSAG8_09039, partial [Rhizoctonia solani AG-8 WAC10335]
Rhiz2323	5	ELU38583.1 hypothetical protein AG1IA_07397 [Rhizoctonia solani AG-1 IA]	4687_g	lcl|LN679123.1_prot_CEL56690.1_72 [locus_tag=RSOLAG1IB_08016] [protein=hypothetical protein] [protein_id=CEL56690.1] [location=complement(join(271111..271188,271241..271823,271871..272066,272124..272278,272342..272365,272417..272730))] [gbkey=CDS]	EUC62997.1 transmembrane protein, putative [Rhizoctonia solani AG-3 Rhs1AP]	KDN39137.1 hypothetical protein RSAG8_09044, partial [Rhizoctonia solani AG-8 WAC10335]
Rhiz2324	5	ELU38588.1 hypothetical protein AG1IA_07381 [Rhizoctonia solani AG-1 IA]	4338_g	lcl|LN679141.1_prot_CEL60060.1_21 [locus_tag=RSOLAG1IB_09318] [protein=hypothetical protein] [protein_id=CEL60060.1] [location=complement(join(106421..106611,106666..107407,107459..107536,107596..107729,107783..108031,108085..108367,108425..108795,108864..108925,108984..109147,109201..109399,109452..109573,109631..109704,109752..109899,109953..110099))] [gbkey=CDS]	EUC53954.1 adaptin amino-terminal region protein [Rhizoctonia solani AG-3 Rhs1AP]	KDN46725.1 hypothetical protein RSAG8_04105, partial [Rhizoctonia solani AG-8 WAC10335]
Rhiz2325	5	ELU38618.1 RNA polymerase rpc34 subunit domain-containing protein [Rhizoctonia solani AG-1 IA]	4368_g	lcl|LN679136.1_prot_CEL58998.1_32 [locus_tag=RSOLAG1IB_08996] [protein=DNA-directed RNA polymerase III subunit C34] [protein_id=CEL58998.1] [location=join(88186..88248,88300..88383,88436..88509,88563..88627,88677..88786,88840..88983,89036..89992)] [gbkey=CDS]	EUC61225.1 DNA-directed RNA polymerase III subunit rpc6, putative [Rhizoctonia solani AG-3 Rhs1AP]	KDN46521.1 hypothetical protein RSAG8_04174, partial [Rhizoctonia solani AG-8 WAC10335]
Rhiz2326	5	ELU38620.1 mutS domain-containing protein [Rhizoctonia solani AG-1 IA]	4366_g	lcl|LN679136.1_prot_CEL58995.1_29 [locus_tag=RSOLAG1IB_08993] [protein=MutS protein homolog 4 OS=Homo sapiens GN=MSH4 PE=1 SV=2] [protein_id=CEL58995.1] [location=complement(join(80767..81000,81062..81210,81264..81301,81352..81401,81454..81472,81529..81579,81629..81648,81698..81810,81867..81967,82022..82048,82096..82156,82214..82375,82431..82476,82527..82593,82647..82705,82759..83067,83117..83451…	EUC61222.1 DNA mismatch repair MutS family DNA-binding domain protein, putative [Rhizoctonia solani AG-3 Rhs1AP]	KDN46518.1 hypothetical protein RSAG8_04171, partial [Rhizoctonia solani AG-8 WAC10335]
Rhiz2327	5	ELU38621.1 NADPH oxidase regulator NoxR [Rhizoctonia solani AG-1 IA]	4365_g	lcl|LN679136.1_prot_CEL58994.1_28 [locus_tag=RSOLAG1IB_08992] [protein=Neutrophil cytosol factor 2 OS=Bos taurus GN=NCF2 PE=2 SV=1] [protein_id=CEL58994.1] [location=complement(join(77962..77983,78043..78275,78336..79335,79385..79444,79498..79724,79784..79861,79912..80064,80121..80127,80208..80239))] [gbkey=CDS]	EUC61221.1 NADPH oxidase regulator NoxR [Rhizoctonia solani AG-3 Rhs1AP]	KDN46517.1 hypothetical protein RSAG8_04170, partial [Rhizoctonia solani AG-8 WAC10335]
Rhiz2328	5	ELU38625.1 chromate ion transporter [Rhizoctonia solani AG-1 IA]	4362_g	lcl|LN679136.1_prot_CEL58990.1_24 [locus_tag=RSOLAG1IB_08988] [protein=hypothetical protein] [protein_id=CEL58990.1] [location=complement(join(70623..71254,71316..71997,72045..72212))] [gbkey=CDS]	EUC59536.1 chromate ion transporter [Rhizoctonia solani AG-3 Rhs1AP]	KDN46513.1 hypothetical protein RSAG8_04166, partial [Rhizoctonia solani AG-8 WAC10335]
Rhiz2329	5	ELU38626.1 ribosomal protein S15a [Rhizoctonia solani AG-1 IA]	4360_g	lcl|LN679136.1_prot_CEL58988.1_22 [locus_tag=RSOLAG1IB_08986] [protein=40S ribosomal protein S22 OS=Agaricus bisporus GN=rps22 PE=2 SV=1] [protein_id=CEL58988.1] [location=join(68286..68306,68366..68477,68755..68933,68985..69065)] [gbkey=CDS]	EUC59517.1 RPS22A ribosomal protein, putative [Rhizoctonia solani AG-3 Rhs1AP]	KDN46512.1 40S ribosomal protein S22, partial [Rhizoctonia solani AG-8 WAC10335]
Rhiz2330	5	ELU38627.1 ribosomal s17 domain-containing protein [Rhizoctonia solani AG-1 IA]	4359_g	lcl|LN679136.1_prot_CEL58987.1_21 [locus_tag=RSOLAG1IB_08985] [protein=40S ribosomal protein S17 OS=Neurospora crassa (strain ATCC 24698 / 74-OR23-1A / CBS 708,71 / DSM 1257 / FGSC 987) GN=rps-17 PE=3 SV=1] [protein_id=CEL58987.1] [location=complement(join(67276..67401,67463..67660,67717..67771,67828..67883,67946..67948))] [gbkey=CDS]	EUC59518.1 40S ribosomal protein S17 [Rhizoctonia solani AG-3 Rhs1AP]	KDN46511.1 40S ribosomal protein S17, partial [Rhizoctonia solani AG-8 WAC10335]
Rhiz2331	5	ELU38633.1 hypothetical protein AG1IA_07335 [Rhizoctonia solani AG-1 IA]	4378_g	lcl|LN679136.1_prot_CEL59012.1_46 [locus_tag=RSOLAG1IB_09010] [protein=ER membrane protein complex subunit 2 OS=Danio rerio GN=emc2 PE=2 SV=1] [protein_id=CEL59012.1] [location=complement(join(125004..125077,125135..125228,125589..125799,125859..126004,126056..126202,126268..126332,126386..126506))] [gbkey=CDS]	EUC61234.1 TPR-like protein [Rhizoctonia solani AG-3 Rhs1AP]	KDN46539.1 hypothetical protein RSAG8_04192, partial [Rhizoctonia solani AG-8 WAC10335]
Rhiz2332	5	ELU38637.1 Ths1p [Rhizoctonia solani AG-1 IA]	4380_g	lcl|LN679136.1_prot_CEL59014.1_48 [gene=THS1] [locus_tag=RSOLAG1IB_09012] [protein=threonyl-tRNA synthetase] [protein_id=CEL59014.1] [location=join(128739..128876,128931..129012,129064..129409,129459..129576,129630..129776,129830..129976,130034..130132,130182..130212,130267..130426,130490..130628,130692..130829,130901..131245,131301..131430,131488..131648)] [gbkey=CDS]	EUC61236.1 cytoplasmic threonine-tRNA ligase [Rhizoctonia solani AG-3 Rhs1AP]	KDN46541.1 LOW QUALITY PROTEIN: hypothetical protein RSAG8_04194, partial [Rhizoctonia solani AG-8 WAC10335]
Rhiz2333	5	ELU38638.1 chromatin remodelling complex subunit domain-containing protein [Rhizoctonia solani AG-1 IA]	4379_g	lcl|LN679136.1_prot_CEL59013.1_47 [locus_tag=RSOLAG1IB_09011] [protein=Chromatin structure-remodeling complex subunit RSC7 OS=Saccharomyces cerevisiae (strain ATCC 204508 / S288c) GN=NPL6 PE=1 SV=1] [protein_id=CEL59013.1] [location=complement(join(126678..126871,126919..127398,127449..127603,127653..127773,127823..127951,127999..128503))] [gbkey=CDS]	EUC61235.1 chromatin remodelling complex RSC7/Swp82 subunit [Rhizoctonia solani AG-3 Rhs1AP]	KDN46540.1 hypothetical protein RSAG8_04193, partial [Rhizoctonia solani AG-8 WAC10335]
Rhiz2334	5	ELU38642.1 alpha/beta hydrolase family domain-containing protein [Rhizoctonia solani AG-1 IA]	4383_g	lcl|LN679136.1_prot_CEL59021.1_55 [locus_tag=RSOLAG1IB_09019] [protein=Peroxisomal membrane protein LPX1 OS=Saccharomyces cerevisiae (strain ATCC 204508 / S288c) GN=LPX1 PE=1 SV=1] [protein_id=CEL59021.1] [location=complement(join(141052..141087,141164..141260,141308..141423,141488..141620,141679..141825,141879..142068,142119..142251,142303..142776))] [gbkey=CDS]	EUC61242.1 alpha/beta hydrolase family protein [Rhizoctonia solani AG-3 Rhs1AP]	KDN46548.1 hypothetical protein RSAG8_04201, partial [Rhizoctonia solani AG-8 WAC10335]
Rhiz2335	5	ELU38646.1 glycosyltransferase family 8 protein [Rhizoctonia solani AG-1 IA]	4384_g	lcl|LN679136.1_prot_CEL59022.1_56 [locus_tag=RSOLAG1IB_09020] [protein=Galactinol synthase 7 OS=Arabidopsis thaliana GN=GOLS7 PE=2 SV=1] [protein_id=CEL59022.1] [location=complement(join(143194..143382,143433..143598,143663..143815,143883..144028,144095..144119,144180..144271,144331..144525))] [gbkey=CDS]	EUC61243.1 glycosyltransferase family 8 protein [Rhizoctonia solani AG-3 Rhs1AP]	KDN46549.1 hypothetical protein RSAG8_04202, partial [Rhizoctonia solani AG-8 WAC10335]
Rhiz2336	5	ELU38648.1 DNA-binding protein SMUBP-2 [Rhizoctonia solani AG-1 IA]	4386_g	lcl|LN679136.1_prot_CEL59025.1_59 [locus_tag=RSOLAG1IB_09023] [protein=DNA polymerase alpha-associated DNA helicase A OS=Schizosaccharomyces pombe (strain 972 / ATCC 24843) GN=hcs1 PE=3 SV=1] [protein_id=CEL59025.1] [location=join(153884..154035,154098..154163,154214..154349,154397..154470,154528..154560,154610..154835,154891..154908,154962..155055,155110..155362,155411..155462,155509..155607,155…	EUC61245.1 P-loop nucleoside triphosphate hydrolase [Rhizoctonia solani AG-3 Rhs1AP]	KDN46555.1 hypothetical protein RSAG8_04208, partial [Rhizoctonia solani AG-8 WAC10335]
Rhiz2337	5	ELU38651.1 Pmp3 domain-containing protein [Rhizoctonia solani AG-1 IA]	4395_g	lcl|LN679136.1_prot_CEL59034.1_68 [locus_tag=RSOLAG1IB_09032] [protein=hypothetical protein] [protein_id=CEL59034.1] [location=join(182034..182074,182135..182165,182220..182253,182314..182333,182397..184844)] [gbkey=CDS]	EUC61255.1 Pmp3 domain protein, putative [Rhizoctonia solani AG-3 Rhs1AP]	KDN46566.1 hypothetical protein RSAG8_04219, partial [Rhizoctonia solani AG-8 WAC10335]
Rhiz2338	5	ELU38652.1 hypothetical protein AG1IA_07314 [Rhizoctonia solani AG-1 IA]	4394_g	lcl|LN679136.1_prot_CEL59033.1_67 [locus_tag=RSOLAG1IB_09031] [protein=hypothetical protein] [protein_id=CEL59033.1] [location=complement(join(180139..180201,180259..180629,180681..180713,180771..181035,181096..181158,181210..181328,181383..181440))] [gbkey=CDS]	EUC61254.1 hypothetical protein RSOL_389670 [Rhizoctonia solani AG-3 Rhs1AP]	KDN46565.1 hypothetical protein RSAG8_04218, partial [Rhizoctonia solani AG-8 WAC10335]
Rhiz2339	5	ELU38653.1 TPT domain-containing protein [Rhizoctonia solani AG-1 IA]	4392_g	lcl|LN679136.1_prot_CEL59030.1_64 [locus_tag=RSOLAG1IB_09028] [protein=hypothetical protein] [protein_id=CEL59030.1] [location=join(169968..169987,170041..170599,170652..170965,171026..171531,171580..171764)] [gbkey=CDS]	EUC61251.1 triose-phosphate transporter [Rhizoctonia solani AG-3 Rhs1AP]	KDN46563.1 hypothetical protein RSAG8_04216, partial [Rhizoctonia solani AG-8 WAC10335]
Rhiz2340	5	ELU38687.1 peptide methionine sulfoxide reductase [Rhizoctonia solani AG-1 IA]	4663_g	lcl|LN679131.1_prot_CEL58574.1_24 [locus_tag=RSOLAG1IB_08650] [protein=peptide-methionine (S)-S-oxide reductase] [protein_id=CEL58574.1] [location=complement(join(76564..76784,76841..76903,76960..77178,77240..77351))] [gbkey=CDS]	EUC59385.1 peptide methionine sulfoxide reductase [Rhizoctonia solani AG-3 Rhs1AP]	KDN36448.1 hypothetical protein RSAG8_10840, partial [Rhizoctonia solani AG-8 WAC10335]
Rhiz2341	5	ELU38688.1 RTF domain-containing protein [Rhizoctonia solani AG-1 IA]	4664_g	lcl|LN679131.1_prot_CEL58581.1_31 [locus_tag=RSOLAG1IB_08657] [protein=Oligosaccharide translocation protein RFT1 OS=Yarrowia lipolytica (strain CLIB 122 / E 150) GN=RFT1 PE=3 SV=1] [protein_id=CEL58581.1] [location=join(110152..110837,110892..111046,111096..111807,111855..111924)] [gbkey=CDS]	EUC59380.1 oligosaccharide translocation protein Rft1 [Rhizoctonia solani AG-3 Rhs1AP]	KDN36440.1 hypothetical protein RSAG8_10832, partial [Rhizoctonia solani AG-8 WAC10335]
Rhiz2342	5	ELU38689.1 tyrosyl-DNA phosphodiesterase domain-containing protein [Rhizoctonia solani AG-1 IA]	4665_g	lcl|LN679131.1_prot_CEL58582.1_32 [gene=TDP1] [locus_tag=RSOLAG1IB_08658] [protein=tyrosyl-DNA phosphodiesterase 1] [protein_id=CEL58582.1] [location=complement(join(112299..112325,112380..112496,112555..112621,112675..112742,112792..112902,112952..113137,113193..113362,113421..113622,113678..113758,113817..113825,113885..114302,114358..114900,114954..114982))] [gbkey=CDS]	EUC59379.1 tyrosyl-DNA phosphodiesterase [Rhizoctonia solani AG-3 Rhs1AP]	KDN36435.1 hypothetical protein RSAG8_10827, partial [Rhizoctonia solani AG-8 WAC10335]
Rhiz2343	5	ELU38693.1 DUF89 domain-containing protein [Rhizoctonia solani AG-1 IA]	4657_g	lcl|LN679131.1_prot_CEL58568.1_18 [locus_tag=RSOLAG1IB_08643] [protein=UPF0364 protein] [protein_id=CEL58568.1] [location=join(56862..56923,56977..56982,57045..57218,57273..57383,57459..57577,57681..57798,58168..58234,58309..58339,58395..58405,58457..58527,58577..58877,58931..58941,58997..59084)] [gbkey=CDS]	EUC60690.1 venom protein, partial [Rhizoctonia solani AG-3 Rhs1AP]	KDN46756.1 hypothetical protein RSAG8_04136, partial [Rhizoctonia solani AG-8 WAC10335]
Rhiz2344	5	ELU38697.1 TKL/LISK/LISK-DD1 protein kinase [Rhizoctonia solani AG-1 IA]	4659_g	lcl|LN679131.1_prot_CEL58564.1_14 [gene=kinX] [locus_tag=RSOLAG1IB_08639] [protein=hypothetical protein] [protein_id=CEL58564.1] [location=join(48797..48823,48878..48935,48985..49081,49138..49606,49655..50177,50236..50983,51049..51202)] [gbkey=CDS]	EUC60693.1 TKL/LISK/LISK-DD1 kinase [Rhizoctonia solani AG-3 Rhs1AP]	KDN46754.1 hypothetical protein RSAG8_04134, partial [Rhizoctonia solani AG-8 WAC10335]
Rhiz2346	5	ELU38699.1 hypothetical protein AG1IA_07270 [Rhizoctonia solani AG-1 IA]	4654_g	lcl|LN679131.1_prot_CEL58571.1_21 [locus_tag=RSOLAG1IB_08647] [protein=hypothetical protein] [protein_id=CEL58571.1] [location=complement(join(66817..67169,67299..67454,67604..67673))] [gbkey=CDS]	EUC59388.1 ser-thr-rich glycosyl-phosphatidyl-inositol-anchored membrane family protein [Rhizoctonia solani AG-3 Rhs1AP]	KDN46761.1 hypothetical protein RSAG8_04141, partial [Rhizoctonia solani AG-8 WAC10335]
Rhiz2347	5	ELU38700.1 ubiquinol-cytochrome C reductase hinge domain-containing protein [Rhizoctonia solani AG-1 IA]	4655_g	lcl|LN679131.1_prot_CEL58570.1_20 [locus_tag=RSOLAG1IB_08646] [protein=hypothetical protein] [protein_id=CEL58570.1] [location=join(66084..66188,66239..66369,66427..66439,66550..66568,66616..66722)] [gbkey=CDS]	EUC59390.1 ubiquinol-cytochrome C reductase hinge protein [Rhizoctonia solani AG-3 Rhs1AP]	KDN46758.1 hypothetical protein RSAG8_04138, partial [Rhizoctonia solani AG-8 WAC10335]
Rhiz2348	5	ELU38702.1 structural constituent of nuclear pore [Rhizoctonia solani AG-1 IA]	4649_g	lcl|LN679131.1_prot_CEL58558.1_8 [locus_tag=RSOLAG1IB_08633] [protein=Nuclear pore complex protein Nup205 OS=Homo sapiens GN=NUP205 PE=1 SV=3] [protein_id=CEL58558.1] [location=complement(join(27279..27404,27456..27658,27715..27838,27892..28094,28146..28256,28311..28449,28502..28651,28699..28820,28870..29034,29091..33050,33096..33494,33539..33713))] [gbkey=CDS]	EUC60698.1 structural constituent of nuclear pore protein [Rhizoctonia solani AG-3 Rhs1AP]	KDN36360.1 hypothetical protein RSAG8_10868, partial [Rhizoctonia solani AG-8 WAC10335]
Rhiz2349	5	ELU38704.1 zf-rbx1 domain-containing protein [Rhizoctonia solani AG-1 IA]	4645_g	lcl|LN679131.1_prot_CEL58554.1_4 [locus_tag=RSOLAG1IB_08629] [protein=hypothetical protein] [protein_id=CEL58554.1] [location=join(18860..18894,19013..19035,19102..19742)] [gbkey=CDS]	EUC60703.1 Zf-rbx1 domain protein [Rhizoctonia solani AG-3 Rhs1AP]	KDN37087.1 hypothetical protein RSAG8_10362, partial [Rhizoctonia solani AG-8 WAC10335]
Rhiz2350	5	ELU38722.1 endochitinase [Rhizoctonia solani AG-1 IA]	4629_g	lcl|LN679175.1_prot_CEL62978.1_14 [locus_tag=RSOLAG1IB_10625] [protein=Chitinase A1 OS=Bacillus circulans GN=chiA1 PE=1 SV=1] [protein_id=CEL62978.1] [location=join(56780..56989,57056..57081,57140..57221,57276..57421,57476..58139,58204..58264,58328..59886)] [gbkey=CDS]	EUC54057.1 glycoside hydrolase family 18 protein [Rhizoctonia solani AG-3 Rhs1AP]	KDN35523.1 hypothetical protein RSAG8_11518, partial [Rhizoctonia solani AG-8 WAC10335]
Rhiz2351	5	ELU38726.1 Velvet domain-containing protein [Rhizoctonia solani AG-1 IA]	4626_g	lcl|LN679175.1_prot_CEL62980.1_16 [locus_tag=RSOLAG1IB_10627] [protein=hypothetical protein] [protein_id=CEL62980.1] [location=complement(join(66495..69355,69403..69482,69532..69686,69739..69926,69986..70067))] [gbkey=CDS]	EUC54060.1 velvet factor [Rhizoctonia solani AG-3 Rhs1AP]	KDN35526.1 hypothetical protein RSAG8_11521, partial [Rhizoctonia solani AG-8 WAC10335]
Rhiz2352	5	ELU38729.1 methylmalonate-semialdehyde dehydrogenase [Rhizoctonia solani AG-1 IA]	4623_g	lcl|LN679175.1_prot_CEL62986.1_22 [locus_tag=RSOLAG1IB_10633] [protein=methylmalonate-semialdehyde dehydrogenase] [protein_id=CEL62986.1] [location=join(77473..77679,77732..77865,77920..78005,78072..78204,78252..78365,78414..78572,78623..78650,78706..78729,78785..78803,78854..78934,78991..79087,79151..79327,79377..79537,79593..79689,79744..79846)] [gbkey=CDS]	EUC54074.1 methylmalonate-semialdehyde dehydrogenase (acylating), putative [Rhizoctonia solani AG-3 Rhs1AP]	KDN35529.1 hypothetical protein RSAG8_11524, partial [Rhizoctonia solani AG-8 WAC10335]
Rhiz2353	5	ELU38730.1 Got1/Sft2-like family domain-containing protein [Rhizoctonia solani AG-1 IA]	4624_g	lcl|LN679175.1_prot_CEL62984.1_20 [locus_tag=RSOLAG1IB_10631] [protein=Protein transport protein sft2 OS=Schizosaccharomyces pombe (strain 972 / ATCC 24843) GN=sft2 PE=3 SV=1] [protein_id=CEL62984.1] [location=join(74346..74439,74494..74605,74691..74801,74860..74886,74940..75057,75109..75261)] [gbkey=CDS]	EUC54073.1 vesicle protein transport SFT2 protein [Rhizoctonia solani AG-3 Rhs1AP]	KDN35528.1 hypothetical protein RSAG8_11523, partial [Rhizoctonia solani AG-8 WAC10335]
Rhiz2354	5	ELU38737.1 phospholipid-translocating P-type ATPase, putative [Rhizoctonia solani AG-1 IA]	4607_g	lcl|LN679138.1_prot_CEL59149.1_19 [gene=NEO1] [locus_tag=RSOLAG1IB_09126] [protein=phospholipid-translocating ATPase] [protein_id=CEL59149.1] [location=join(66044..66208,66255..66318,66366..66938,66988..67253,67300..67421,67468..67628,67674..67900,67946..68618,68670..68758,68808..68997,69320..69669,69721..69778,69848..69971,70026..70105,70166..70299)] [gbkey=CDS]	EUC54092.1 phospholipid-translocating P-type ATPase, putative [Rhizoctonia solani AG-3 Rhs1AP]	KDN44629.1 LOW QUALITY PROTEIN: hypothetical protein RSAG8_05394, partial [Rhizoctonia solani AG-8 WAC10335]
Rhiz2355	5	ELU38738.1 hypothetical protein AG1IA_07225 [Rhizoctonia solani AG-1 IA]	4608_g	lcl|LN679138.1_prot_CEL59148.1_18 [locus_tag=RSOLAG1IB_09125] [protein=hypothetical protein] [protein_id=CEL59148.1] [location=complement(join(61001..61457,61520..62846,62892..63000,63046..63096,63152..63505,63552..63656))] [gbkey=CDS]	EUC54091.1 PPR domain protein [Rhizoctonia solani AG-3 Rhs1AP]	KDN44630.1 hypothetical protein RSAG8_05395, partial [Rhizoctonia solani AG-8 WAC10335]
Rhiz2356	5	ELU38739.1 hypothetical protein AG1IA_07226 [Rhizoctonia solani AG-1 IA]	4610_g	lcl|LN679138.1_prot_CEL59144.1_14 [locus_tag=RSOLAG1IB_09121] [protein=hypothetical protein] [protein_id=CEL59144.1] [location=complement(join(53922..54357,54410..54463,54513..54526,54578..54673,54721..54752,54802..54860,54912..54925,54991..55104,55166..55372))] [gbkey=CDS]	EUC54089.1 methyltransferase domain protein [Rhizoctonia solani AG-3 Rhs1AP]	KDN44632.1 hypothetical protein RSAG8_05397, partial [Rhizoctonia solani AG-8 WAC10335]
Rhiz2357	5	ELU38741.1 vacuolar protein sorting-associated protein 36 [Rhizoctonia solani AG-1 IA]	4613_g	lcl|LN679138.1_prot_CEL59142.1_12 [locus_tag=RSOLAG1IB_09119] [protein=Vacuolar protein-sorting-associated protein 36 OS=Saccharomyces cerevisiae (strain ATCC 204508 / S288c) GN=VPS36 PE=1 SV=1] [protein_id=CEL59142.1] [location=complement(join(47254..47684,47740..48112,48171..48274,48333..48369,48421..49237,49364..49484,49538..49691))] [gbkey=CDS]	EUC54086.1 vacuolar protein sorting protein (Vps36), putative [Rhizoctonia solani AG-3 Rhs1AP]	KDN44635.1 hypothetical protein RSAG8_05400, partial [Rhizoctonia solani AG-8 WAC10335]
Rhiz2358	5	ELU38743.1 3',5'-bisphosphate nucleotidase [Rhizoctonia solani AG-1 IA]	4614_g	lcl|LN679138.1_prot_CEL59141.1_11 [locus_tag=RSOLAG1IB_09118] [protein=3'(2'), 5'-bisphosphate nucleotidase] [protein_id=CEL59141.1] [location=join(43229..43364,43419..43712,43769..43968,44020..44277,44331..44519)] [gbkey=CDS]	EUC54085.1 3'(2'),5'-bisphosphate nucleotidase [Rhizoctonia solani AG-3 Rhs1AP]	KDN44636.1 hypothetical protein RSAG8_05401, partial [Rhizoctonia solani AG-8 WAC10335]
Rhiz2359	5	ELU38749.1 Pkinase domain-containing protein [Rhizoctonia solani AG-1 IA]	4605_g	lcl|LN679138.1_prot_CEL59151.1_21 [locus_tag=RSOLAG1IB_09128] [protein=Serine/threonine-protein kinase CTR1 OS=Arabidopsis thaliana GN=CTR1 PE=1 SV=1] [protein_id=CEL59151.1] [location=join(78081..78408,78465..78796,78848..79021,79071..79145,79206..79315,79373..79460,79514..79606,80403..80501)] [gbkey=CDS]	EUC54094.1 tyrosine kinase family catalytic domain protein [Rhizoctonia solani AG-3 Rhs1AP]	KDN44627.1 hypothetical protein RSAG8_05392, partial [Rhizoctonia solani AG-8 WAC10335]
Rhiz2361	5	ELU38756.1 T-complex protein 1 subunit eta [Rhizoctonia solani AG-1 IA]	4489_g	lcl|LN679113.1_prot_CEL53776.1_14 [locus_tag=RSOLAG1IB_06557] [protein=putative T-complex protein 1 subunit eta OS=Schizosaccharomyces pombe (strain 972 / ATCC 24843) GN=cct7 PE=1 SV=1] [protein_id=CEL53776.1] [location=join(22278..22298,22348..22734,22782..22834,22882..23677,23723..24100,24152..24229)] [gbkey=CDS]	EUC63864.1 TCP-1 chaperonin family protein eta subunit [Rhizoctonia solani AG-3 Rhs1AP]	KDN42100.1 hypothetical protein RSAG8_06958, partial [Rhizoctonia solani AG-8 WAC10335]
Rhiz2363	5	ELU35809.1 hypothetical protein AG1IA_10161 [Rhizoctonia solani AG-1 IA]	1733_g	lcl|LN679114.1_prot_CEL54053.1_11 [locus_tag=RSOLAG1IB_06762] [protein=hypothetical protein] [protein_id=CEL54053.1] [location=join(44159..44300,44352..44497,44559..44693)] [gbkey=CDS]	EUC62902.1 hypothetical protein RSOL_461610 [Rhizoctonia solani AG-3 Rhs1AP]	KDN33267.1 hypothetical protein RSAG8_13643, partial [Rhizoctonia solani AG-8 WAC10335]
Rhiz2364	5	ELU38771.1 dsrm domain-containing protein [Rhizoctonia solani AG-1 IA]	4483_g	lcl|LN679113.1_prot_CEL53783.1_21 [locus_tag=RSOLAG1IB_06564] [protein=hypothetical protein] [protein_id=CEL53783.1] [location=complement(join(36554..36556,36615..36712,36765..36915,37039..37043,37094..37346,37412..37414))] [gbkey=CDS]	EUC63870.1 dsrm domain protein, partial [Rhizoctonia solani AG-3 Rhs1AP]	KDN42099.1 hypothetical protein RSAG8_06957, partial [Rhizoctonia solani AG-8 WAC10335]
Rhiz2365	5	ELU38825.1 m6a methyltransferase [Rhizoctonia solani AG-1 IA]	4446_g	lcl|LN679113.1_prot_CEL53837.1_75 [locus_tag=RSOLAG1IB_06618] [protein=hypothetical protein] [protein_id=CEL53837.1] [location=join(204881..205205,205266..205498,205552..206178,206231..206274,206321..206545,206602..206676,206725..206749)] [gbkey=CDS]	EUC63923.1 M6a methyltransferase [Rhizoctonia solani AG-3 Rhs1AP]	KDN33063.1 hypothetical protein RSAG8_13848, partial [Rhizoctonia solani AG-8 WAC10335]
Rhiz2367	5	ELU38834.1 hypothetical protein AG1IA_07139 [Rhizoctonia solani AG-1 IA]	4442_g	lcl|LN679124.1_prot_CEL56794.1_58 [locus_tag=RSOLAG1IB_08096] [protein=hypothetical protein] [protein_id=CEL56794.1] [location=complement(join(206498..206661,206711..206741,206799..206993,207050..207285,207338..207959,208131..208745,208802..209090,209143..209300,209352..209486,209533..209790))] [gbkey=CDS]	EUC63767.1 hypothetical protein RSOL_428380 [Rhizoctonia solani AG-3 Rhs1AP]	KDN39201.1 hypothetical protein RSAG8_08972, partial [Rhizoctonia solani AG-8 WAC10335]
Rhiz2368	5	ELU38835.1 rRNA METHYL-TRANSFERASE [Rhizoctonia solani AG-1 IA]	4443_g	lcl|LN679124.1_prot_CEL56795.1_59 [locus_tag=RSOLAG1IB_08097] [protein=hypothetical protein] [protein_id=CEL56795.1] [location=complement(join(210458..210780,210838..210946,210995..211771,211830..211925,211982..212099,212153..212348,212400..212530,212582..213082,213133..213194))] [gbkey=CDS]	EUC63766.1 AdoMet-dependent rRNA methyltransferase SPB1 [Rhizoctonia solani AG-3 Rhs1AP]	KDN39203.1 hypothetical protein RSAG8_08974, partial [Rhizoctonia solani AG-8 WAC10335]
Rhiz2369	5	ELU38840.1 TNFR/NGFR cysteine-rich region family protein [Rhizoctonia solani AG-1 IA]	4431_g	lcl|LN679116.1_prot_CEL54465.1_27 [locus_tag=RSOLAG1IB_07068] [protein=Proprotein convertase subtilisin/kexin type 5 OS=Rattus norvegicus GN=Pcsk5 PE=2 SV=3] [protein_id=CEL54465.1] [location=complement(join(116977..118994,119050..119391,119459..120208,120256..120309,120355..120400))] [gbkey=CDS]	EUC65943.1 TNFR/NGFR cysteine-rich region family protein, putative [Rhizoctonia solani AG-3 Rhs1AP]	KDN41223.1 hypothetical protein RSAG8_07637, partial [Rhizoctonia solani AG-8 WAC10335]
Rhiz2370	5	ELU38847.1 glucose transporter [Rhizoctonia solani AG-1 IA]	4507_g	lcl|LN679156.1_prot_CEL61487.1_42 [locus_tag=RSOLAG1IB_10069] [protein=High-affinity glucose transporter OS=Kluyveromyces lactis (strain ATCC 8585 / CBS 2359 / DSM 70799 / NBRC 1267 / NRRL Y-1140 / WM37) GN=HGT1 PE=3 SV=1] [protein_id=CEL61487.1] [location=join(148288..148299,148373..148553,148604..148722,148775..148819,148873..148979,149028..149399,149454..149931,149985..150182,150239..150298)] …	EUC67799.1 MFS glucose transporter [Rhizoctonia solani AG-3 Rhs1AP]	KDN46848.1 hypothetical protein RSAG8_03925, partial [Rhizoctonia solani AG-8 WAC10335]
Rhiz2371	5	ELU38855.1 pyroglutamyl peptidase domain-containing protein [Rhizoctonia solani AG-1 IA]	4510_g	lcl|LN679182.1_prot_CEL63486.1_23 [locus_tag=RSOLAG1IB_10803] [protein=Pyroglutamyl-peptidase 1 OS=Mus musculus GN=Pgpep1 PE=2 SV=1] [protein_id=CEL63486.1] [location=join(77312..77380,77437..77916,77968..78165)] [gbkey=CDS]	EUC57264.1 pyroglutamyl-peptidase I [Rhizoctonia solani AG-3 Rhs1AP]	KDN48920.1 hypothetical protein RSAG8_02273, partial [Rhizoctonia solani AG-8 WAC10335]
Rhiz2372	5	ELU38860.1 poly(A) polymerase domain-containing protein [Rhizoctonia solani AG-1 IA]	4518_g	lcl|LN679139.1_prot_CEL59944.1_60 [locus_tag=RSOLAG1IB_09228] [protein=Poly(A) RNA polymerase GLD2-A OS=Xenopus laevis GN=papd4-a PE=1 SV=1] [protein_id=CEL59944.1] [location=complement(join(197736..197972,198023..198172,198220..198550,198630..198814,198872..199110,199163..199236,199282..199297,199347..199392,199446..199610,199687..199869,199933..200053,200115..200260,200309..200445,200513..20062…	EUC57279.1 poly(A) polymerase domain protein [Rhizoctonia solani AG-3 Rhs1AP]	KDN37549.1 hypothetical protein RSAG8_10066, partial [Rhizoctonia solani AG-8 WAC10335]
Rhiz2373	5	ELU38861.1 hypothetical protein AG1IA_07113 [Rhizoctonia solani AG-1 IA]	4517_g	lcl|LN679139.1_prot_CEL59945.1_61 [locus_tag=RSOLAG1IB_09229] [protein=hypothetical protein] [protein_id=CEL59945.1] [location=join(201824..201855,201906..201939,201996..202189,202241..203036)] [gbkey=CDS]	EUC57278.1 50S ribosome-binding GTPase [Rhizoctonia solani AG-3 Rhs1AP]	KDN37547.1 hypothetical protein RSAG8_10064, partial [Rhizoctonia solani AG-8 WAC10335]
Rhiz2374	5	ELU38873.1 Tbf5 domain-containing protein [Rhizoctonia solani AG-1 IA]	4533_g	lcl|LN679139.1_prot_CEL59921.1_37 [locus_tag=RSOLAG1IB_09205] [protein=hypothetical protein] [protein_id=CEL59921.1] [location=complement(join(124323..124424,124475..124816,124868..125019,125065..125542))] [gbkey=CDS]	EUC67687.1 HMG-box protein [Rhizoctonia solani AG-3 Rhs1AP]	KDN34429.1 hypothetical protein RSAG8_12491, partial [Rhizoctonia solani AG-8 WAC10335]
Rhiz2375	5	ELU38877.1 DNA ligase I [Rhizoctonia solani AG-1 IA]	4541_g	lcl|LN679139.1_prot_CEL59912.1_28 [locus_tag=RSOLAG1IB_09196] [protein=DNA ligase 1] [protein_id=CEL59912.1] [location=join(106009..106117,106165..106269,106327..106359,106410..106514,106571..106961,107021..107231,107290..107430,107481..107582,107641..107815,107876..107951,108000..108201,108261..108356,108416..108901,108961..109308,109361..109450,109507..109593)] [gbkey=CDS]	EUC57299.1 ATP-dependent DNA ligase [Rhizoctonia solani AG-3 Rhs1AP]	KDN34129.1 LOW QUALITY PROTEIN: hypothetical protein RSAG8_12769, partial [Rhizoctonia solani AG-8 WAC10335]
Rhiz2377	5	ELU35514.1 hypothetical protein AG1IA_10456 [Rhizoctonia solani AG-1 IA]	7083_g	lcl|LN679104.1_prot_CEL60760.1_180 [locus_tag=RSOLAG1IB_03999] [protein=hypothetical protein] [protein_id=CEL60760.1] [location=complement(530233..531117)] [gbkey=CDS]	EUC64100.1 basic region leucine zipper protein [Rhizoctonia solani AG-3 Rhs1AP]	KDN49752.1 hypothetical protein RSAG8_01817, partial [Rhizoctonia solani AG-8 WAC10335]
Rhiz2378	5	ELU38884.1 ankyrin repeats (3 copies) domain-containing protein [Rhizoctonia solani AG-1 IA]	4549_g	lcl|LN679170.1_prot_CEL62818.1_15 [locus_tag=RSOLAG1IB_10502] [protein=Ankyrin and IPT/TIG repeat-containing protein C26H5,05 OS=Schizosaccharomyces pombe (strain 972 / ATCC 24843) GN=SPAC26H5.05 PE=4 SV=1] [protein_id=CEL62818.1] [location=join(57905..58074,58136..58387,58441..58559,58617..58748,59753..61037,61098..61831,63831..64007,64057..64232,64289..64510)] [gbkey=CDS]	EUC58562.1 ankyrin-like protein [Rhizoctonia solani AG-3 Rhs1AP]	KDN38539.1 hypothetical protein RSAG8_09428, partial [Rhizoctonia solani AG-8 WAC10335]
Rhiz2379	5	ELU38887.1 hypothetical protein AG1IA_07083 [Rhizoctonia solani AG-1 IA]	4548_g	lcl|LN679170.1_prot_CEL62816.1_13 [locus_tag=RSOLAG1IB_10500] [protein=hypothetical protein] [protein_id=CEL62816.1] [location=complement(join(48038..48859,48919..49587,49642..49728))] [gbkey=CDS]	EUC58561.1 hypothetical protein RSOL_262960 [Rhizoctonia solani AG-3 Rhs1AP]	KDN33332.1 hypothetical protein RSAG8_13579, partial [Rhizoctonia solani AG-8 WAC10335]
Rhiz2380	5	ELU38902.1 hypothetical protein AG1IA_07069 [Rhizoctonia solani AG-1 IA]	4558_g	lcl|LN679170.1_prot_CEL62826.1_23 [locus_tag=RSOLAG1IB_10510] [protein=hypothetical protein] [protein_id=CEL62826.1] [location=complement(join(90171..90278,90334..90341,90407..90425,90480..90563,90712..91236,91344..91729,91785..92250,92331..92555,92609..92844,92890..93101,93164..93401,93450..93684))] [gbkey=CDS]	EUC58575.1 YcfA-like protein [Rhizoctonia solani AG-3 Rhs1AP]	KDN33662.1 hypothetical protein RSAG8_13246, partial [Rhizoctonia solani AG-8 WAC10335]
Rhiz2381	5	ELU38904.1 glycosyl hydrolase family 61 domain-containing protein [Rhizoctonia solani AG-1 IA]	4566_g	lcl|LN679150.1_prot_CEL61177.1_37 [locus_tag=RSOLAG1IB_09819] [protein=Polysaccharide monooxygenase Cel61a OS=Thielavia heterothallica (strain ATCC 42464 / BCRC 31852 / DSM 1799) GN=Cel61a PE=1 SV=1] [protein_id=CEL61177.1] [location=join(154107..154214,154274..154362,154420..154846,154896..155075,155128..155448)] [gbkey=CDS]	EUC60599.1 glycoside hydrolase family 61 protein [Rhizoctonia solani AG-3 Rhs1AP]	KDN35740.1 hypothetical protein RSAG8_11363, partial [Rhizoctonia solani AG-8 WAC10335]
Rhiz2382	5	ELU38906.1 F-box-like domain-containing protein [Rhizoctonia solani AG-1 IA]	4565_g	lcl|LN679150.1_prot_CEL61178.1_38 [locus_tag=RSOLAG1IB_09820] [protein=hypothetical protein] [protein_id=CEL61178.1] [location=158983..160452] [gbkey=CDS]	EUC60595.1 F-box-like domain protein [Rhizoctonia solani AG-3 Rhs1AP]	KDN38964.1 hypothetical protein RSAG8_09121, partial [Rhizoctonia solani AG-8 WAC10335]
Rhiz2383	5	ELU38913.1 Tyrosinase domain-containing protein [Rhizoctonia solani AG-1 IA]	4568_g	lcl|LN679150.1_prot_CEL61171.1_31 [locus_tag=RSOLAG1IB_09813] [protein=Polyphenol oxidase 1 OS=Agaricus bisporus GN=PPO1 PE=2 SV=1] [protein_id=CEL61171.1] [location=join(130302..130350,130418..130549,130611..130644,130713..130750,130812..130829,130885..130931,130985..131088,131144..131446,131495..131620,131676..131779,131837..131895,131951..131969,132025..132156,132206..132343,132397..133325)] […	EUC60614.1 tyrosinase, partial [Rhizoctonia solani AG-3 Rhs1AP]	KDN35730.1 hypothetical protein RSAG8_11353, partial [Rhizoctonia solani AG-8 WAC10335]
Rhiz2384	5	ELU38918.1 methyltransferase domain-containing protein [Rhizoctonia solani AG-1 IA]	4575_g	lcl|LN679150.1_prot_CEL61168.1_28 [locus_tag=RSOLAG1IB_09810] [protein=hypothetical protein] [protein_id=CEL61168.1] [location=join(105759..105915,105964..106183,106244..106421,106560..107057)] [gbkey=CDS]	EUC60627.1 S-adenosyl-L-methionine-dependent methyltransferase [Rhizoctonia solani AG-3 Rhs1AP]	KDN39379.1 hypothetical protein RSAG8_08896, partial [Rhizoctonia solani AG-8 WAC10335]
Rhiz2385	5	ELU38919.1 integral to plasma membrane protein [Rhizoctonia solani AG-1 IA]	4574_g	lcl|LN679150.1_prot_CEL61169.1_29 [locus_tag=RSOLAG1IB_09811] [protein=Protein PNS1 OS=Cryptococcus neoformans var, neoformans serotype D (strain JEC21 / ATCC MYA-565) GN=PNS1 PE=3 SV=1] [protein_id=CEL61169.1] [location=complement(join(108851..108898,108957..109017,109070..109112,109163..109309,109358..109459,109509..109604,109677..109824,109877..110049,110103..110158,110210..110292,110380..1105…	EUC60626.1 integral to plasma membrane protein [Rhizoctonia solani AG-3 Rhs1AP]	KDN39380.1 hypothetical protein RSAG8_08897, partial [Rhizoctonia solani AG-8 WAC10335]
Rhiz2386	5	ELU38924.1 hypothetical protein AG1IA_07042 [Rhizoctonia solani AG-1 IA]	4586_g	lcl|LN679150.1_prot_CEL61158.1_18 [locus_tag=RSOLAG1IB_09800] [protein=hypothetical protein] [protein_id=CEL61158.1] [location=complement(join(73226..73500,73561..73972))] [gbkey=CDS]	EUC56777.1 BTB domain protein, putative [Rhizoctonia solani AG-3 Rhs1AP]	KDN34336.1 hypothetical protein RSAG8_12567, partial [Rhizoctonia solani AG-8 WAC10335]
Rhiz2388	5	ELU38942.1 splicing factor 3b subunit 4 [Rhizoctonia solani AG-1 IA]	3886_g	lcl|LN679116.1_prot_CEL54525.1_87 [locus_tag=RSOLAG1IB_07128] [protein=Splicing factor 3B subunit 4 OS=Homo sapiens GN=SF3B4 PE=1 SV=1] [protein_id=CEL54525.1] [location=complement(join(306241..306497,306552..306873,306925..307053,307116..307261,307324..307390,307454..307504))] [gbkey=CDS]	EUC65999.1 splicing factor 3B subunit 4 [Rhizoctonia solani AG-3 Rhs1AP]	KDN41168.1 hypothetical protein RSAG8_07582, partial [Rhizoctonia solani AG-8 WAC10335]
Rhiz2389	5	ELU38943.1 hypothetical protein AG1IA_07024 [Rhizoctonia solani AG-1 IA]	3887_g	lcl|LN679116.1_prot_CEL54524.1_86 [locus_tag=RSOLAG1IB_07127] [protein=hypothetical protein] [protein_id=CEL54524.1] [location=complement(join(304597..305124,305177..305433,305497..305703,305781..305934))] [gbkey=CDS]	EUC65998.1 hypothetical protein RSOL_504660 [Rhizoctonia solani AG-3 Rhs1AP]	KDN41169.1 hypothetical protein RSAG8_07583, partial [Rhizoctonia solani AG-8 WAC10335]
[truncated: 2,046 more rows]
