# Supplementary material for: Comparative Genomics: Insights on the Pathogenicity and Lifestyle of Rhizoctonia solani
Source: Int J Mol Sci. 2021 Feb 22;22(4):2183. doi: 10.3390/ijms22042183 (PMC7926851; doi:10.3390/ijms22042183)
Supplement: Supplementary file 1 [file ijms-22-02183-s001.zip › Supplementary Table S4.xlsx]

## Sheet: Rhizoctonia.xmfa
LCB	AG1-IA.fna	AG1-IA.fna_ori	AG1-IA.fna_dir	AG1-IA.fna_size	UKM.fna.fas	UKM.fna.fas_ori	UKM.fna.fas_dir	UKM.fna.fas_size	AG1-IB.fna.fas	AG1-IB.fna.fas_ori	AG1-IB.fna.fas_dir	AG1-IB.fna.fas_size	AG3.fna.fas	AG3.fna.fas_ori	AG3.fna.fas_dir	AG3.fna.fas_size	AG8.fna.fas	AG8.fna.fas_ori	AG8.fna.fas_dir	AG8.fna.fas_size	Count	Average_size
LCB_1448	13088816-13469950	KB317705.1:317060-698194	+	381134	11452911-11814034	MRJL02000133.1:284032-645155	+	361123	12506990-12874479	LN679102.1:1236003-1603492	+	367489	23594518-23977226	JATN01000308.1:1554-384262	+	382708	14688356-15059522	KK764652.1:54805-425971	+	371166	5	372724
LCB_650	4296370-4567437	KB317696.1:4296369-4567436	+	271067	3807020-4060781	MRJL02000155.1:3794682-4048443	+	253761	28393430-28663838	LN679100.1:1862075-2132483	-	270408	8638430-8916404	JATN01000286.1:397086-675060	+	277974	4513219-4774527	KK764649.1:65894-327202	+	261308	5	266904
LCB_2653	17824010-18082259	KB317713.1:118035-376284	+	258249	15386135-15631368	MRJL02000194.1:112181-357414	+	245233	17302272-17561816	LN679101.1:843754-1103298	+	259544	44419619-44675409	JATN01000312.1:807770-1063560	+	255790	19945841-20198164	KK764651.1:498128-750451	+	252323	5	254228
LCB_1482	457771-700538	KB317696.1:457770-700537	+	242767	428477-637919	MRJL02000155.1:416139-625581	+	209442	984302-1225388	LN679103.1:984301-1225387	+	241086	24819613-25079497	JATN01000322.1:255721-515605	-	259884	366135-594578	KK764650.1:205193-433636	+	228443	5	236324
LCB_1294	10095254-10318287	KB317702.1:101041-324074	+	223033	8884503-9093255	MRJL02000083.1:63010-271762	+	208752	8202614-8426562	LN679104.1:361475-585423	+	223948	19997173-20222812	JATN01000314.1:996343-1221982	+	225639	9812974-10036144	KK764653.1:190464-413634	+	223170	5	220908
LCB_10392	--	--	--	--	--	--	--	--	39970227-40159226	LN679265.1:29854-LN679281.1:11812	+	188999	--	--	--	--	--	--	--	--	1	188999
LCB_1308	10738850-10926904	KB317702.1:744637-932691	+	188054	9477382-9657905	MRJL02000083.1:655889-836412	+	180523	8855187-9047121	LN679104.1:1014048-1205982	+	191934	20664091-20852962	JATN01000314.1:1663261-1852132	+	188871	10368935-10535443	KK764668.1:52806-219314	+	166508	5	183178
LCB_1112	7327323-7511337	KB317699.1:359844-543858	+	184014	6469105-6640410	MRJL02000039.1:322784-494089	+	171305	5385537-5568638	LN679105.1:500028-683129	+	183101	16180344-16370622	JATN01000321.1:6353334-6543612	+	190278	7089681-7273520	KK764694.1:39966-KK764773.1:29517	+	183839	5	182507
LCB_152	1214805-1434154	KB317696.1:1214804-1434153	+	219349	1114093-1326151	MRJL02000155.1:1101755-1313813	+	212058	1749761-1971289	LN679103.1:1749760-LN679108.1:180710	+	221528	394793-624656	JATN01000309.1:394792-624655	+	229863	1057408-1072664	KK765025.1:308-KK765399.1:1292	+	15256	5	179611
LCB_10409	--	--	--	--	--	--	--	--	40850644-41019304	LN679346.1:13470-LN679365.1:3863	+	168660	--	--	--	--	--	--	--	--	1	168660
LCB_14063	--	--	--	--	--	--	--	--	--	--	--	--	50068514-50236558	JATN01000107.1:20258-JATN01000118.1:16470	+	168044	--	--	--	--	1	168044
LCB_10389	--	--	--	--	--	--	--	--	39785247-39948623	LN679257.1:20661-LN679265.1:8250	+	163376	--	--	--	--	--	--	--	--	1	163376
LCB_14074	--	--	--	--	--	--	--	--	--	--	--	--	50532278-50692801	JATN01000156.1:2369-JATN01000171.1:176	+	160523	--	--	--	--	1	160523
LCB_1449	13469951-13641958	KB317705.1:698195-KB317706.1:7005	+	172007	11814035-11974378	MRJL02000133.1:645156-MRJL02000065.1:1915	+	160343	12874480-13038803	LN679102.1:1603493-1767816	+	164323	23977357-24134627	JATN01000308.1:384393-541663	+	157270	15066518-15215003	KK764652.1:432967-581452	+	148485	5	160486
LCB_10374	--	--	--	--	--	--	--	--	38683922-38843153	LN679202.1:63695-LN679204.1:67220	+	159231	--	--	--	--	--	--	--	--	1	159231
LCB_10382	--	--	--	--	--	--	--	--	39198736-39354228	LN679229.1:24168-LN679236.1:21925	+	155492	--	--	--	--	--	--	--	--	1	155492
LCB_10388	--	--	--	--	--	--	--	--	39590835-39743205	LN679248.1:11177-LN679252.1:31452	+	152370	--	--	--	--	--	--	--	--	1	152370
LCB_12099	--	--	--	--	--	--	--	--	--	--	--	--	25419301-25565148	JATN01000322.1:855409-1001256	+	145847	--	--	--	--	1	145847
LCB_161	1530615-1675893	KB317696.1:1530614-1675892	+	145278	1417197-1554396	MRJL02000155.1:1404859-1542058	+	137199	2062251-2206737	LN679108.1:271672-416158	+	144486	731790-876026	JATN01000309.1:731789-876025	+	144236	1114503-1270351	KK764750.1:40821-KK764770.1:85290	+	155848	5	145409
LCB_12085	--	--	--	--	--	--	--	--	--	--	--	--	24616506-24757850	JATN01000322.1:52614-193958	+	141344	--	--	--	--	1	141344
LCB_10407	--	--	--	--	--	--	--	--	40696362-40834602	LN679335.1:3328-LN679345.1:6768	+	138240	--	--	--	--	--	--	--	--	1	138240
LCB_2642	18763932-18911583	KB317715.1:107020-254671	+	147651	16189400-16323180	MRJL02000158.1:87896-221676	+	133780	16867063-17007694	LN679101.1:408545-549176	-	140631	43970542-44107471	JATN01000312.1:358693-495622	-	136929	19527061-19655755	KK764651.1:79348-208042	-	128694	5	137537
LCB_207	23128918-23262446	KB317726.1:93-133621	+	133528	19596139-19721277	MRJL02000413.1:790-MRJL02000011.1:122997	+	125138	25141737-25288287	LN679106.1:101036-247586	+	146550	1491393-1631068	JATN01000319.1:86883-226558	-	139675	25327995-25457279	KK764657.1:324761-454045	+	129284	5	134835
LCB_14069	--	--	--	--	--	--	--	--	--	--	--	--	50316713-50450781	JATN01000127.1:2808-JATN01000146.1:3026	+	134068	--	--	--	--	1	134068
LCB_11176	--	--	--	--	--	--	--	--	--	--	--	--	9947157-10080654	JATN01000321.1:120147-253644	+	133497	--	--	--	--	1	133497
LCB_14088	--	--	--	--	--	--	--	--	--	--	--	--	50935929-51066524	JATN01000204.1:20743-JATN01000219.1:19530	+	130595	--	--	--	--	1	130595
LCB_13631	--	--	--	--	--	--	--	--	--	--	--	--	43479104-43609034	JATN01000322.1:18915212-19045142	+	129930	--	--	--	--	1	129930
LCB_10381	--	--	--	--	--	--	--	--	39068654-39196153	LN679218.1:41178-LN679229.1:21585	+	127499	--	--	--	--	--	--	--	--	1	127499
LCB_10367	--	--	--	--	--	--	--	--	38400118-38523674	LN679189.1:96955-LN679196.1:3206	+	123556	--	--	--	--	--	--	--	--	1	123556
LCB_10394	--	--	--	--	--	--	--	--	40184707-40306121	LN679285.1:11276-LN679298.1:384	+	121414	--	--	--	--	--	--	--	--	1	121414
LCB_14055	--	--	--	--	--	--	--	--	--	--	--	--	49752408-49871298	JATN01000084.1:19572-JATN01000096.1:650	+	118890	--	--	--	--	1	118890
LCB_1430	6236497-6357755	KB317698.1:348768-470026	+	121258	5484855-5601485	MRJL02000100.1:298932-415562	+	116630	28089084-28212105	LN679100.1:1557729-1680750	-	123021	23238465-23354756	JATN01000318.1:2147531-2263822	-	116291	5483852-5600969	KK764649.1:1036527-1153644	-	117117	5	118863
LCB_1638	15687989-15807123	KB317709.1:81071-200205	+	119134	13666109-13782547	MRJL02000188.1:58726-175164	+	116438	18322330-18446182	LN679101.1:1863812-1987664	-	123852	28094901-28211383	JATN01000322.1:3531009-3647491	-	116482	18813655-18928759	KK764656.1:421139-536243	-	115104	5	118202
LCB_146	887095-1006324	KB317696.1:887094-1006323	+	119229	799769-911729	MRJL02000155.1:787431-899391	+	111960	1424320-1542050	LN679103.1:1424319-1542049	+	117730	49512-172499	JATN01000309.1:49511-172498	+	122987	794467-909285	KK764650.1:633525-748343	+	114818	5	117345
LCB_1407	3485378-3606412	KB317696.1:3485377-3606411	+	121034	3040320-3149868	MRJL02000155.1:3027982-3137530	+	109548	27551532-27669411	LN679100.1:1020177-1138056	+	117879	22680155-22803982	JATN01000318.1:1589221-1713048	+	123827	4959131-5073132	KK764649.1:511806-625807	+	114001	5	117258
LCB_660	6531211-6652077	KB317698.1:643482-764348	+	120866	5751482-5867215	MRJL02000100.1:565559-681292	+	115733	29107872-29225019	LN679100.1:2576517-2693664	+	117147	9155814-9275199	JATN01000310.1:57602-176987	+	119385	3724038-3834512	KK764654.1:137613-248087	-	110474	5	116721
LCB_11041	--	--	--	--	--	--	--	--	--	--	--	--	7002106-7114637	JATN01000319.1:5597596-5710127	+	112531	--	--	--	--	1	112531
LCB_10397	--	--	--	--	--	--	--	--	40312785-40423822	LN679298.1:7048-LN679309.1:4	+	111037	--	--	--	--	--	--	--	--	1	111037
LCB_11746	--	--	--	--	--	--	--	--	--	--	--	--	17033083-17143952	JATN01000321.1:7206073-7316942	+	110869	--	--	--	--	1	110869
LCB_10414	--	--	--	--	--	--	--	--	41097097-41204959	LN679372.1:1548-LN679384.1:3631	+	107862	--	--	--	--	--	--	--	--	1	107862
LCB_14061	--	--	--	--	--	--	--	--	--	--	--	--	49959915-50067566	JATN01000102.1:18980-JATN01000107.1:19310	+	107651	--	--	--	--	1	107651
LCB_13630	--	--	--	--	--	--	--	--	--	--	--	--	43372585-43478672	JATN01000322.1:18808693-18914780	+	106087	--	--	--	--	1	106087
LCB_1993	5191515-5300666	KB317697.1:440171-549322	+	109151	4612811-4710041	MRJL02000166.1:363648-460878	+	97230	20841680-20949765	LN679120.1:81637-189722	+	108085	33663029-33770124	JATN01000322.1:9099137-9206232	-	107095	6028665-6128364	KK764690.1:92636-192335	+	99699	5	104252
LCB_1202	8430157-8531701	KB317700.1:414492-516036	+	101544	7489157-7582957	MRJL02000113.1:386963-480763	+	93800	11694042-11799405	LN679102.1:423055-528418	+	105363	18083915-18197990	JATN01000311.1:812510-926585	+	114075	4129239-4231270	KK764654.1:542814-644845	+	102031	5	103363
LCB_17513	--	--	--	--	--	--	--	--	--	--	--	--	--	--	--	--	38660472-38762949	KK765063.1:11445-KK765075.1:2465	+	102477	1	102477
LCB_3481	7220525-7325565	KB317699.1:253046-358086	+	105040	6367004-6467340	MRJL02000039.1:220683-321019	+	100336	5276997-5383826	LN679105.1:391488-498317	+	106829	16074110-16177414	JATN01000321.1:6247100-6350404	+	103304	6987177-7082139	KK764831.1:2-KK764694.1:32424	+	94962	5	102094
LCB_14107	--	--	--	--	--	--	--	--	--	--	--	--	51384069-51484480	JATN01000287.1:19536-JATN01000294.1:19912	+	100411	--	--	--	--	1	100411
LCB_9398	--	--	--	--	--	--	--	--	25989186-26087705	LN679106.1:948485-LN679524.1:320	+	98519	--	--	--	--	--	--	--	--	1	98519
LCB_3236	3113654-3216053	KB317696.1:3113653-3216052	+	102399	2718037-2813842	MRJL02000155.1:2705699-2801504	+	95805	27180382-27273070	LN679100.1:649027-741715	+	92688	7800303-7904533	JATN01000319.1:6395793-6500023	+	104230	3331139-3422975	KK764700.1:12806-104642	+	91836	5	97391.6
LCB_10178	--	--	--	--	--	--	--	--	36233118-36329549	LN679149.1:91589-188020	+	96431	--	--	--	--	--	--	--	--	1	96431
LCB_2650	17706024-17801575	KB317713.1:49-95600	+	95551	15273955-15364967	MRJL02000194.1:1-91013	+	91012	17186027-17281264	LN679101.1:727509-822746	+	95237	44301126-44399067	JATN01000312.1:689277-787218	+	97941	19829322-19925985	KK764651.1:381609-478272	+	96663	5	95280.8
LCB_445	4757556-4851526	KB317697.1:6212-100182	+	93970	4252177-4338118	MRJL02000166.1:3014-88955	+	85941	3415982-3526329	LN679107.1:492580-602927	+	110347	5058869-5144281	JATN01000319.1:3654359-3739771	+	85412	5796507-5887302	KK764721.1:8927-99722	+	90795	5	93293
LCB_1411	3651458-3744286	KB317696.1:3651457-3744285	+	92828	3194548-3285056	MRJL02000155.1:3182210-3272718	+	90508	27722349-27816437	LN679100.1:1190994-1285082	+	94088	22850964-22942308	JATN01000318.1:1760030-1851374	+	91344	5126134-5213497	KK764649.1:678809-766172	+	87363	5	91226.2
LCB_1484	236964-330611	KB317696.1:236963-330610	+	93647	220396-309877	MRJL02000155.1:208058-297539	+	89481	758944-851678	LN679103.1:758943-851677	+	92734	25234680-25329587	JATN01000322.1:670788-765695	-	94907	166857-248829	KK764650.1:5915-87887	+	81972	5	90548.2
LCB_13620	--	--	--	--	--	--	--	--	--	--	--	--	43027377-43117172	JATN01000322.1:18463485-18553280	+	89795	--	--	--	--	1	89795
LCB_625	3217146-3306072	KB317696.1:3217145-3306071	+	88926	2814935-2894927	MRJL02000155.1:2802597-2882589	+	79992	27274168-27365661	LN679100.1:742813-834306	+	91493	7905619-7994304	JATN01000319.1:6501109-6589794	+	88685	3424024-3518069	KK764700.1:105691-KK764907.1:13305	+	94045	5	88628.2
LCB_645	4057317-4146241	KB317696.1:4057316-4146240	+	88924	3580039-3667044	MRJL02000155.1:3567701-3654706	+	87005	28815380-28904404	LN679100.1:2284025-2373049	-	89024	8405660-8494239	JATN01000286.1:164316-252895	+	88579	4043027-4128268	KK764654.1:456602-541843	+	85241	5	87754.6
LCB_10484	--	--	--	--	--	--	--	--	42116296-42203487	LN679636.1:1127-LN679673.1:855	+	87191	--	--	--	--	--	--	--	--	1	87191
LCB_1207	8665063-8755455	KB317700.1:649398-739790	+	90392	7715681-7803447	MRJL02000113.1:613487-701253	+	87766	11932925-12023230	LN679102.1:661938-752243	+	90305	18337206-18426041	JATN01000311.1:1065801-1154636	+	88835	7857774-7935039	KK764688.1:9-77274	+	77265	5	86912.6
LCB_3485	7517876-7625039	KB317699.1:550397-657560	+	107163	6644780-6746136	MRJL02000039.1:498459-599815	+	101356	5579210-5686275	LN679105.1:693701-800766	+	107065	16381094-16495336	JATN01000321.1:6554084-6668326	+	114242	14220568-14220769	KK764659.1:232297-232498	-	201	5	86005.4
LCB_2935	27752780-27843306	KB317744.1:47331-137857	+	90526	23283763-23365293	MRJL02000036.1:44805-126335	+	81530	412007-502845	LN679103.1:412006-502844	-	90838	48375124-48461366	JATN01000285.1:195315-281557	+	86242	31095595-31175843	KK764658.1:212426-292674	+	80248	5	85876.8
LCB_14032	--	--	--	--	--	--	--	--	--	--	--	--	49037648-49121006	JATN01000014.1:3388-JATN01000022.1:682	+	83358	--	--	--	--	1	83358
LCB_8833	--	--	--	--	--	--	--	--	17584047-17667105	LN679101.1:1125529-1208587	+	83058	--	--	--	--	--	--	--	--	1	83058
LCB_651	6059435-6143157	KB317698.1:171706-255428	+	83722	5310798-5393688	MRJL02000100.1:124875-207765	+	82890	28309732-28393231	LN679100.1:1778377-1861876	-	83499	8916405-8999669	JATN01000286.1:675061-758325	+	83264	4774528-4854031	KK764649.1:327203-406706	+	79503	5	82575.6
LCB_2547	13958973-14041090	KB317706.1:324020-406137	+	82117	12226204-12302546	MRJL02000065.1:253741-330083	+	76342	13447580-13528198	LN679102.1:2176593-2257211	-	80618	41872688-41960192	JATN01000322.1:17308796-17396300	-	87504	15610926-15691642	KK764693.1:106795-187511	+	80716	5	81459.4
LCB_10506	--	--	--	--	--	--	--	--	42715133-42795354	LN679947.1:1864-LN679992.1:1640	+	80221	--	--	--	--	--	--	--	--	1	80221
LCB_1994	5109370-5191514	KB317697.1:358026-440170	+	82144	4530704-4612807	MRJL02000166.1:281541-363644	+	82103	20761110-20841679	LN679120.1:1067-81636	+	80569	33773319-33856212	JATN01000322.1:9209427-9292320	-	82893	9630344-9700686	KK764653.1:7834-78176	+	70342	5	79610.2
LCB_1306	10654798-10736220	KB317702.1:660585-742007	+	81422	9398793-9474754	MRJL02000083.1:577300-653261	+	75961	8773178-8852556	LN679104.1:932039-1011417	+	79378	20581456-20662101	JATN01000314.1:1580626-1661271	+	80645	27529146-27608556	KK764675.1:172407-251817	+	79410	5	79363.2
LCB_2644	18667063-18753821	KB317715.1:10151-96909	+	86758	16103983-16179946	MRJL02000158.1:2479-78442	+	75963	17017752-17099185	LN679101.1:559234-640667	-	81433	44122126-44202752	JATN01000312.1:510277-590903	-	80626	19666411-19735541	KK764651.1:218698-287828	-	69130	5	78782
LCB_2852	23300511-23376815	KB317726.1:171686-247990	+	76304	19757913-19833311	MRJL02000011.1:159633-235031	+	75398	25328239-25407483	LN679106.1:287538-366782	+	79244	47778005-47855904	JATN01000316.1:1174342-1252241	-	77899	28198973-28283128	KK764673.1:27986-112141	+	84155	5	78600
LCB_3009	1008273-1087490	KB317696.1:1008272-1087489	+	79217	913680-991951	MRJL02000155.1:901342-979613	+	78271	1543993-1623076	LN679103.1:1543992-1623075	+	79083	174355-258335	JATN01000309.1:174354-258334	+	83980	910513-982338	KK764650.1:749571-821396	+	71825	5	78475.2
LCB_14085	--	--	--	--	--	--	--	--	--	--	--	--	50809020-50887345	JATN01000193.1:1694-JATN01000201.1:532	+	78325	--	--	--	--	1	78325
LCB_10378	--	--	--	--	--	--	--	--	38974609-39052517	LN679209.1:25743-LN679218.1:25041	+	77908	--	--	--	--	--	--	--	--	1	77908
LCB_1295	10319405-10401835	KB317702.1:325192-407622	+	82430	9094373-9166761	MRJL02000083.1:272880-345268	+	72388	8427666-8509331	LN679104.1:586527-668192	+	81665	20224005-20302972	JATN01000314.1:1223175-1302142	+	78967	10036696-10108542	KK764653.1:414186-486032	+	71846	5	77459.2
LCB_1429	6359847-6440567	KB317698.1:472118-552838	+	80720	5603516-5674476	MRJL02000100.1:417593-488553	+	70960	28011541-28086721	LN679100.1:1480186-1555366	-	75180	23153167-23238337	JATN01000318.1:2062233-2147403	-	85170	5405728-5480927	KK764649.1:958403-1033602	-	75199	5	77445.8
LCB_14109	--	--	--	--	--	--	--	--	--	--	--	--	51505873-51583058	JATN01000296.1:1131-JATN01000300.1:18379	+	77185	--	--	--	--	1	77185
LCB_438	2373677-2452033	KB317696.1:2373676-2452032	+	78356	2124824-2194656	MRJL02000155.1:2112486-2182318	+	69832	3325896-3406005	LN679107.1:402494-482603	+	80109	4965367-5040321	JATN01000319.1:3560857-3635811	+	74954	2823268-2901718	KK764777.1:14265-92715	+	78450	5	76340.2
LCB_13886	--	--	--	--	--	--	--	--	--	--	--	--	47106267-47181925	JATN01000316.1:502604-578262	+	75658	--	--	--	--	1	75658
LCB_666	6765059-6844415	KB317698.1:877330-956686	+	79356	5970964-6043655	MRJL02000100.1:785041-857732	+	72691	4379113-4454622	LN679116.1:52630-128139	+	75509	9390880-9465277	JATN01000310.1:292668-367065	+	74397	6750073-6824160	KK764716.1:38454-112541	+	74087	5	75208
LCB_2641	18914816-18989217	KB317715.1:257904-332305	+	74401	16326547-16395683	MRJL02000158.1:225043-294179	+	69136	16791676-16863833	LN679101.1:333158-405315	-	72157	43882773-43965767	JATN01000312.1:270924-353918	-	82994	19446266-19523151	KK764803.1:73821-KK764651.1:75438	-	76885	5	75114.6
LCB_1107	7626037-7701395	KB317699.1:658558-733916	+	75358	6746290-6818160	MRJL02000039.1:599969-671839	+	71870	5192042-5266222	LN679105.1:306533-380713	+	74180	15986591-16060985	JATN01000321.1:6159581-6233975	+	74394	9047780-9122154	KK764660.1:116226-190600	-	74374	5	74035.2
LCB_762	30090084-30165084	KB317760.1:8896-83896	+	75000	24979852-25046480	MRJL02000008.1:1-66629	+	66628	23223503-23291478	LN679132.1:120809-188784	-	67975	10971836-11064372	JATN01000321.1:1144826-1237362	-	92536	33131088-33198765	KK764747.1:44752-112429	+	67677	5	73963.2
LCB_646	4146242-4224766	KB317696.1:4146241-4224765	+	78524	3667045-3738625	MRJL02000155.1:3654707-3726287	+	71580	28734037-28815379	LN679100.1:2202682-2284024	-	81342	8494806-8570680	JATN01000286.1:253462-329336	+	75874	4346908-4408800	KK764702.1:77896-139788	+	61892	5	73842.4
LCB_10398	--	--	--	--	--	--	--	--	40426084-40499076	LN679309.1:2266-LN679313.1:12090	+	72992	--	--	--	--	--	--	--	--	1	72992
LCB_2823	26042079-26111158	KB317736.1:64957-134036	+	69079	22020197-22078384	MRJL02000156.1:56641-114828	+	58187	25665908-25738605	LN679106.1:625207-697904	-	72697	47409410-47499235	JATN01000316.1:805747-895572	+	89825	28697836-28772609	KK764704.1:30382-105155	+	74773	5	72912.2
LCB_11174	--	--	--	--	--	--	--	--	--	--	--	--	9814922-9887576	JATN01000310.1:716710-JATN01000321.1:60566	+	72654	--	--	--	--	1	72654
LCB_2560	13881381-13954682	KB317706.1:246428-319729	+	73301	12149236-12220613	MRJL02000065.1:176773-248150	+	71377	13533768-13610118	LN679102.1:2262781-2339131	-	76350	42067508-42143797	JATN01000322.1:17503616-17579905	-	76289	15541891-15604142	KK764693.1:37760-100011	+	62251	5	71913.6
LCB_10366	--	--	--	--	--	--	--	--	38323963-38395776	LN679189.1:20800-92613	+	71813	--	--	--	--	--	--	--	--	1	71813
LCB_1298	10473697-10545235	KB317702.1:479484-551022	+	71538	9230387-9297341	MRJL02000083.1:408894-475848	+	66954	8581980-8658484	LN679104.1:740841-817345	+	76504	20386623-20457735	JATN01000314.1:1385793-1456905	+	71112	27358464-27427570	KK764675.1:1725-70831	+	69106	5	71042.8
LCB_15285	--	--	--	--	--	--	--	--	--	--	--	--	--	--	--	--	16242016-16313052	KK764780.1:78776-KK764740.1:62656	+	71036	1	71036
LCB_14077	--	--	--	--	--	--	--	--	--	--	--	--	50699864-50770853	JATN01000173.1:1414-JATN01000179.1:5389	+	70989	--	--	--	--	1	70989
LCB_642	3959632-4030724	KB317696.1:3959631-4030723	+	71092	3488363-3553384	MRJL02000155.1:3476025-3541046	+	65021	28930879-29001471	LN679100.1:2399524-2470116	-	70592	8309459-8379706	JATN01000286.1:68115-138362	+	70247	3941782-4018918	KK764654.1:355357-432493	+	77136	5	70817.6
LCB_14048	--	--	--	--	--	--	--	--	--	--	--	--	49549850-49620337	JATN01000067.1:892-JATN01000075.1:767	+	70487	--	--	--	--	1	70487
LCB_10499	--	--	--	--	--	--	--	--	42484793-42554520	LN679811.1:2310-LN679851.1:1608	+	69727	--	--	--	--	--	--	--	--	1	69727
LCB_2450	28592581-28657543	KB317749.1:2176-67138	+	64962	23944674-24003746	MRJL02000050.1:486-59558	+	59072	34208921-34273067	LN679138.1:90206-154352	+	64146	40629731-40704092	JATN01000322.1:16065839-16140200	-	74361	26238969-26321988	KK764678.1:5830-88849	-	83019	5	69112
LCB_9234	--	--	--	--	--	--	--	--	23643680-23712712	LN679174.1:11810-80842	+	69032	--	--	--	--	--	--	--	--	1	69032
LCB_12103	--	--	--	--	--	--	--	--	--	--	--	--	25593379-25662203	JATN01000322.1:1029487-1098311	+	68824	--	--	--	--	1	68824
LCB_4255	30496662-30569319	KB317764.1:12837-85494	+	72657	25266867-25334101	MRJL02000009.1:7012-74246	+	67234	17103761-17170969	LN679101.1:645243-712451	+	67208	44212988-44284133	JATN01000312.1:601139-672284	+	71145	19746211-19812086	KK764651.1:298498-364373	+	65875	5	68823.8
LCB_2764	24728990-24802383	KB317731.1:66951-140344	+	73393	20919287-20984286	MRJL02000038.1:57039-122038	+	64999	30654514-30728022	LN679123.1:117402-190910	+	73508	46298737-46366920	JATN01000317.1:1162003-1230186	+	68183	27161946-27225470	KK764691.1:8616-72140	+	63524	5	68721.4
LCB_1421	3797430-3867692	KB317696.1:3797429-3867691	+	70262	3335196-3402196	MRJL02000155.1:3322858-3389858	+	67000	27871348-27941178	LN679100.1:1339993-1409823	+	69830	23005290-23076082	JATN01000318.1:1914356-1985148	+	70792	5270096-5333245	KK764649.1:822771-885920	+	63149	5	68206.6
LCB_951	7812509-7877603	KB317699.1:845030-910124	+	65094	6919603-6982812	MRJL02000039.1:773282-836491	+	63209	5017260-5091501	LN679105.1:131751-205992	-	74241	13821093-13896038	JATN01000321.1:3994083-4069028	+	74945	7412610-7475951	KK764663.1:49439-112780	+	63341	5	68166
LCB_3518	8228095-8297930	KB317700.1:212430-282265	+	69835	7299646-7365919	MRJL02000113.1:197452-263725	+	66273	11499615-11566409	LN679102.1:228628-295422	+	66794	17871222-17943093	JATN01000311.1:599817-671688	+	71871	13055396-13119935	KK764669.1:95984-160523	-	64539	5	67862.4
LCB_3688	5354304-5427549	KB317697.1:602960-676205	+	73245	4758030-4826766	MRJL02000166.1:508867-577603	+	68736	18505386-18576444	LN679101.1:2046868-2117926	+	71058	28281346-28349148	JATN01000322.1:3717454-3785256	+	67802	18988104-19046086	KK764656.1:595588-653570	+	57982	5	67764.6
LCB_1742	21275477-21345164	KB317721.1:14774-84461	+	69687	18178381-18229927	MRJL02000053.1:1327-52873	+	51546	23791776-23873896	LN679142.1:544-82664	+	82120	29731949-29805377	JATN01000322.1:5168057-5241485	-	73428	22597297-22658140	KK764733.1:43498-104341	+	60843	5	67524.8
LCB_14047	--	--	--	--	--	--	--	--	--	--	--	--	49482417-49549650	JATN01000062.1:1051-JATN01000067.1:692	+	67233	--	--	--	--	1	67233
LCB_184	1844166-1909095	KB317696.1:1844165-1909094	+	64929	1694773-1754675	MRJL02000155.1:1682435-1742337	+	59902	2395892-2466012	LN679108.1:605313-675433	+	70120	1088374-1159693	JATN01000309.1:1088373-1159692	+	71319	1551014-1620091	KK764661.1:148672-217749	+	69077	5	67069.4
LCB_10371	--	--	--	--	--	--	--	--	38569778-38636655	LN679196.1:49310-LN679202.1:16428	+	66877	--	--	--	--	--	--	--	--	1	66877
LCB_1205	8561929-8628545	KB317700.1:546264-612880	+	66616	7613142-7678673	MRJL02000113.1:510948-576479	+	65531	11829416-11896473	LN679102.1:558429-625486	+	67057	18230359-18300570	JATN01000311.1:958954-1029165	+	70211	36196857-36259227	KK764757.1:4796-67166	+	62370	5	66357
LCB_11113	--	--	--	--	--	--	--	--	--	--	--	--	8175993-8242302	JATN01000319.1:6771483-JATN01000286.1:958	+	66309	--	--	--	--	1	66309
LCB_3921	31281892-31350516	KB317772.1:81667-KB317773.1:67951	+	68624	25831490-25891144	MRJL02000073.1:66778-MRJL02000079.1:58796	+	59654	20589405-20653002	LN679145.1:104204-167801	+	63597	34903170-34984388	JATN01000322.1:10339278-10420496	-	81218	25153983-25212239	KK764657.1:150749-209005	+	58256	5	66269.8
LCB_11069	--	--	--	--	--	--	--	--	--	--	--	--	7449784-7514795	JATN01000319.1:6045274-6110285	+	65011	--	--	--	--	1	65011
LCB_12303	--	--	--	--	--	--	--	--	--	--	--	--	28537449-28602184	JATN01000322.1:3973557-4038292	+	64735	--	--	--	--	1	64735
LCB_14045	--	--	--	--	--	--	--	--	--	--	--	--	49390922-49455039	JATN01000054.1:836-JATN01000058.1:17302	+	64117	--	--	--	--	1	64117
LCB_1274	23836167-23919300	KB317728.1:63818-146951	+	83133	20173323-20242739	MRJL02000102.1:51353-120769	+	69416	21514844-21588668	LN679113.1:375343-449167	+	73824	19561791-19646826	JATN01000314.1:560961-645996	-	85035	26227671-26233136	KK764942.1:21458-KK765321.1:1688	+	5465	5	63374.6
LCB_958	7928428-7992226	KB317699.1:960949-1024747	+	63798	7025544-7088190	MRJL02000039.1:879223-941869	+	62646	4910634-4971918	LN679105.1:25125-86409	-	61284	13941957-14002293	JATN01000321.1:4114947-4175283	+	60336	7516454-7585233	KK764663.1:153283-222062	+	68779	5	63368.6
LCB_1360	12604935-12665900	KB317704.1:741897-802862	+	60965	11021930-11081044	MRJL02000067.1:642315-701429	+	59114	10775160-10840834	LN679109.1:250914-316588	+	65674	22086553-22152949	JATN01000318.1:995619-1062015	+	66396	14224722-14289336	KK764659.1:236451-301065	+	64614	5	63352.6
LCB_1676	14457699-14521946	KB317707.1:38503-102750	+	64247	12681724-12738506	MRJL02000028.1:28120-84902	+	56782	14460252-14525614	LN679110.1:479444-544806	+	65362	28679803-28757860	JATN01000322.1:4115911-4193968	-	78057	16055815-16106293	KK764695.1:136102-186580	+	50478	5	62985.2
LCB_14112	--	--	--	--	--	--	--	--	--	--	--	--	51630293-51692991	JATN01000303.1:2215-JATN01000305.1:23890	+	62698	--	--	--	--	1	62698
LCB_1477	390296-456559	KB317696.1:390295-456558	+	66263	367116-428099	MRJL02000155.1:354778-415761	+	60983	910412-975863	LN679103.1:910411-975862	+	65451	25104796-25166666	JATN01000322.1:540904-602774	-	61870	304524-362960	KK764650.1:143582-202018	+	58436	5	62600.6
LCB_2810	9886197-9947020	KB317701.1:873665-934488	+	60823	8731966-8785761	MRJL02000208.1:675869-729664	+	53795	7514694-7579662	LN679125.1:257-65225	+	64968	47033477-47106266	JATN01000316.1:429814-502603	-	72789	9423708-9484255	KK764705.1:104562-165109	+	60547	5	62584.4
LCB_3516	8092661-8173336	KB317700.1:76996-157671	+	80675	7181711-7257422	MRJL02000113.1:79517-155228	+	75711	11363916-11441536	LN679102.1:92929-170549	+	77620	17729792-17802895	JATN01000311.1:458387-531490	+	73103	8878683-8884085	KK764994.1:1377-6779	+	5402	5	62502.2
LCB_237	20043462-20119141	KB317718.1:38016-113695	+	75679	17253621-17321697	MRJL02000211.1:30736-98812	+	68076	21940854-22021159	LN679112.1:150368-230673	+	80305	1942904-1967732	JATN01000319.1:538394-563222	+	24828	--	--	--	--	4	62222
LCB_10376	--	--	--	--	--	--	--	--	38906430-38968451	LN679208.1:48710-LN679209.1:19585	+	62021	--	--	--	--	--	--	--	--	1	62021
LCB_496	25544824-25607148	KB317734.1:59893-122217	+	62324	21590554-21650725	MRJL02000145.1:57096-117267	+	60171	31257196-31318286	LN679118.1:112407-173497	+	61090	6091350-6156929	JATN01000319.1:4686840-4752419	+	65579	34957960-35018407	KK764727.1:18546-78993	+	60447	5	61922.2
LCB_3588	12485615-12546120	KB317704.1:622577-683082	+	60505	10924145-10975964	MRJL02000067.1:544530-596349	+	51819	10639876-10708810	LN679109.1:115630-184564	+	68934	21964152-22032764	JATN01000318.1:873218-941830	+	68612	13929426-13986809	KK764767.1:39444-96827	+	57383	5	61450.6
LCB_8044	--	--	--	--	--	--	--	--	2859824-2921019	LN679215.1:21328-LN679816.1:3	+	61195	--	--	--	--	--	--	--	--	1	61195
LCB_9190	--	--	--	--	--	--	--	--	22902175-22962971	LN679234.1:15420-LN679223.1:23422	+	60796	--	--	--	--	--	--	--	--	1	60796
LCB_10383	--	--	--	--	--	--	--	--	39354560-39415177	LN679236.1:22257-LN679237.1:43944	+	60617	--	--	--	--	--	--	--	--	1	60617
LCB_17489	--	--	--	--	--	--	--	--	--	--	--	--	--	--	--	--	38191810-38252271	KK765001.1:16163-KK765008.1:11724	+	60461	1	60461
LCB_10022	--	--	--	--	--	--	--	--	34661486-34721940	LN679326.1:4262-LN679219.1:51480	+	60454	--	--	--	--	--	--	--	--	1	60454
LCB_11998	--	--	--	--	--	--	--	--	--	--	--	--	22244120-22304343	JATN01000318.1:1153186-1213409	+	60223	--	--	--	--	1	60223
LCB_1301	10553725-10614211	KB317702.1:559512-619998	+	60486	9305810-9364819	MRJL02000083.1:484317-543326	+	59009	8666953-8726241	LN679104.1:825814-885102	+	59288	20466271-20528140	JATN01000314.1:1465441-1527310	+	61869	27436656-27494707	KK764675.1:79917-137968	+	58051	5	59740.6
LCB_10315	--	--	--	--	--	--	--	--	37564362-37624096	LN679212.1:3339-LN679626.1:86	+	59734	--	--	--	--	--	--	--	--	1	59734
LCB_8786	--	--	--	--	--	--	--	--	16088284-16148017	LN679187.1:26506-86239	+	59733	--	--	--	--	--	--	--	--	1	59733
LCB_1220	12794904-12854440	KB317705.1:23148-82684	+	59536	11185466-11241633	MRJL02000133.1:16587-72754	+	56167	12212928-12272588	LN679102.1:941941-1001601	+	59660	18621223-18686568	JATN01000311.1:1349818-1415163	+	65345	14497593-14552947	KK764755.1:86029-KK764900.1:32071	+	55354	5	59212.4
LCB_1625	17127082-17185981	KB317711.1:433474-492373	+	58899	14821032-14872552	MRJL02000090.1:389718-441238	+	51520	18150059-18214368	LN679101.1:1691541-1755850	+	64309	27922389-27984000	JATN01000322.1:3358497-3420108	+	61611	18654437-18713907	KK764656.1:261921-321391	+	59470	5	59161.8
LCB_3608	8890722-8950696	KB317700.1:875057-935031	+	59974	7934140-7993738	MRJL02000113.1:831946-891544	+	59598	13041164-13100559	LN679102.1:1770177-1829572	-	59395	24140691-24199841	JATN01000308.1:547727-606877	-	59150	15218329-15275519	KK764652.1:584778-641968	-	57190	5	59061.4
LCB_10400	--	--	--	--	--	--	--	--	40504707-40563698	LN679313.1:17721-LN679320.1:728	+	58991	--	--	--	--	--	--	--	--	1	58991
LCB_1620	16986664-17042737	KB317711.1:293056-349129	+	56073	14689099-14743228	MRJL02000090.1:257785-311914	+	54129	18008158-18065252	LN679101.1:1549640-1606734	+	57094	27765161-27833013	JATN01000322.1:3201269-3269121	+	67852	18504550-18563988	KK764656.1:112034-171472	+	59438	5	58917.2
LCB_17544	--	--	--	--	--	--	--	--	--	--	--	--	--	--	--	--	39060621-39119466	KK765120.1:6803-KK765133.1:1680	+	58845	1	58845
LCB_10816	--	--	--	--	--	--	--	--	--	--	--	--	4242219-4300879	JATN01000319.1:2837709-2896369	+	58660	--	--	--	--	1	58660
LCB_14096	--	--	--	--	--	--	--	--	--	--	--	--	51224189-51282751	JATN01000257.1:2085-JATN01000271.1:397	+	58562	--	--	--	--	1	58562
LCB_13627	--	--	--	--	--	--	--	--	--	--	--	--	43218307-43276166	JATN01000322.1:18654415-18712274	+	57859	--	--	--	--	1	57859
LCB_1196	8306977-8370194	KB317700.1:291312-354529	+	63217	7374631-7435649	MRJL02000113.1:272437-333455	+	61018	11574826-11636616	LN679102.1:303839-365629	+	61790	17952498-18013132	JATN01000311.1:681093-741727	+	60634	13007220-13048001	KK764669.1:47808-88589	-	40781	5	57488
LCB_11396	--	--	--	--	--	--	--	--	--	--	--	--	12458138-12515616	JATN01000321.1:2631128-2688606	+	57478	--	--	--	--	1	57478
LCB_2322	16701936-16755309	KB317711.1:8328-61701	+	53373	14434187-14486067	MRJL02000090.1:2873-54753	+	51880	17714149-17767156	LN679101.1:1255631-1308638	+	53007	38258683-38337019	JATN01000322.1:13694791-13773127	+	78336	18043975-18094406	KK764671.1:148987-199418	+	50431	5	57405.4
LCB_11588	--	--	--	--	--	--	--	--	--	--	--	--	14702691-14759825	JATN01000321.1:4875681-4932815	+	57134	--	--	--	--	1	57134
LCB_11175	--	--	--	--	--	--	--	--	--	--	--	--	9888663-9945785	JATN01000321.1:61653-118775	+	57122	--	--	--	--	1	57122
LCB_14030	--	--	--	--	--	--	--	--	--	--	--	--	48952248-49009287	JATN01000002.1:2172-JATN01000010.1:6036	+	57039	--	--	--	--	1	57039
LCB_2667	20191876-20248743	KB317718.1:186430-243297	+	56867	17385408-17436091	MRJL02000211.1:162523-213206	+	50683	22099934-22160151	LN679112.1:309448-369665	+	60217	45001958-45055778	JATN01000203.1:12740-66560	+	53820	21837441-21900899	KK764687.1:65448-128906	+	63458	5	57009
LCB_10505	--	--	--	--	--	--	--	--	42656762-42713750	LN679913.1:1107-LN679947.1:481	+	56988	--	--	--	--	--	--	--	--	1	56988
LCB_8777	--	--	--	--	--	--	--	--	16001820-16058525	LN679144.1:161826-LN679397.1:8487	+	56705	--	--	--	--	--	--	--	--	1	56705
LCB_10660	--	--	--	--	--	--	--	--	--	--	--	--	2573897-2630453	JATN01000319.1:1169387-1225943	+	56556	--	--	--	--	1	56556
LCB_16726	--	--	--	--	--	--	--	--	--	--	--	--	--	--	--	--	31682488-31738954	KK764783.1:35529-KK764837.1:5595	+	56466	1	56466
LCB_10384	--	--	--	--	--	--	--	--	39417894-39473556	LN679237.1:46661-LN679240.1:42212	+	55662	--	--	--	--	--	--	--	--	1	55662
LCB_8033	--	--	--	--	--	--	--	--	2718536-2774101	LN679162.1:72988-128553	+	55565	--	--	--	--	--	--	--	--	1	55565
LCB_16675	--	--	--	--	--	--	--	--	--	--	--	--	--	--	--	--	31358409-31413834	KK765038.1:6532-KK764749.1:48848	+	55425	1	55425
LCB_15904	--	--	--	--	--	--	--	--	--	--	--	--	--	--	--	--	23864296-23919601	KK764706.1:66898-122203	+	55305	1	55305
LCB_2521	14308017-14366716	KB317706.1:673064-731763	+	58699	12546723-12600333	MRJL02000065.1:574260-627870	+	53610	13147335-13205506	LN679102.1:1876348-1934519	+	58171	41457804-41512334	JATN01000322.1:16893912-16948442	+	54530	15325953-15377122	KK764652.1:692402-743571	+	51169	5	55235.8
LCB_9848	--	--	--	--	--	--	--	--	32947433-33002622	LN679191.1:38979-94168	+	55189	--	--	--	--	--	--	--	--	1	55189
LCB_14089	--	--	--	--	--	--	--	--	--	--	--	--	51067521-51122547	JATN01000219.1:20527-JATN01000233.1:96	+	55026	--	--	--	--	1	55026
LCB_9659	--	--	--	--	--	--	--	--	30844817-30899811	LN679123.1:307705-LN679742.1:2163	+	54994	--	--	--	--	--	--	--	--	1	54994
LCB_1487	181612-236963	KB317696.1:181611-236962	+	55351	166954-220395	MRJL02000155.1:154616-208057	+	53441	703963-758943	LN679103.1:703962-758942	+	54980	25329603-25388163	JATN01000322.1:765711-824271	-	58560	51641-102038	KK764714.1:50516-100913	+	50397	5	54545.8
LCB_15629	--	--	--	--	--	--	--	--	--	--	--	--	--	--	--	--	20791792-20846284	KK765132.1:6149-KK764779.1:54488	+	54492	1	54492
LCB_647	4224767-4281835	KB317696.1:4224766-4281834	+	57068	3738626-3792359	MRJL02000155.1:3726288-3780021	+	53733	28678300-28734036	LN679100.1:2146945-2202681	-	55736	8570696-8624014	JATN01000286.1:329352-382670	+	53318	4447324-4499096	KK764702.1:178312-KK764649.1:51771	+	51772	5	54325.4
LCB_10420	--	--	--	--	--	--	--	--	41254276-41308470	LN679391.1:1446-LN679401.1:3713	+	54194	--	--	--	--	--	--	--	--	1	54194
LCB_2634	19061502-19108705	KB317715.1:404590-451793	+	47203	16457205-16501333	MRJL02000158.1:355701-399829	+	44128	16666686-16715342	LN679101.1:208168-256824	-	48656	43706700-43780655	JATN01000312.1:94851-168806	-	73955	20954615-21011013	KK764842.1:5-56403	+	56398	5	54068
LCB_1075	2817911-2871209	KB317696.1:2817910-2871208	+	53298	2443948-2494364	MRJL02000155.1:2431610-2482026	+	50416	26885010-26947596	LN679100.1:353655-416241	+	62586	15437400-15492916	JATN01000321.1:5610390-5665906	+	55516	23159922-23208223	KK764655.1:386878-435179	+	48301	5	54023.4
LCB_2640	19002868-19057026	KB317715.1:345956-400114	+	54158	16407413-16455120	MRJL02000158.1:305909-353616	+	47707	16721418-16776830	LN679101.1:262900-318312	-	55412	43809274-43866774	JATN01000312.1:197425-254925	-	57500	20893094-20947149	KK764804.1:13030-67085	+	54055	5	53766.4
LCB_3354	25161932-25212664	KB317732.1:214023-264755	+	50732	21269486-21314856	MRJL02000075.1:170385-215755	+	45370	31079258-31133453	LN679134.1:172722-LN679833.1:2005	+	54195	12279872-12348445	JATN01000321.1:2452862-2521435	+	68573	23682003-23730905	KK764679.1:118499-167401	-	48902	5	53554.4
LCB_17527	--	--	--	--	--	--	--	--	--	--	--	--	--	--	--	--	38836374-38889811	KK765084.1:4296-KK765092.1:993	+	53437	1	53437
LCB_10385	--	--	--	--	--	--	--	--	39481218-39534577	LN679240.1:49874-LN679245.1:2439	+	53359	--	--	--	--	--	--	--	--	1	53359
LCB_2947	27990193-28045395	KB317745.1:91625-146827	+	55202	23487798-23534515	MRJL02000006.1:68835-115552	+	46717	7995595-8048539	LN679104.1:154456-207400	-	52944	48647912-48703245	JATN01000306.1:43623-98956	+	55333	16928908-16985411	KK764672.1:53530-110033	+	56503	5	53339.8
LCB_2002	27618629-27675185	KB317743.1:111509-168065	+	56556	23177078-23229797	MRJL02000179.1:103235-155954	+	52719	5880071-5933383	LN679105.1:994562-1047874	-	53312	33978687-34030944	JATN01000322.1:9414795-9467052	-	52257	30813495-30864496	KK764713.1:92420-143421	+	51001	5	53169
LCB_1217	14366717-14419158	KB317706.1:731764-784205	+	52441	12600334-12648576	MRJL02000065.1:627871-676113	+	48242	12144878-12196210	LN679102.1:873891-925223	+	51332	18543918-18600120	JATN01000311.1:1272513-1328715	+	56202	15861940-15919200	KK764792.1:22780-80040	+	57260	5	53095.4
LCB_1474	330612-384724	KB317696.1:330611-384723	+	54112	309878-361342	MRJL02000155.1:297540-349004	+	51464	851679-905014	LN679103.1:851678-905013	+	53335	25171782-25226287	JATN01000322.1:607890-662395	-	54505	249059-299345	KK764650.1:88117-138403	+	50286	5	52740.4
LCB_17085	--	--	--	--	--	--	--	--	--	--	--	--	--	--	--	--	34859294-34911697	KK764731.1:85908-KK764928.1:1292	+	52403	1	52403
LCB_2444	11151979-11198326	KB317703.1:208791-255138	+	46347	9811629-9853270	MRJL02000087.1:135849-177490	+	41641	9362085-9413265	LN679201.1:1542-52722	+	51180	40489114-40575079	JATN01000322.1:15925222-16011187	-	85965	11135363-11172058	KK764723.1:85908-122603	+	36695	5	52365.6
LCB_4261	18201590-18255598	KB317714.1:19178-73186	+	54008	15706884-15758212	MRJL02000033.1:11440-62768	+	51328	15320651-15374186	LN679119.1:315973-369508	+	53535	44826199-44877972	JATN01000289.1:78998-130771	+	51773	20419676-20468613	KK764677.1:40284-89221	+	48937	5	51916.2
LCB_3554	19754398-19804526	KB317717.1:185756-235884	+	50128	17008118-17052323	MRJL02000103.1:155803-200008	+	44205	21340227-21393033	LN679113.1:200726-253532	+	52806	19791839-19848824	JATN01000314.1:791009-847994	-	56985	15946441-16001723	KK764695.1:26728-82010	-	55282	5	51881.2
LCB_2033	17523177-17572720	KB317712.1:294577-344120	+	49543	15131153-15172267	MRJL02000141.1:219586-260700	+	41114	19594260-19643487	LN679126.1:123618-172845	+	49227	34420553-34481314	JATN01000322.1:9856661-9917422	-	60761	19291237-19348930	KK764726.1:57249-114942	+	57693	5	51667.6
LCB_12553	--	--	--	--	--	--	--	--	--	--	--	--	31461988-31513584	JATN01000322.1:6898096-6949692	+	51596	--	--	--	--	1	51596
LCB_1286	19678614-19731663	KB317717.1:109972-163021	+	53049	16942678-16991629	MRJL02000103.1:90363-139314	+	48951	21271632-21325390	LN679113.1:132131-185889	+	53758	19860872-19913899	JATN01000314.1:860042-913069	-	53027	21515842-21564934	KK764707.1:92456-141548	-	49092	5	51575.4
LCB_10464	--	--	--	--	--	--	--	--	41798400-41849806	LN679510.1:2904-LN679525.1:2767	+	51406	--	--	--	--	--	--	--	--	1	51406
LCB_2323	16755310-16809217	KB317711.1:61702-115609	+	53907	14486068-14536175	MRJL02000090.1:54754-104861	+	50107	17767157-17820097	LN679101.1:1308639-1361579	+	52940	38364956-38416462	JATN01000322.1:13801064-13852570	+	51506	18096067-18144568	KK764671.1:201079-249580	+	48501	5	51392.2
LCB_10387	--	--	--	--	--	--	--	--	39536725-39588088	LN679245.1:4587-LN679248.1:8430	+	51363	--	--	--	--	--	--	--	--	1	51363
LCB_1346	12315866-12366885	KB317704.1:452828-503847	+	51019	10771605-10820560	MRJL02000067.1:391990-440945	+	48955	10470209-10520901	LN679122.1:278770-329462	+	50692	21743649-21797190	JATN01000318.1:652715-706256	+	53541	13772179-13823549	KK764685.1:102920-154290	+	51370	5	51115.4
LCB_8800	--	--	--	--	--	--	--	--	16447091-16498163	LN679195.1:81512-LN679101.1:39645	+	51072	--	--	--	--	--	--	--	--	1	51072
LCB_10349	--	--	--	--	--	--	--	--	37991808-38042856	LN679328.1:2117-LN679235.1:38726	+	51048	--	--	--	--	--	--	--	--	1	51048
LCB_204	2885111-2940464	KB317696.1:2885110-2940463	+	55353	2508367-2554338	MRJL02000155.1:2496029-2542000	+	45971	26961711-27010761	LN679100.1:430356-479406	+	49050	1353562-1404678	JATN01000299.1:7316-JATN01000319.1:168	+	51116	23214527-23266410	KK764655.1:441483-493366	+	51883	5	50674.6
LCB_1234	13023774-13088815	KB317705.1:252018-317059	+	65041	11401004-11452910	MRJL02000133.1:232125-284031	+	51906	12447640-12506989	LN679102.1:1176653-1236002	+	59349	18860771-18917603	JATN01000311.1:1589366-1646198	+	56832	14670248-14688349	KK764652.1:36697-54798	+	18101	5	50245.8
LCB_13836	--	--	--	--	--	--	--	--	--	--	--	--	46579012-46629189	JATN01000307.1:73996-JATN01000316.1:25526	+	50177	--	--	--	--	1	50177
LCB_10477	--	--	--	--	--	--	--	--	42000375-42050308	LN679577.1:2776-LN679604.1:40	+	49933	--	--	--	--	--	--	--	--	1	49933
LCB_13606	--	--	--	--	--	--	--	--	--	--	--	--	42863688-42913599	JATN01000322.1:18299796-18349707	+	49911	--	--	--	--	1	49911
LCB_12930	--	--	--	--	--	--	--	--	--	--	--	--	35629755-35679641	JATN01000322.1:11065863-11115749	+	49886	--	--	--	--	1	49886
LCB_14044	--	--	--	--	--	--	--	--	--	--	--	--	49341198-49390817	JATN01000046.1:19972-JATN01000054.1:731	+	49619	--	--	--	--	1	49619
LCB_14774	--	--	--	--	--	--	--	--	--	--	--	--	--	--	--	--	9318574-9368174	KK764660.1:387020-KK764705.1:49028	+	49600	1	49600
LCB_10489	--	--	--	--	--	--	--	--	42238935-42288481	LN679692.1:2766-LN679715.1:495	+	49546	--	--	--	--	--	--	--	--	1	49546
LCB_15395	--	--	--	--	--	--	--	--	--	--	--	--	--	--	--	--	17299807-17349334	KK764910.1:31171-KK764719.1:48716	+	49527	1	49527
LCB_618	2940465-2993220	KB317696.1:2940464-2993219	+	52755	2554339-2605220	MRJL02000155.1:2542001-2592882	+	50881	27011131-27062241	LN679100.1:479776-530886	+	51110	7635612-7687915	JATN01000319.1:6231102-6283405	+	52303	23268754-23308923	KK764655.1:495710-535879	+	40169	5	49443.6
LCB_10627	--	--	--	--	--	--	--	--	--	--	--	--	2182466-2231558	JATN01000319.1:777956-827048	+	49092	--	--	--	--	1	49092
LCB_14553	--	--	--	--	--	--	--	--	--	--	--	--	--	--	--	--	6507329-6556322	KK765028.1:11631-KK764689.1:46688	+	48993	1	48993
LCB_14844	--	--	--	--	--	--	--	--	--	--	--	--	--	--	--	--	10854184-10903001	KK764686.1:133664-182481	+	48817	1	48817
LCB_1071	2760873-2801783	KB317696.1:2760872-2801782	+	40910	2394491-2431745	MRJL02000155.1:2382153-2419407	+	37254	26817948-26865338	LN679100.1:286593-333983	+	47390	15344715-15413089	JATN01000321.1:5517705-5586079	+	68374	--	--	--	--	4	48482
LCB_478	24439679-24492526	KB317730.1:67795-120642	+	52847	20673621-20719940	MRJL02000007.1:61221-107540	+	46319	30120770-30168204	LN679136.1:46632-94066	+	47434	5807444-5857489	JATN01000319.1:4402934-4452979	-	50045	26925183-26970920	KK764666.1:139046-184783	+	45737	5	48476.4
LCB_1977	30392341-30432817	KB317763.1:6714-47190	+	40476	25202655-25230717	MRJL02000206.1:1017-29079	+	28062	35019339-35073928	LN679143.1:150689-205278	+	54589	33313891-33378017	JATN01000322.1:8749999-8814125	-	64126	33271868-33326799	KK764756.1:4-54935	+	54931	5	48436.8
LCB_13628	--	--	--	--	--	--	--	--	--	--	--	--	43293194-43341535	JATN01000322.1:18729302-18777643	+	48341	--	--	--	--	1	48341
LCB_1344	12263998-12313177	KB317704.1:400960-450139	+	49179	10722476-10768953	MRJL02000067.1:342861-389338	+	46477	10421792-10467621	LN679122.1:230353-276182	+	45829	21692414-21742755	JATN01000318.1:601480-651821	+	50341	13722073-13769704	KK764685.1:52814-100445	+	47631	5	47891.4
LCB_2759	24674711-24723366	KB317731.1:12672-61327	+	48655	20866479-20914081	MRJL02000038.1:4231-51833	+	47602	30593433-30644934	LN679123.1:56321-107822	+	51501	46243184-46288361	JATN01000317.1:1106450-1151627	+	45177	16545300-16589888	KK764736.1:66700-111288	+	44588	5	47504.6
LCB_10405	--	--	--	--	--	--	--	--	40601222-40648631	LN679322.1:8310-LN679331.1:2967	+	47409	--	--	--	--	--	--	--	--	1	47409
LCB_14040	--	--	--	--	--	--	--	--	--	--	--	--	49205259-49252365	JATN01000034.1:1276-JATN01000039.1:1339	+	47106	--	--	--	--	1	47106
LCB_12966	--	--	--	--	--	--	--	--	--	--	--	--	36078662-36125717	JATN01000322.1:11514770-11561825	+	47055	--	--	--	--	1	47055
LCB_202	1986120-2024012	KB317696.1:1986119-2024011	+	37892	1810743-1847122	MRJL02000155.1:1798405-1834784	+	36379	2532702-2590115	LN679108.1:742123-799536	+	57413	1287463-1341629	JATN01000309.1:1287462-1341628	+	54166	1780966-1829853	KK764836.1:3305-52192	+	48887	5	46947.4
LCB_13688	--	--	--	--	--	--	--	--	--	--	--	--	45133104-45180051	JATN01000166.1:3710-JATN01000317.1:43317	+	46947	--	--	--	--	1	46947
LCB_11678	--	--	--	--	--	--	--	--	--	--	--	--	15725577-15772034	JATN01000321.1:5898567-5945024	+	46457	--	--	--	--	1	46457
LCB_1271	23964645-24027398	KB317728.1:192296-255049	+	62753	20284551-20343679	MRJL02000102.1:162581-221709	+	59128	21636396-21699015	LN679113.1:496895-559514	+	62619	19438928-19479624	JATN01000314.1:438098-478794	-	40696	3323069-3329702	KK764700.1:4736-11369	-	6633	5	46365.8
LCB_3173	2319115-2365186	KB317696.1:2319114-2365185	+	46071	2077540-2117151	MRJL02000155.1:2065202-2104813	+	39611	3279132-3317252	LN679107.1:355730-393850	+	38120	4910367-4957920	JATN01000319.1:3505857-3553410	+	47553	2720438-2780134	KK764662.1:240244-299940	+	59696	5	46210.2
LCB_1549	18324352-18374005	KB317714.1:141940-191593	+	49653	15810693-15851485	MRJL02000033.1:115249-156041	+	40792	19950605-19998870	LN679115.1:58290-106555	+	48265	26881445-26933452	JATN01000322.1:2317553-2369560	-	52007	20528242-20568102	KK764677.1:148850-188710	+	39860	5	46115.4
LCB_17466	--	--	--	--	--	--	--	--	--	--	--	--	--	--	--	--	37927471-37973553	KK764965.1:19045-KK764971.1:2206	+	46082	1	46082
LCB_318	16107611-16154912	KB317709.1:500693-547994	+	47301	14028879-14072441	MRJL02000188.1:421496-465058	+	43562	15744841-15793248	LN679160.1:43440-91847	+	48407	3415998-3464211	JATN01000319.1:2011488-2059701	-	48213	17213893-17255161	KK764765.1:46546-87814	+	41268	5	45750.2
LCB_10413	--	--	--	--	--	--	--	--	41050942-41096642	LN679367.1:11425-LN679372.1:1093	+	45700	--	--	--	--	--	--	--	--	1	45700
LCB_1536	22529286-22582585	KB317724.1:97132-150431	+	53299	19164784-19210460	MRJL02000032.1:84932-130608	+	45676	11157726-11206016	LN679109.1:633480-681770	+	48290	26451472-26496200	JATN01000322.1:1887580-1932308	+	44728	24310309-24346650	KK764722.1:76545-112886	+	36341	5	45666.8
LCB_3594	3398577-3447302	KB317696.1:3398576-3447301	+	48725	2963531-3005528	MRJL02000155.1:2951193-2993190	+	41997	27467603-27513504	LN679100.1:936248-982149	+	45901	22581927-22637075	JATN01000318.1:1490993-1546141	+	55148	3544628-3581024	KK764860.1:7142-43538	+	36396	5	45633.4
LCB_14111	--	--	--	--	--	--	--	--	--	--	--	--	51583943-51629573	JATN01000300.1:19264-JATN01000303.1:1495	+	45630	--	--	--	--	1	45630
LCB_9874	--	--	--	--	--	--	--	--	33310383-33355889	LN679124.1:276875-322381	+	45506	--	--	--	--	--	--	--	--	1	45506
LCB_14073	--	--	--	--	--	--	--	--	--	--	--	--	50462629-50508046	JATN01000150.1:1921-JATN01000154.1:1829	+	45417	--	--	--	--	1	45417
LCB_14050	--	--	--	--	--	--	--	--	--	--	--	--	49687517-49732860	JATN01000079.1:3747-JATN01000084.1:24	+	45343	--	--	--	--	1	45343
LCB_3261	29770963-29814048	KB317757.1:25139-68224	+	43085	24744852-24786056	MRJL02000043.1:11544-52748	+	41204	4568360-4616953	LN679116.1:241877-290470	+	48593	9611628-9656947	JATN01000310.1:513416-558735	+	45319	32789060-32836988	KK764710.1:57376-105304	+	47928	5	45225.8
LCB_11715	--	--	--	--	--	--	--	--	--	--	--	--	16661513-16706730	JATN01000321.1:6834503-6879720	+	45217	--	--	--	--	1	45217
LCB_13618	--	--	--	--	--	--	--	--	--	--	--	--	42977094-43022307	JATN01000322.1:18413202-18458415	+	45213	--	--	--	--	1	45213
LCB_11184	--	--	--	--	--	--	--	--	--	--	--	--	10214270-10259438	JATN01000321.1:387260-432428	+	45168	--	--	--	--	1	45168
LCB_8834	--	--	--	--	--	--	--	--	17669033-17714148	LN679101.1:1210515-1255630	+	45115	--	--	--	--	--	--	--	--	1	45115
LCB_10454	--	--	--	--	--	--	--	--	41613042-41658028	LN679457.1:3882-LN679465.1:15	+	44986	--	--	--	--	--	--	--	--	1	44986
LCB_2100	10948131-10997774	KB317703.1:4943-54586	+	49643	9675782-9722013	MRJL02000087.1:2-46233	+	46231	35901985-35945430	LN679135.1:199-43644	-	43445	35332034-35377835	JATN01000322.1:10768142-10813943	-	45801	10811474-10850414	KK764686.1:90954-129894	+	38940	5	44812
LCB_9705	--	--	--	--	--	--	--	--	31574380-31619190	LN679137.1:622-45432	+	44810	--	--	--	--	--	--	--	--	1	44810
LCB_8915	--	--	--	--	--	--	--	--	19118111-19162742	LN679101.1:2659593-2704224	+	44631	--	--	--	--	--	--	--	--	1	44631
LCB_1731	21488427-21532351	KB317721.1:227724-271648	+	43924	18345054-18386164	MRJL02000053.1:168000-209110	+	41110	24021404-24067908	LN679178.1:36896-83400	+	46504	29530542-29575060	JATN01000322.1:4966650-5011168	-	44518	22845109-22891041	KK764655.1:72065-117997	+	45932	5	44397.6
LCB_9194	--	--	--	--	--	--	--	--	22999829-23044140	LN679223.1:60280-LN679179.1:43569	+	44311	--	--	--	--	--	--	--	--	1	44311
LCB_14827	--	--	--	--	--	--	--	--	--	--	--	--	--	--	--	--	10551513-10595663	KK764668.1:235384-KK764741.1:1528	+	44150	1	44150
LCB_10475	--	--	--	--	--	--	--	--	41917445-41961587	LN679547.1:3149-LN679566.1:4	+	44142	--	--	--	--	--	--	--	--	1	44142
LCB_10940	--	--	--	--	--	--	--	--	--	--	--	--	5682719-5726741	JATN01000319.1:4278209-4322231	+	44022	--	--	--	--	1	44022
LCB_10490	--	--	--	--	--	--	--	--	42289966-42333858	LN679715.1:1980-LN679735.1:694	+	43892	--	--	--	--	--	--	--	--	1	43892
LCB_1231	12961758-13006333	KB317705.1:190002-234577	+	44575	11339470-11383391	MRJL02000133.1:170591-214512	+	43921	12385835-12430360	LN679102.1:1114848-1159373	+	44525	18802069-18844221	JATN01000311.1:1530664-1572816	+	42152	--	--	--	--	4	43793.2
LCB_16010	--	--	--	--	--	--	--	--	--	--	--	--	--	--	--	--	24943147-24986890	KK764827.1:61843-KK764839.1:42524	+	43743	1	43743
LCB_1502	29315673-29360468	KB317753.1:91246-136041	+	44795	24459480-24499255	MRJL02000010.1:70163-109938	+	39775	18856893-18899785	LN679101.1:2398375-2441267	+	42892	25864257-25912685	JATN01000322.1:1300365-1348793	-	48428	14106457-14148903	KK764659.1:118186-160632	+	42446	5	43667.2
LCB_17353	--	--	--	--	--	--	--	--	--	--	--	--	--	--	--	--	36663735-36707389	KK764809.1:31835-KK764977.1:3340	+	43654	1	43654
LCB_17497	--	--	--	--	--	--	--	--	--	--	--	--	--	--	--	--	38366895-38410253	KK765030.1:6494-KK765034.1:8965	+	43358	1	43358
LCB_2854	25756874-25801396	KB317735.1:18094-62616	+	44522	21760406-21801838	MRJL02000210.1:12686-54118	+	41432	25413060-25459230	LN679106.1:372359-418529	+	46170	47729289-47773748	JATN01000316.1:1125626-1170085	-	44459	28287663-28327019	KK764673.1:116676-156032	+	39356	5	43187.8
LCB_10441	--	--	--	--	--	--	--	--	41503384-41546543	LN679438.1:5179-LN679445.1:2087	+	43159	--	--	--	--	--	--	--	--	1	43159
LCB_2314	9268144-9312072	KB317701.1:255612-299540	+	43928	8224109-8264126	MRJL02000208.1:168012-208029	+	40017	6620661-6661186	LN679114.1:362470-402995	+	40525	37946958-37990741	JATN01000322.1:13383066-13426849	+	43783	8511065-8558436	KK764696.1:29629-77000	+	47371	5	43124.8
LCB_1039	32648873-32696727	KB317794.1:6000-KB317795.1:6435	+	47854	26713192-26748526	MRJL02000135.1:11648-MRJL02000119.1:4256	+	35334	26602522-26646820	LN679100.1:71167-115465	+	44298	15116368-15162590	JATN01000321.1:5289358-5335580	+	46222	34720786-34762511	KK764811.1:18541-60266	+	41725	5	43086.6
LCB_547	9628045-9677120	KB317701.1:615513-664588	+	49075	8524493-8565032	MRJL02000208.1:468396-508935	+	40539	7339346-7387549	LN679111.1:565788-613991	+	48203	6550353-6610089	JATN01000319.1:5145843-5205579	-	59736	8859532-8877202	KK765384.1:32-KK765000.1:16323	+	17670	5	43044.6
LCB_2920	124208-169841	KB317696.1:124207-169840	+	45633	112616-155496	MRJL02000155.1:100278-143158	+	42880	648359-691217	LN679103.1:648358-691216	+	42858	48180594-48222782	JATN01000285.1:785-42973	-	42188	30904456-30946079	KK764658.1:21287-62910	-	41623	5	43036.4
LCB_464	4951829-4998607	KB317697.1:200485-247263	+	46778	4397598-4438242	MRJL02000166.1:148435-189079	+	40644	3648579-3693799	LN679107.1:725177-770397	+	45220	5332960-5375467	JATN01000319.1:3928450-3970957	+	42507	17956755-17996704	KK764671.1:61767-101716	+	39949	5	43019.6
LCB_12088	--	--	--	--	--	--	--	--	--	--	--	--	24776828-24819612	JATN01000322.1:212936-255720	+	42784	--	--	--	--	1	42784
LCB_17480	--	--	--	--	--	--	--	--	--	--	--	--	--	--	--	--	38080863-38123301	KK764985.1:10880-KK764989.1:16003	+	42438	1	42438
LCB_10406	--	--	--	--	--	--	--	--	40653913-40696298	LN679331.1:8249-LN679335.1:3264	+	42385	--	--	--	--	--	--	--	--	1	42385
LCB_1623	17046042-17088614	KB317711.1:352434-395006	+	42572	14746294-14786526	MRJL02000090.1:314980-355212	+	40232	18068356-18110989	LN679101.1:1609838-1652471	+	42633	27837067-27876581	JATN01000322.1:3273175-3312689	+	39514	18567899-18614378	KK764656.1:175383-221862	+	46479	5	42286
LCB_8743	--	--	--	--	--	--	--	--	15519248-15561499	LN679253.1:16850-LN679268.1:31668	+	42251	--	--	--	--	--	--	--	--	1	42251
LCB_3291	20958676-20997237	KB317720.1:105858-144419	+	38561	17949502-17982712	MRJL02000149.1:71906-105116	+	33210	23096507-23153624	LN679179.1:95936-LN679132.1:50930	+	57117	10790596-10830013	JATN01000321.1:963586-1003003	+	39417	7296361-7338582	KK764773.1:52358-94579	+	42221	5	42105.2
LCB_2006	27534347-27576161	KB317743.1:27227-69041	+	41814	23094791-23135443	MRJL02000179.1:20948-61600	+	40652	5978624-6019923	LN679105.1:1093115-1134414	-	41299	34081784-34130938	JATN01000322.1:9517892-9567046	-	49154	30740311-30777539	KK764713.1:19236-56464	+	37228	5	42029.4
LCB_12351	--	--	--	--	--	--	--	--	--	--	--	--	29107927-29149944	JATN01000322.1:4544035-4586052	+	42017	--	--	--	--	1	42017
LCB_12608	--	--	--	--	--	--	--	--	--	--	--	--	31953708-31995622	JATN01000322.1:7389816-7431730	+	41914	--	--	--	--	1	41914
LCB_17421	--	--	--	--	--	--	--	--	--	--	--	--	--	--	--	--	37352506-37394288	KK764901.1:33968-KK764905.1:7831	+	41782	1	41782
LCB_866	32449065-32486642	KB317790.1:10974-48551	+	37577	26574096-26611396	MRJL02000174.1:291-37591	+	37300	16503539-16550756	LN679101.1:45021-92238	-	47217	12641019-12691365	JATN01000321.1:2814009-2864355	-	50346	34509735-34546156	KK764800.1:30462-66883	+	36421	5	41772.2
LCB_10009	--	--	--	--	--	--	--	--	34481041-34522743	LN679163.1:97337-LN679172.1:16543	+	41702	--	--	--	--	--	--	--	--	1	41702
LCB_3593	798765-841710	KB317696.1:798764-841709	+	42945	715957-757510	MRJL02000155.1:703619-745172	+	41553	1379818-1423815	LN679103.1:1379817-1423814	-	43997	22314601-22355553	JATN01000318.1:1223667-1264619	-	40952	707519-746465	KK764650.1:546577-585523	+	38946	5	41678.6
LCB_13678	--	--	--	--	--	--	--	--	--	--	--	--	44915554-44957213	JATN01000293.1:23023-JATN01000191.1:41632	+	41659	--	--	--	--	1	41659
LCB_10355	--	--	--	--	--	--	--	--	38142331-38183959	LN679921.1:344-LN679260.1:2404	+	41628	--	--	--	--	--	--	--	--	1	41628
LCB_10353	--	--	--	--	--	--	--	--	38078469-38120026	LN679887.1:2163-LN679282.1:28259	+	41557	--	--	--	--	--	--	--	--	1	41557
LCB_2330	16809677-16856472	KB317711.1:116069-162864	+	46795	14536635-14576331	MRJL02000090.1:105321-145017	+	39696	17820564-17863172	LN679101.1:1362046-1404654	+	42608	38556978-38597061	JATN01000322.1:13993086-14033169	+	40083	18254201-18292662	KK764681.1:87519-125980	+	38461	5	41528.6
LCB_17502	--	--	--	--	--	--	--	--	--	--	--	--	--	--	--	--	38451675-38493072	KK765037.1:10361-KK765044.1:2	+	41397	1	41397
LCB_2022	29628572-29672023	KB317756.1:1275-44726	+	43451	24659796-24699346	MRJL02000236.1:0-39550	+	39550	6059587-6103957	LN679105.1:1174078-1218448	-	44370	34216296-34255797	JATN01000322.1:9652404-9691905	-	39501	32966697-33006492	KK764742.1:68930-108725	-	39795	5	41333.4
LCB_1226	12888645-12929952	KB317705.1:116889-158196	+	41307	11271544-11308259	MRJL02000133.1:102665-139380	+	36715	12307013-12353843	LN679102.1:1036026-1082856	+	46830	18722769-18761634	JATN01000311.1:1451364-1490229	+	38865	14576481-14618777	KK764796.1:20677-62973	+	42296	5	41202.6
LCB_3590	12666549-12706903	KB317704.1:803511-843865	+	40354	11081632-11114779	MRJL02000067.1:702017-735164	+	33147	10844358-10888381	LN679109.1:320112-364135	+	44023	22159524-22204373	JATN01000318.1:1068590-1113439	+	44849	14297022-14340414	KK764659.1:308751-352143	+	43392	5	41153
LCB_10364	--	--	--	--	--	--	--	--	38245673-38286773	LN679247.1:25883-LN679301.1:5989	+	41100	--	--	--	--	--	--	--	--	1	41100
LCB_1312	21855717-21895818	KB317722.1:192543-232644	+	40101	18643588-18680317	MRJL02000204.1:131363-168092	+	36729	9080019-9120202	LN679104.1:1238880-1279063	+	40183	20899984-20945706	JATN01000314.1:1899154-1944876	+	45722	10629486-10671068	KK764741.1:35351-76933	+	41582	5	40863.4
LCB_10415	--	--	--	--	--	--	--	--	41206431-41247106	LN679384.1:5103-LN679390.1:935	+	40675	--	--	--	--	--	--	--	--	1	40675
LCB_17494	--	--	--	--	--	--	--	--	--	--	--	--	--	--	--	--	38276863-38317509	KK765012.1:4714-KK765022.1:242	+	40646	1	40646
LCB_1153	26276100-26323612	KB317737.1:60690-108202	+	47512	22225076-22263054	MRJL02000175.1:50987-88965	+	37978	31868391-31912956	LN679199.1:23252-67817	+	44565	17295272-17336043	JATN01000311.1:23867-64638	-	40771	28975378-29007218	KK764729.1:57774-89614	+	31840	5	40533.2
LCB_4386	27854446-27898160	KB317744.1:148997-192711	+	43714	23376175-23412377	MRJL02000036.1:137217-173419	+	36202	359679-401832	LN679103.1:359678-401831	-	42153	48478838-48521371	JATN01000285.1:299029-341562	+	42533	31184966-31222713	KK764658.1:301797-339544	+	37747	5	40469.8
LCB_10503	--	--	--	--	--	--	--	--	42608909-42649155	LN679888.1:1549-LN679909.1:8	+	40246	--	--	--	--	--	--	--	--	1	40246
LCB_10566	--	--	--	--	--	--	--	--	--	--	--	--	1421482-1461711	JATN01000319.1:16972-57201	+	40229	--	--	--	--	1	40229
LCB_2453	24075145-24119042	KB317728.1:302796-KB317729.1:41956	+	43897	20365675-20407415	MRJL02000102.1:243705-MRJL02000198.1:39355	+	41740	34161822-34198813	LN679138.1:43107-80098	-	36991	40713722-40752986	JATN01000322.1:16149830-16189094	+	39264	26327118-26366354	KK764678.1:93979-133215	+	39236	5	40225.6
LCB_9836	--	--	--	--	--	--	--	--	32781956-32822144	LN679148.1:134737-174925	+	40188	--	--	--	--	--	--	--	--	1	40188
LCB_3010	1126466-1177267	KB317696.1:1126465-1177266	+	50801	1029926-1077826	MRJL02000155.1:1017588-1065488	+	47900	1661217-1712146	LN679103.1:1661216-1712145	+	50929	302789-351459	JATN01000309.1:302788-351458	+	48670	995142-997486	KK764650.1:834200-836544	-	2344	5	40128.8
LCB_2071	19590757-19631717	KB317717.1:22115-63075	+	40960	16864916-16901555	MRJL02000103.1:12601-49240	+	36639	21189439-21226028	LN679113.1:49938-86527	+	36589	34802722-34848790	JATN01000322.1:10238830-10284898	+	46068	21317844-21357523	KK764758.1:63805-103484	+	39679	5	39987
LCB_12482	--	--	--	--	--	--	--	--	--	--	--	--	30599843-30639759	JATN01000322.1:6035951-6075867	+	39916	--	--	--	--	1	39916
LCB_8799	--	--	--	--	--	--	--	--	16406594-16446503	LN679195.1:41015-80924	+	39909	--	--	--	--	--	--	--	--	1	39909
LCB_2831	25864642-25906580	KB317735.1:125862-167800	+	41938	21862456-21898868	MRJL02000210.1:114736-151148	+	36412	25523337-25562667	LN679106.1:482636-521966	+	39330	47606876-47650792	JATN01000316.1:1003213-1047129	-	43916	28429434-28467169	KK764683.1:0-37735	+	37735	5	39866.2
LCB_9290	--	--	--	--	--	--	--	--	24453380-24493166	LN679214.1:5298-45084	+	39786	--	--	--	--	--	--	--	--	1	39786
LCB_12061	--	--	--	--	--	--	--	--	--	--	--	--	23554812-23594517	JATN01000318.1:2463878-JATN01000308.1:1553	+	39705	--	--	--	--	1	39705
LCB_2380	22946980-22990371	KB317725.1:154486-197877	+	43391	19473642-19515691	MRJL02000062.1:109770-151819	+	42049	24958231-25003963	LN679180.1:6076-51808	+	45732	39426274-39457337	JATN01000322.1:14862382-14893445	+	31063	24899287-24935521	KK764827.1:17983-54217	+	36234	5	39693.8
LCB_427	2245112-2295392	KB317696.1:2245111-2295391	+	50280	2008727-2058078	MRJL02000155.1:1996389-2045740	+	49351	3226042-3255178	LN679107.1:302640-331776	+	29136	4792393-4831245	JATN01000319.1:3387883-3426735	+	38852	2407808-2438011	KK764670.1:202161-232364	+	30203	5	39564.4
LCB_4197	13839694-13880143	KB317706.1:204741-245190	+	40449	12108712-12147998	MRJL02000065.1:136249-175535	+	39286	13611233-13650756	LN679102.1:2340246-2379769	-	39523	42144753-42184458	JATN01000322.1:17580861-17620566	-	39705	15502636-15541456	KK765176.1:2417-KK764693.1:37325	+	38820	5	39556.6
LCB_5913	33601902-33641423	KB317822.1:173-KB317823.1:13136	+	39521	--	--	--	--	--	--	--	--	--	--	--	--	--	--	--	--	1	39521
LCB_12110	--	--	--	--	--	--	--	--	--	--	--	--	25773571-25812924	JATN01000322.1:1209679-1249032	+	39353	--	--	--	--	1	39353
LCB_4379	72878-114124	KB317696.1:72877-114123	+	41246	63994-103015	MRJL02000155.1:51656-90677	+	39021	597198-637922	LN679103.1:597197-637921	+	40724	48230932-48270210	JATN01000285.1:51123-90401	-	39278	30960282-30996550	KK764658.1:77113-113381	-	36268	5	39307.4
LCB_2931	27711885-27752779	KB317744.1:6436-47330	+	40894	23244025-23283762	MRJL02000036.1:5067-44804	+	39737	502846-542209	LN679103.1:502845-542208	-	39363	48327447-48366122	JATN01000285.1:147638-186313	+	38675	31054089-31091633	KK764658.1:170920-208464	+	37544	5	39242.6
LCB_1338	12158238-12193420	KB317704.1:295200-330382	+	35182	10623674-10657963	MRJL02000067.1:244059-278348	+	34289	10317551-10355438	LN679122.1:126112-163999	+	37887	21578264-21624027	JATN01000318.1:487330-533093	+	45763	13576422-13619034	KK764698.1:99273-141885	+	42612	5	39146.6
LCB_15781	--	--	--	--	--	--	--	--	--	--	--	--	--	--	--	--	22395192-22434305	KK764898.1:3336-KK764793.1:6369	+	39113	1	39113
LCB_240	25918836-25957568	KB317735.1:180056-218788	+	38732	21910846-21947609	MRJL02000210.1:163126-199889	+	36763	8138753-8177154	LN679104.1:297614-336015	+	38401	1981991-2018549	JATN01000319.1:577481-614039	-	36558	9746152-9791235	KK764653.1:123642-168725	+	45083	5	39107.4
LCB_17547	--	--	--	--	--	--	--	--	--	--	--	--	--	--	--	--	39161464-39200531	KK765141.1:3659-KK765151.1:1282	+	39067	1	39067
LCB_2080	19297692-19325591	KB317716.1:184253-212152	+	27899	16648829-16675227	MRJL02000230.1:139222-165620	+	26398	20525149-20556333	LN679145.1:39948-71132	+	31184	35078446-35131498	JATN01000322.1:10514554-10567606	-	53052	25080509-25137295	KK764657.1:77275-134061	+	56786	5	39063.8
LCB_10348	--	--	--	--	--	--	--	--	37950702-37989694	LN679233.1:22384-LN679328.1:3	+	38992	--	--	--	--	--	--	--	--	1	38992
LCB_10108	--	--	--	--	--	--	--	--	35565583-35604546	LN679284.1:25448-LN679225.1:34627	+	38963	--	--	--	--	--	--	--	--	1	38963
LCB_2316	9333732-9372092	KB317701.1:321200-359560	+	38360	8280152-8316415	MRJL02000208.1:224055-260318	+	36263	6690686-6728469	LN679114.1:432495-470278	+	37783	38021368-38057346	JATN01000322.1:13457476-13493454	+	35978	8705701-8750521	KK764754.1:31883-76703	+	44820	5	38640.8
LCB_9738	--	--	--	--	--	--	--	--	31912957-31951542	LN679199.1:67818-LN679128.1:37727	+	38585	--	--	--	--	--	--	--	--	1	38585
LCB_17442	--	--	--	--	--	--	--	--	--	--	--	--	--	--	--	--	37630782-37669279	KK764937.1:9733-KK764938.1:22154	+	38497	1	38497
LCB_621	3017639-3061426	KB317696.1:3017638-3061425	+	43787	2627981-2668427	MRJL02000155.1:2615643-2656089	+	40446	27086566-27127760	LN679100.1:555211-596405	+	41194	7711218-7748823	JATN01000319.1:6306708-6344313	+	37605	23334506-23362749	KK764655.1:561462-589705	+	28243	5	38255
LCB_9778	--	--	--	--	--	--	--	--	32174218-32212459	LN679128.1:260403-LN679133.1:5	+	38241	--	--	--	--	--	--	--	--	1	38241
LCB_11691	--	--	--	--	--	--	--	--	--	--	--	--	15825551-15863681	JATN01000321.1:5998541-6036671	+	38130	--	--	--	--	1	38130
LCB_1732	21452168-21485208	KB317721.1:191465-224505	+	33040	18314249-18341927	MRJL02000053.1:137195-164873	+	27678	23981944-24010537	LN679142.1:190712-LN679178.1:26029	+	28593	29575508-29626035	JATN01000322.1:5011616-5062143	-	50527	22780089-22830620	KK764655.1:7045-57576	+	50531	5	38073.8
LCB_1333	12072143-12116417	KB317704.1:209105-253379	+	44274	10558411-10592447	MRJL02000067.1:178796-212832	+	34036	10240011-10286001	LN679122.1:48572-94562	+	45990	21461850-21506256	JATN01000318.1:370916-415322	-	44406	13496059-13516945	KK764698.1:18910-39796	-	20886	5	37918.4
LCB_1547	18375240-18410956	KB317714.1:192828-228544	+	35716	15852720-15888180	MRJL02000033.1:157276-192736	+	35460	20000113-20039502	LN679115.1:107798-147187	+	39389	26838554-26880190	JATN01000322.1:2274662-2316298	-	41636	20569743-20607077	KK764677.1:190351-227685	+	37334	5	37907
LCB_17377	--	--	--	--	--	--	--	--	--	--	--	--	--	--	--	--	36870822-36908716	KK764951.1:7051-KK764912.1:19979	+	37894	1	37894
LCB_12743	--	--	--	--	--	--	--	--	--	--	--	--	33240676-33278461	JATN01000322.1:8676784-8714569	+	37785	--	--	--	--	1	37785
LCB_14688	--	--	--	--	--	--	--	--	--	--	--	--	--	--	--	--	8264532-8302295	KK764684.1:157259-195022	+	37763	1	37763
LCB_1467	14699908-14735403	KB317707.1:280712-316207	+	35495	12889788-12920850	MRJL02000028.1:236184-267246	+	31062	14714502-14751075	LN679127.1:8842-45415	+	36573	24449016-24494236	JATN01000313.1:197206-242426	+	45220	16119976-16160320	KK765016.1:4650-KK764909.1:29667	+	40344	5	37738.8
LCB_148	1087491-1126465	KB317696.1:1087490-1126464	+	38974	991952-1029925	MRJL02000155.1:979614-1017587	+	37973	1623077-1661216	LN679103.1:1623076-1661215	+	38139	260012-302772	JATN01000309.1:260011-302771	+	42760	998064-1028893	KK764650.1:837122-867951	+	30829	5	37735
LCB_16412	--	--	--	--	--	--	--	--	--	--	--	--	--	--	--	--	29054050-29091558	KK764729.1:136446-KK764786.1:36223	+	37508	1	37508
LCB_2253	2633812-2670764	KB317696.1:2633811-2670763	+	36952	2312232-2342835	MRJL02000155.1:2299894-2330497	+	30603	6279720-6314627	LN679114.1:21529-56436	+	34907	37081529-37126521	JATN01000322.1:12517637-12562629	+	44992	17622055-17662109	KK764667.1:20924-60978	-	40054	5	37501.6
LCB_17503	--	--	--	--	--	--	--	--	--	--	--	--	--	--	--	--	38493729-38531081	KK765044.1:659-KK765047.1:761	+	37352	1	37352
LCB_325	16029161-16063092	KB317709.1:422243-456174	+	33931	13966521-13997321	MRJL02000188.1:359138-389938	+	30800	7841144-7882222	LN679104.1:5-41083	-	41078	3516126-3564309	JATN01000319.1:2111616-2159799	-	48183	17097203-17129480	KK764672.1:221825-254102	+	32277	5	37253.8
LCB_661	6494687-6531210	KB317698.1:606958-643481	+	36523	5718346-5751481	MRJL02000100.1:532423-565558	+	33135	29072114-29106986	LN679100.1:2540759-2575631	+	34872	9106995-9155171	JATN01000310.1:8783-56959	+	48176	3835712-3869167	KK764654.1:249287-282742	-	33455	5	37232.2
LCB_12179	--	--	--	--	--	--	--	--	--	--	--	--	26704325-26741517	JATN01000322.1:2140433-2177625	+	37192	--	--	--	--	1	37192
LCB_11835	--	--	--	--	--	--	--	--	--	--	--	--	18917604-18954761	JATN01000311.1:1646199-1683356	+	37157	--	--	--	--	1	37157
LCB_11179	--	--	--	--	--	--	--	--	--	--	--	--	10094294-10131427	JATN01000321.1:267284-304417	+	37133	--	--	--	--	1	37133
LCB_8436	--	--	--	--	--	--	--	--	9562406-9599415	LN679280.1:16823-LN679222.1:35621	+	37009	--	--	--	--	--	--	--	--	1	37009
LCB_10498	--	--	--	--	--	--	--	--	42446778-42483716	LN679794.1:559-LN679811.1:1233	+	36938	--	--	--	--	--	--	--	--	1	36938
LCB_957	7887513-7925585	KB317699.1:920034-958106	+	38072	6986766-7022638	MRJL02000039.1:840445-876317	+	35872	4974777-5013273	LN679105.1:89268-127764	-	38496	13900315-13939248	JATN01000321.1:4073305-4112238	+	38933	7480179-7513376	KK764663.1:117008-150205	+	33197	5	36914
LCB_14776	--	--	--	--	--	--	--	--	--	--	--	--	--	--	--	--	9386872-9423707	KK764705.1:67726-104561	+	36835	1	36835
LCB_753	25030509-25069108	KB317732.1:82600-121199	+	38599	21149326-21185674	MRJL02000075.1:50225-86573	+	36348	30943475-30981320	LN679134.1:36939-74784	+	37845	10733646-10767490	JATN01000321.1:906636-940480	+	33844	27851163-27888238	KK764743.1:94364-KK764914.1:7669	+	37075	5	36742.2
LCB_13150	--	--	--	--	--	--	--	--	--	--	--	--	38057347-38093936	JATN01000322.1:13493455-13530044	+	36589	--	--	--	--	1	36589
LCB_13179	--	--	--	--	--	--	--	--	--	--	--	--	38480974-38517448	JATN01000322.1:13917082-13953556	+	36474	--	--	--	--	1	36474
LCB_2591	14921619-14962231	KB317707.1:502423-543035	+	40612	13060001-13094387	MRJL02000028.1:406397-440783	+	34386	13870205-13916106	LN679102.1:2599218-2645119	-	45901	42579429-42614110	JATN01000322.1:18015537-18050218	-	34681	16418110-16444537	KK764794.1:40437-66864	+	26427	5	36401.4
LCB_4389	25408687-25447362	KB317733.1:180408-219083	+	38675	21461438-21498026	MRJL02000177.1:131959-168547	+	36588	278223-315953	LN679103.1:278222-315952	+	37730	48564903-48601115	JATN01000285.1:385094-421306	-	36212	31264898-31297504	KK764658.1:381729-414335	-	32606	5	36362.2
LCB_17504	--	--	--	--	--	--	--	--	--	--	--	--	--	--	--	--	38532384-38568717	KK765047.1:2064-KK765052.1:2004	+	36333	1	36333
LCB_12805	--	--	--	--	--	--	--	--	--	--	--	--	34301955-34338196	JATN01000322.1:9738063-9774304	+	36241	--	--	--	--	1	36241
LCB_12953	--	--	--	--	--	--	--	--	--	--	--	--	35880699-35916919	JATN01000322.1:11316807-11353027	+	36220	--	--	--	--	1	36220
LCB_1211	8790135-8826698	KB317700.1:774470-811033	+	36563	7834859-7872828	MRJL02000113.1:732665-770634	+	37969	12059462-12096513	LN679102.1:788475-825526	+	37051	18458753-18496730	JATN01000311.1:1187348-1225325	+	37977	7973277-8004643	KK764688.1:115512-146878	+	31366	5	36185.2
LCB_17540	--	--	--	--	--	--	--	--	--	--	--	--	--	--	--	--	39011324-39047507	KK765111.1:7414-KK765119.1:598	+	36183	1	36183
LCB_17441	--	--	--	--	--	--	--	--	--	--	--	--	--	--	--	--	37594435-37630465	KK764932.1:27733-KK764937.1:9416	+	36030	1	36030
LCB_10460	--	--	--	--	--	--	--	--	41688668-41724685	LN679471.1:3263-LN679479.1:2605	+	36017	--	--	--	--	--	--	--	--	1	36017
LCB_14043	--	--	--	--	--	--	--	--	--	--	--	--	49303606-49339604	JATN01000045.1:3193-JATN01000046.1:18378	+	35998	--	--	--	--	1	35998
LCB_3595	3447303-3482923	KB317696.1:3447302-3482922	+	35620	3005529-3038382	MRJL02000155.1:2993191-3026044	+	32853	27513505-27549081	LN679100.1:982150-1017726	+	35576	22637076-22677811	JATN01000318.1:1546142-1586877	+	40735	4921711-4956802	KK764649.1:474386-509477	+	35091	5	35975
LCB_3991	2535125-2572403	KB317696.1:2535124-2572402	+	37278	2228009-2261374	MRJL02000155.1:2215671-2249036	+	33365	26433385-26469673	LN679157.1:44325-80613	+	36288	36932764-36969442	JATN01000322.1:12368872-12405550	+	36678	3010766-3046920	KK764708.1:47721-83875	+	36154	5	35952.6
LCB_11745	--	--	--	--	--	--	--	--	--	--	--	--	16996677-17032450	JATN01000321.1:7169667-7205440	+	35773	--	--	--	--	1	35773
LCB_12762	--	--	--	--	--	--	--	--	--	--	--	--	33565237-33601010	JATN01000322.1:9001345-9037118	+	35773	--	--	--	--	1	35773
LCB_1496	19486609-19517859	KB317716.1:373170-404420	+	31250	16790136-16814888	MRJL02000230.1:280529-305281	+	24752	19008794-19039021	LN679101.1:2550276-2580503	-	30227	25703334-25769195	JATN01000322.1:1139442-1205303	+	65861	10231379-10258040	KK764653.1:608869-635530	+	26661	5	35750.2
LCB_11183	--	--	--	--	--	--	--	--	--	--	--	--	10178360-10213938	JATN01000321.1:351350-386928	+	35578	--	--	--	--	1	35578
LCB_2544	14116166-14151814	KB317706.1:481213-516861	+	35648	12370839-12404274	MRJL02000065.1:398376-431811	+	33435	13338042-13374288	LN679102.1:2067055-2103301	-	36246	41752223-41791014	JATN01000322.1:17188331-17227122	-	38791	15789714-15823244	KK764730.1:87608-121138	+	33530	5	35530
LCB_2924	33220-69889	KB317696.1:33219-69888	+	36669	30947-61454	MRJL02000155.1:18609-49116	+	30507	560314-594360	LN679103.1:560313-594359	+	34046	48272927-48309723	JATN01000285.1:93118-129914	-	36796	30999483-31039107	KK764658.1:116314-155938	-	39624	5	35528.4
LCB_17481	--	--	--	--	--	--	--	--	--	--	--	--	--	--	--	--	38123923-38159416	KK764989.1:16625-KK764998.1:374	+	35493	1	35493
LCB_11046	--	--	--	--	--	--	--	--	--	--	--	--	7153943-7189432	JATN01000319.1:5749433-5784922	+	35489	--	--	--	--	1	35489
LCB_10337	--	--	--	--	--	--	--	--	37724242-37759721	LN679489.1:279-LN679254.1:8904	+	35479	--	--	--	--	--	--	--	--	1	35479
LCB_1169	22360423-22398238	KB317723.1:312095-349910	+	37815	19035747-19071015	MRJL02000224.1:219601-254869	+	35268	16218443-16258599	LN679140.1:47993-88149	+	40156	17513266-17548064	JATN01000311.1:241861-276659	-	34798	17703970-17733262	KK764667.1:102839-132131	+	29292	5	35465.8
LCB_4002	5941534-5980489	KB317698.1:53805-92760	+	38955	5227160-5258915	MRJL02000100.1:41237-72992	+	31755	4162276-4194882	LN679121.1:176521-209127	+	32606	37552268-37597106	JATN01000322.1:12988376-13033214	-	44838	6645293-6673925	KK764689.1:135659-164291	+	28632	5	35357.2
LCB_11102	--	--	--	--	--	--	--	--	--	--	--	--	8025940-8061241	JATN01000319.1:6621430-6656731	+	35301	--	--	--	--	1	35301
LCB_2248	2582624-2613669	KB317696.1:2582623-2613668	+	31045	2270614-2298072	MRJL02000155.1:2258276-2285734	+	27458	26491733-26528323	LN679157.1:102673-139263	+	36590	36989307-37039426	JATN01000322.1:12425415-12475534	+	50119	3060102-3091242	KK764708.1:97057-128197	+	31140	5	35270.4
LCB_9231	--	--	--	--	--	--	--	--	23585533-23620785	LN679197.1:53719-88971	+	35252	--	--	--	--	--	--	--	--	1	35252
LCB_1842	19924878-19959136	KB317717.1:356236-390494	+	34258	17161794-17192419	MRJL02000103.1:309479-340104	+	30625	90696-126594	LN679103.1:90695-126593	-	35898	31259802-31302157	JATN01000322.1:6695910-6738265	-	42355	21660553-21693625	KK764739.1:63069-96141	+	33072	5	35241.6
LCB_1726	21589694-21622928	KB317721.1:328991-362225	+	33234	18443040-18474667	MRJL02000053.1:265986-297613	+	31627	15079152-15113810	LN679119.1:74474-109132	+	34658	29423773-29461763	JATN01000322.1:4859881-4897871	-	37990	22962314-23000746	KK764655.1:189270-227702	+	38432	5	35188.2
LCB_15929	--	--	--	--	--	--	--	--	--	--	--	--	--	--	--	--	24173576-24208740	KK764871.1:44175-KK764838.1:33909	+	35164	1	35164
LCB_17581	--	--	--	--	--	--	--	--	--	--	--	--	--	--	--	--	39534477-39569423	KK765267.1:2198-KK765286.1:17	+	34946	1	34946
LCB_932	16408836-16443287	KB317710.1:250523-284974	+	34451	14247228-14272470	MRJL02000219.1:163160-188402	+	25242	15965288-16001819	LN679144.1:125294-161825	+	36531	13352943-13388906	JATN01000321.1:3525933-3561896	-	35963	17542624-17584768	KK764769.1:38946-81090	+	42144	5	34866.2
LCB_16890	--	--	--	--	--	--	--	--	--	--	--	--	--	--	--	--	33039173-33074026	KK764885.1:15060-KK764953.1:11304	+	34853	1	34853
LCB_468	5056031-5091320	KB317697.1:304687-339976	+	35289	4489921-4524261	MRJL02000166.1:240758-275098	+	34340	3759128-3791515	LN679107.1:835726-868113	-	32387	5455564-5491923	JATN01000319.1:4051054-4087413	-	36359	25252504-25288360	KK764657.1:249270-285126	+	35856	5	34846.2
LCB_11750	--	--	--	--	--	--	--	--	--	--	--	--	17185039-17219875	JATN01000321.1:7358029-7392865	+	34836	--	--	--	--	1	34836
LCB_10240	--	--	--	--	--	--	--	--	36925034-36959817	LN679166.1:35697-70480	+	34783	--	--	--	--	--	--	--	--	1	34783
LCB_3998	6895667-6937910	KB317698.1:1007938-1050181	+	42243	6090632-6124564	MRJL02000100.1:904709-938641	+	33932	4042664-4077382	LN679121.1:56909-91627	-	34718	37331706-37366690	JATN01000322.1:12767814-12802798	-	34984	14075063-14102944	KK764659.1:86792-114673	+	27881	5	34751.6
LCB_2045	15198357-15238139	KB317708.1:179133-218915	+	39782	13307376-13346417	MRJL02000101.1:151321-190362	+	39041	6864619-6906198	LN679111.1:91061-132640	+	41579	34579053-34604950	JATN01000322.1:10015161-10041058	+	25897	16622162-16649581	KK764863.1:13979-41398	+	27419	5	34743.6
LCB_2768	24850430-24886691	KB317731.1:188391-224652	+	36261	21020931-21055930	MRJL02000038.1:158683-193682	+	34999	30770802-30811620	LN679123.1:233690-274508	+	40818	46409627-46438072	JATN01000317.1:1272893-1301338	+	28445	27608784-27641832	KK764829.1:11-33059	+	33048	5	34714.2
LCB_13666	--	--	--	--	--	--	--	--	--	--	--	--	44713912-44748522	JATN01000312.1:1102063-JATN01000289.1:1321	+	34610	--	--	--	--	1	34610
LCB_2265	31990803-32030301	KB317782.1:35452-KB317783.1:5775	+	39498	26275758-26305947	MRJL02000139.1:23209-MRJL02000026.1:2673	+	30189	4084584-4119067	LN679121.1:98829-133312	-	34483	37366846-37402256	JATN01000322.1:12802954-12838364	-	35410	14041431-14074824	KK764659.1:53160-86553	+	33393	5	34594.6
LCB_989	31387038-31418626	KB317774.1:22227-53815	+	31588	25917673-25946285	MRJL02000137.1:15385-43997	+	28612	35774880-35810603	LN679159.1:59657-95380	+	35723	14514924-14556961	JATN01000321.1:4687914-4729951	-	42037	33694589-33729331	KK764664.1:78774-113516	+	34742	5	34540.4
LCB_1390	728824-763747	KB317696.1:728823-763746	+	34923	661307-691041	MRJL02000155.1:648969-678703	+	29734	1256174-1290873	LN679103.1:1256173-1290872	+	34699	22412463-22452242	JATN01000318.1:1321529-1361308	-	39779	625176-658350	KK764650.1:464234-497408	+	33174	5	34461.8
LCB_1161	16549768-16586459	KB317710.1:391455-428146	+	36691	14321449-14354392	MRJL02000219.1:237381-270324	+	32943	16262710-16298922	LN679140.1:92260-128472	+	36212	17477443-17510121	JATN01000311.1:206038-238716	-	32678	17744189-17777825	KK764667.1:143058-176694	+	33636	5	34432
LCB_659	6652088-6686098	KB317698.1:764359-798369	+	34010	5871847-5905931	MRJL02000100.1:685924-720008	+	34084	29225020-29259211	LN679100.1:2693665-2727856	+	34191	9275200-9311550	JATN01000310.1:176988-213338	+	36350	3690564-3724037	KK764654.1:104139-137612	-	33473	5	34421.6
LCB_860	22007183-22041453	KB317722.1:344009-378279	+	34270	18781308-18811675	MRJL02000204.1:269083-299450	+	30367	9233658-9269663	LN679104.1:1392519-1428524	+	36005	12379947-12419222	JATN01000321.1:2552937-2592212	-	39275	23631851-23664011	KK764679.1:68347-100507	+	32160	5	34415.4
LCB_14700	--	--	--	--	--	--	--	--	--	--	--	--	--	--	--	--	8424630-8458926	KK764876.1:40855-KK764851.1:31528	+	34296	1	34296
LCB_4182	14250923-14286447	KB317706.1:615970-651494	+	35524	12499661-12532116	MRJL02000065.1:527198-559653	+	32455	13207054-13241963	LN679102.1:1936067-1970976	-	34909	41526754-41563577	JATN01000322.1:16962862-16999685	-	36823	15379037-15410458	KK764652.1:745486-776907	-	31421	5	34226.4
LCB_1988	30347928-30378903	KB317762.1:61929-92904	+	30975	25173600-25200641	MRJL02000132.1:35489-MRJL02000482.1:0	+	27041	34928783-34959984	LN679143.1:60133-91334	-	31201	33463800-33518357	JATN01000322.1:8899908-8954465	+	54557	33237792-33265015	KK764856.1:15971-43194	+	27223	5	34199.4
LCB_571	11365862-11397424	KB317703.1:422674-454236	+	31562	9987455-10016761	MRJL02000087.1:311675-340981	+	29306	6959653-6992100	LN679111.1:186095-218542	-	32447	6945128-6983534	JATN01000319.1:5540618-5579024	+	38406	11432275-11471549	KK764701.1:119548-158822	+	39274	5	34199
LCB_3558	10434454-10469144	KB317702.1:440241-474931	+	34690	9196196-9227693	MRJL02000083.1:374703-406200	+	31497	8542566-8574549	LN679104.1:701427-733410	+	31983	20342112-20381948	JATN01000314.1:1341282-1381118	+	39836	10143543-10176403	KK764653.1:521033-553893	+	32860	5	34173.2
LCB_2340	11574836-11598220	KB317703.1:631648-655032	+	23384	10163733-10184089	MRJL02000087.1:487953-508309	+	20356	9686376-9715100	LN679130.1:57662-86386	+	28724	38772990-38828588	JATN01000322.1:14209098-14264696	-	55598	11798087-11840159	KK764676.1:139499-181571	+	42072	5	34026.8
LCB_7856	--	--	--	--	28598967-28632788	MRJL02000255.1:2583-MRJL02000333.1:522	+	33821	--	--	--	--	--	--	--	--	--	--	--	--	1	33821
LCB_12537	--	--	--	--	--	--	--	--	--	--	--	--	31197381-31231176	JATN01000322.1:6633489-6667284	+	33795	--	--	--	--	1	33795
LCB_1356	12555466-12594448	KB317704.1:692428-731410	+	38982	10978684-11013645	MRJL02000067.1:599069-634030	+	34961	10716568-10754883	LN679109.1:192322-230637	+	38315	22038513-22074506	JATN01000318.1:947579-983572	+	35993	14190222-14210634	KK764659.1:201951-222363	+	20412	5	33732.6
LCB_5157	13663078-13696726	KB317706.1:28125-61773	+	33648	--	--	--	--	--	--	--	--	--	--	--	--	--	--	--	--	1	33648
LCB_4191	14051900-14086861	KB317706.1:416947-451908	+	34961	12313257-12344645	MRJL02000065.1:340794-372182	+	31388	13403238-13436923	LN679102.1:2132251-2165936	-	33685	41826322-41857947	JATN01000322.1:17262430-17294055	-	31625	15726178-15762589	KK764730.1:24072-60483	+	36411	5	33614
LCB_10430	--	--	--	--	--	--	--	--	41398395-41431924	LN679423.1:4668-LN679428.1:1610	+	33529	--	--	--	--	--	--	--	--	1	33529
LCB_11875	--	--	--	--	--	--	--	--	--	--	--	--	19479625-19513145	JATN01000314.1:478795-512315	+	33520	--	--	--	--	1	33520
LCB_1841	20345922-20383671	KB317718.1:340476-378225	+	37749	17503853-17535951	MRJL02000211.1:280968-313066	+	32098	130160-159420	LN679103.1:130159-159419	+	29260	31302654-31337213	JATN01000322.1:6738762-6773321	+	34559	21624410-21658000	KK764739.1:26926-60516	-	33590	5	33451.2
LCB_14996	--	--	--	--	--	--	--	--	--	--	--	--	--	--	--	--	12150965-12184415	KK764778.1:18010-51460	+	33450	1	33450
LCB_1740	21345165-21384966	KB317721.1:84462-124263	+	39801	18229928-18264056	MRJL02000053.1:52874-87002	+	34128	23874183-23906390	LN679142.1:82951-115158	+	32207	29690912-29725233	JATN01000322.1:5127020-5161341	-	34321	22660832-22687431	KK764733.1:107033-KK764782.1:1135	+	26599	5	33411.2
LCB_2254	30234289-30273485	KB317761.1:49186-88382	+	39196	25097936-25131957	MRJL02000235.1:40415-74436	+	34021	6395182-6424977	LN679114.1:136991-166786	-	29795	37182454-37213718	JATN01000322.1:12618562-12649826	-	31264	3159949-3192597	KK764745.1:24823-57471	+	32648	5	33384.8
LCB_10476	--	--	--	--	--	--	--	--	41964525-41997801	LN679566.1:2942-LN679577.1:202	+	33276	--	--	--	--	--	--	--	--	1	33276
LCB_9436	--	--	--	--	--	--	--	--	26553419-26586681	LN679100.1:22064-55326	+	33262	--	--	--	--	--	--	--	--	1	33262
LCB_3888	27577164-27611353	KB317743.1:70044-104233	+	34189	23136033-23169801	MRJL02000179.1:62190-95958	+	33768	5942422-5976104	LN679105.1:1056913-1090595	-	33682	34042571-34079191	JATN01000322.1:9478679-9515299	-	36620	30780776-30808225	KK764713.1:59701-87150	+	27449	5	33141.6
LCB_2569	13774408-13819757	KB317706.1:139455-184804	+	45349	12055553-12091235	MRJL02000065.1:83090-118772	+	35682	13670693-13713018	LN679102.1:2399706-2442031	-	42325	42212194-42254023	JATN01000322.1:17648302-17690131	-	41829	39513564-39513657	KK765257.1:2363-KK765258.1:25	+	93	5	33055.6
LCB_13679	--	--	--	--	--	--	--	--	--	--	--	--	44958270-44991301	JATN01000191.1:42689-JATN01000203.1:2083	+	33031	--	--	--	--	1	33031
LCB_11470	--	--	--	--	--	--	--	--	--	--	--	--	13192329-13225230	JATN01000321.1:3365319-3398220	+	32901	--	--	--	--	1	32901
LCB_2657	15105884-15139718	KB317708.1:86660-120494	+	33834	13228441-13261328	MRJL02000101.1:72386-105273	+	32887	15239850-15272503	LN679119.1:235172-267825	+	32653	44748523-44781024	JATN01000289.1:1322-33823	+	32501	23124834-23156989	KK764655.1:351790-383945	+	32155	5	32806
LCB_162	1680479-1714238	KB317696.1:1680478-1714237	+	33759	1559033-1586022	MRJL02000155.1:1546695-1573684	+	26989	2210835-2242729	LN679108.1:420256-452150	+	31894	880015-914973	JATN01000309.1:880014-914972	+	34958	1408855-1445240	KK764661.1:6513-42898	+	36385	5	32797
LCB_166	1716578-1751197	KB317696.1:1716577-1751196	+	34619	1588551-1620279	MRJL02000155.1:1576213-1607941	+	31728	2245124-2278844	LN679108.1:454545-488265	+	33720	916950-950003	JATN01000309.1:916949-950002	+	33053	1447220-1477446	KK764661.1:44878-75104	+	30226	5	32669.2
LCB_9594	--	--	--	--	--	--	--	--	29915014-29947673	LN679131.1:145586-178245	+	32659	--	--	--	--	--	--	--	--	1	32659
LCB_10036	--	--	--	--	--	--	--	--	34830067-34862689	LN679190.1:47201-LN679686.1:828	+	32622	--	--	--	--	--	--	--	--	1	32622
LCB_12499	--	--	--	--	--	--	--	--	--	--	--	--	30784398-30817005	JATN01000322.1:6220506-6253113	+	32607	--	--	--	--	1	32607
LCB_1268	24374642-24407375	KB317730.1:2758-35491	+	32733	20615574-20646371	MRJL02000007.1:3174-33971	+	30797	21716219-21750551	LN679113.1:576718-LN679200.1:22119	-	34332	19373060-19405403	JATN01000314.1:372230-404573	+	32343	--	--	--	--	4	32551.2
LCB_17196	--	--	--	--	--	--	--	--	--	--	--	--	--	--	--	--	35595124-35627670	KK764817.1:26125-58671	+	32546	1	32546
LCB_12406	--	--	--	--	--	--	--	--	--	--	--	--	29813279-29845798	JATN01000322.1:5249387-5281906	+	32519	--	--	--	--	1	32519
LCB_10372	--	--	--	--	--	--	--	--	38642025-38674493	LN679202.1:21798-54266	+	32468	--	--	--	--	--	--	--	--	1	32468
LCB_11744	--	--	--	--	--	--	--	--	--	--	--	--	16962824-16995289	JATN01000321.1:7135814-7168279	+	32465	--	--	--	--	1	32465
LCB_16892	--	--	--	--	--	--	--	--	--	--	--	--	--	--	--	--	33086336-33118587	KK764747.1:0-32251	+	32251	1	32251
LCB_913	29385787-29425723	KB317754.1:10345-50281	+	39936	24512176-24542004	MRJL02000098.1:5235-35063	+	29828	34532678-34561440	LN679172.1:26478-55240	+	28762	13126985-13145633	JATN01000321.1:3299975-3318623	-	18648	32405743-32449523	KK764825.1:3955-47735	+	43780	5	32190.8
LCB_2079	19267818-19297691	KB317716.1:154379-184252	+	29873	16619555-16648828	MRJL02000230.1:109948-139221	+	29273	20488172-20518908	LN679145.1:2971-33707	+	30736	35137657-35175209	JATN01000322.1:10573765-10611317	-	37552	25038127-25071403	KK764657.1:34893-68169	+	33276	5	32142
LCB_10269	--	--	--	--	--	--	--	--	37273204-37305317	LN679184.1:70444-102557	+	32113	--	--	--	--	--	--	--	--	1	32113
LCB_2832	26181848-26214298	KB317736.1:204726-237176	+	32450	22138822-22168094	MRJL02000156.1:175266-MRJL02000908.1:21	+	29272	25562796-25594890	LN679106.1:522095-554189	-	32094	47574715-47606841	JATN01000316.1:971052-1003178	+	32126	28467252-28501517	KK764683.1:37818-72083	-	34265	5	32041.4
LCB_10336	--	--	--	--	--	--	--	--	37692137-37724097	LN679241.1:15263-LN679489.1:134	+	31960	--	--	--	--	--	--	--	--	1	31960
LCB_12241	--	--	--	--	--	--	--	--	--	--	--	--	27476007-27507912	JATN01000322.1:2912115-2944020	+	31905	--	--	--	--	1	31905
LCB_14057	--	--	--	--	--	--	--	--	--	--	--	--	49875184-49906964	JATN01000096.1:4536-JATN01000097.1:18585	+	31780	--	--	--	--	1	31780
LCB_1315	21914023-21944183	KB317722.1:250849-281009	+	30160	18698399-18726072	MRJL02000204.1:186174-213847	+	27673	9138787-9167305	LN679104.1:1297648-1326166	+	28518	20963569-21003781	JATN01000314.1:1962739-2002951	+	40212	10688322-10720517	KK764741.1:94187-126382	+	32195	5	31751.6
LCB_11490	--	--	--	--	--	--	--	--	--	--	--	--	13453929-13485643	JATN01000321.1:3626919-3658633	+	31714	--	--	--	--	1	31714
LCB_1245	34417818-34511757	KB317872.1:169-KB317882.1:5995	+	93939	27523318-27549709	MRJL02000127.1:1-MRJL02000069.1:14	+	26391	33193529-33202432	LN679124.1:160021-168924	+	8903	19127051-19143261	JATN01000314.1:126221-142431	-	16210	30349420-30362054	KK764735.1:32550-45184	+	12634	5	31615.4
LCB_10259	--	--	--	--	--	--	--	--	37136827-37168424	LN679318.1:12566-LN679259.1:31534	+	31597	--	--	--	--	--	--	--	--	1	31597
LCB_1336	12116418-12155166	KB317704.1:253380-292128	+	38748	10592448-10621157	MRJL02000067.1:212833-241542	+	28709	10286641-10314170	LN679122.1:95202-122731	+	27529	21542865-21574241	JATN01000318.1:451931-483307	+	31376	13541614-13573222	KK764698.1:64465-96073	+	31608	5	31594
LCB_12658	--	--	--	--	--	--	--	--	--	--	--	--	32579642-32611194	JATN01000322.1:8015750-8047302	+	31552	--	--	--	--	1	31552
LCB_2532	2109290-2139591	KB317696.1:2109289-2139590	+	30301	1901818-1930999	MRJL02000155.1:1889480-1918661	+	29181	30471782-30507547	LN679141.1:144422-180187	-	35765	41658856-41682187	JATN01000322.1:17094964-17118295	-	23331	1957357-1996443	KK764665.1:119256-158342	+	39086	5	31532.8
LCB_16542	--	--	--	--	--	--	--	--	--	--	--	--	--	--	--	--	30213696-30245220	KK764703.1:74299-105823	+	31524	1	31524
LCB_2819	4715730-4751160	KB317696.1:4715729-4751159	+	35430	4155155-4185559	MRJL02000155.1:4142817-4173221	+	30404	25809836-25848816	LN679106.1:769135-808115	-	38980	47315294-47341669	JATN01000316.1:711631-738006	+	26375	32360920-32387149	KK764828.1:34335-60564	-	26229	5	31483.6
LCB_17548	--	--	--	--	--	--	--	--	--	--	--	--	--	--	--	--	39201720-39233150	KK765151.1:2471-KK765158.1:1646	+	31430	1	31430
LCB_2493	30582972-30624463	KB317765.1:1539-43030	+	41491	25345386-25377985	MRJL02000094.1:51-32650	+	32599	25045656-25085942	LN679106.1:4955-45241	+	40286	40978684-41019401	JATN01000322.1:16414792-16455509	-	40717	26097244-26099204	KK764760.1:52867-54827	-	1960	5	31410.6
LCB_12260	--	--	--	--	--	--	--	--	--	--	--	--	27594214-27625617	JATN01000322.1:3030322-3061725	+	31403	--	--	--	--	1	31403
LCB_10422	--	--	--	--	--	--	--	--	41357550-41388805	LN679417.1:55-LN679421.1:787	+	31255	--	--	--	--	--	--	--	--	1	31255
LCB_12506	--	--	--	--	--	--	--	--	--	--	--	--	30869456-30900677	JATN01000322.1:6305564-6336785	+	31221	--	--	--	--	1	31221
LCB_14106	--	--	--	--	--	--	--	--	--	--	--	--	51352574-51383786	JATN01000280.1:1776-JATN01000287.1:19253	+	31212	--	--	--	--	1	31212
LCB_1414	3750553-3781297	KB317696.1:3750552-3781296	+	30744	3290271-3319279	MRJL02000155.1:3277933-3306941	+	29008	27821922-27853027	LN679100.1:1290567-1321672	+	31105	22947508-22984363	JATN01000318.1:1856574-1893429	+	36855	5218043-5246054	KK764649.1:770718-798729	+	28011	5	31144.6
LCB_474	24518093-24550363	KB317730.1:146209-178479	+	32270	20737907-20766807	MRJL02000007.1:125507-154407	+	28900	30188132-30220534	LN679136.1:113994-146396	+	32402	5753722-5784470	JATN01000319.1:4349212-4379960	-	30748	26994574-27025954	KK764666.1:208437-239817	+	31380	5	31140
LCB_3214	9478285-9510867	KB317701.1:465753-498335	+	32582	8396541-8424074	MRJL02000208.1:340444-367977	+	27533	7149538-7181782	LN679111.1:375980-408224	+	32244	6751182-6783725	JATN01000319.1:5346672-5379215	-	32543	8828976-8859475	KK764869.1:45810-KK764919.1:30488	+	30499	5	31080.2
LCB_1256	27195619-27224778	KB317741.1:92419-121578	+	29159	22895576-22918170	MRJL02000231.1:78135-100729	+	22594	33102702-33138604	LN679124.1:69194-105096	+	35902	19211166-19244318	JATN01000314.1:210336-243488	-	33152	30089688-30124131	KK764717.1:108910-143353	+	34443	5	31050
LCB_11205	--	--	--	--	--	--	--	--	--	--	--	--	10494437-10525450	JATN01000321.1:667427-698440	+	31013	--	--	--	--	1	31013
LCB_1637	15807124-15839416	KB317709.1:200206-232498	+	32292	13782548-13813204	MRJL02000188.1:175165-205821	+	30656	18291467-18322198	LN679101.1:1832949-1863680	+	30731	28061661-28093167	JATN01000322.1:3497769-3529275	+	31506	18783219-18813090	KK764656.1:390703-420574	+	29871	5	31011.2
LCB_10442	--	--	--	--	--	--	--	--	41549106-41580107	LN679445.1:4650-LN679452.1:95	+	31001	--	--	--	--	--	--	--	--	1	31001
LCB_3682	16937288-16969498	KB317711.1:243680-275890	+	32210	14647321-14673169	MRJL02000090.1:216007-241855	+	25848	17953031-17984390	LN679101.1:1494513-1525872	-	31359	27702548-27738959	JATN01000322.1:3138656-3175067	+	36411	18456967-18485783	KK764656.1:64451-93267	+	28816	5	30928.8
LCB_15343	--	--	--	--	--	--	--	--	--	--	--	--	--	--	--	--	16738003-16768904	KK764824.1:22962-53863	+	30901	1	30901
LCB_12630	--	--	--	--	--	--	--	--	--	--	--	--	32235680-32266568	JATN01000322.1:7671788-7702676	+	30888	--	--	--	--	1	30888
LCB_950	7758000-7790851	KB317699.1:790521-823372	+	32851	6871262-6899429	MRJL02000039.1:724941-753108	+	28167	5113617-5142761	LN679105.1:228108-257252	-	29144	13749566-13784785	JATN01000321.1:3922556-3957775	+	35219	7363504-7392354	KK764663.1:333-29183	+	28850	5	30846.2
LCB_2256	2672799-2702723	KB317696.1:2672798-2702722	+	29924	2344796-2373218	MRJL02000155.1:2332458-2360880	+	28422	6316873-6351662	LN679114.1:58682-93471	+	34789	37132207-37163782	JATN01000322.1:12568315-12599890	-	31575	3214205-3243555	KK764745.1:79079-108429	+	29350	5	30812
LCB_17450	--	--	--	--	--	--	--	--	--	--	--	--	--	--	--	--	37735919-37766585	KK764946.1:12754-KK764948.1:19118	+	30666	1	30666
LCB_8962	--	--	--	--	--	--	--	--	19772629-19803269	LN679126.1:301987-LN679171.1:28764	+	30640	--	--	--	--	--	--	--	--	1	30640
LCB_9226	--	--	--	--	--	--	--	--	23532046-23562577	LN679197.1:232-30763	+	30531	--	--	--	--	--	--	--	--	1	30531
LCB_549	9576240-9605211	KB317701.1:563708-592679	+	28971	8476123-8503043	MRJL02000208.1:420026-446946	+	26920	7273499-7302283	LN679111.1:499941-528725	+	28784	6634392-6670792	JATN01000319.1:5229882-5266282	-	36400	31998048-32029615	KK764680.1:14461-46028	-	31567	5	30528.4
LCB_1719	15072952-15105883	KB317708.1:53728-86659	+	32931	13199264-13228440	MRJL02000101.1:43209-72385	+	29176	15205993-15239849	LN679119.1:201315-235171	+	33856	29303860-29334093	JATN01000322.1:4739968-4770201	-	30233	23097654-23124092	KK764655.1:324610-351048	+	26438	5	30526.8
LCB_9877	--	--	--	--	--	--	--	--	33364434-33394948	LN679124.1:330926-361440	+	30514	--	--	--	--	--	--	--	--	1	30514
LCB_664	6720973-6752600	KB317698.1:833244-864871	+	31627	5935385-5963112	MRJL02000100.1:749462-777189	+	27727	4338258-4369336	LN679116.1:11775-42853	+	31078	9345533-9377229	JATN01000310.1:247321-279017	+	31696	6711657-6742002	KK764716.1:38-30383	+	30345	5	30494.6
LCB_12629	--	--	--	--	--	--	--	--	--	--	--	--	32204813-32235220	JATN01000322.1:7640921-7671328	+	30407	--	--	--	--	1	30407
LCB_2414	29482578-29549181	KB317754.1:107136-KB317755.1:40445	+	66603	24576140-24606937	MRJL02000098.1:69199-MRJL02000097.1:23343	+	30797	34601685-34618720	LN679801.1:1148-LN679227.1:15765	+	17035	40097713-40110513	JATN01000322.1:15533821-15546621	-	12800	32641674-32666211	KK764799.1:34236-58773	-	24537	5	30354.4
LCB_17563	--	--	--	--	--	--	--	--	--	--	--	--	--	--	--	--	39389470-39419812	KK765206.1:1596-KK765216.1:2929	+	30342	1	30342
LCB_9276	--	--	--	--	--	--	--	--	24179879-24210193	LN679161.1:109436-139750	+	30314	--	--	--	--	--	--	--	--	1	30314
LCB_13178	--	--	--	--	--	--	--	--	--	--	--	--	38450472-38480772	JATN01000322.1:13886580-13916880	+	30300	--	--	--	--	1	30300
LCB_12134	--	--	--	--	--	--	--	--	--	--	--	--	26108343-26138485	JATN01000322.1:1544451-1574593	+	30142	--	--	--	--	1	30142
LCB_17417	--	--	--	--	--	--	--	--	--	--	--	--	--	--	--	--	37288457-37318597	KK764897.1:6164-KK764901.1:59	+	30140	1	30140
LCB_671	6852148-6883726	KB317698.1:964419-995997	+	31578	6050445-6080573	MRJL02000100.1:864522-894650	+	30128	4457081-4490622	LN679116.1:130598-164139	+	33541	9481042-9509155	JATN01000310.1:382830-410943	-	28113	6843770-6870731	KK764716.1:132151-159112	-	26961	5	30064.2
LCB_16258	--	--	--	--	--	--	--	--	--	--	--	--	--	--	--	--	27734975-27765010	KK764784.1:63972-KK764743.1:8211	+	30035	1	30035
LCB_10811	--	--	--	--	--	--	--	--	--	--	--	--	4169015-4199037	JATN01000319.1:2764505-2794527	+	30022	--	--	--	--	1	30022
LCB_10646	--	--	--	--	--	--	--	--	--	--	--	--	2341071-2371016	JATN01000319.1:936561-966506	+	29945	--	--	--	--	1	29945
LCB_10929	--	--	--	--	--	--	--	--	--	--	--	--	5559351-5589227	JATN01000319.1:4154841-4184717	+	29876	--	--	--	--	1	29876
LCB_17551	--	--	--	--	--	--	--	--	--	--	--	--	--	--	--	--	39243872-39273746	KK765160.1:3721-KK765169.1:202	+	29874	1	29874
LCB_4149	28671914-28712051	KB317749.1:81509-121646	+	40137	24018188-24046965	MRJL02000050.1:74000-102777	+	28777	34286784-34312885	LN679138.1:168069-194170	+	26101	40584583-40611534	JATN01000322.1:16020691-16047642	-	26951	31907005-31933512	KK764846.1:11443-37950	+	26507	5	29694.6
LCB_1868	8974111-8999969	KB317700.1:958446-984304	+	25858	8009435-8028771	MRJL02000113.1:907241-926577	+	19336	4274508-4296691	LN679121.1:288753-310936	-	22183	31738695-31783044	JATN01000322.1:7174803-7219152	-	44349	8059841-8096552	KK764923.1:530-KK764991.1:7340	+	36711	5	29687.4
LCB_16334	--	--	--	--	--	--	--	--	--	--	--	--	--	--	--	--	28501518-28531132	KK764683.1:72084-101698	+	29614	1	29614
LCB_10211	--	--	--	--	--	--	--	--	36667181-36696771	LN679232.1:19582-LN679153.1:14185	+	29590	--	--	--	--	--	--	--	--	1	29590
LCB_852	25133576-25161931	KB317732.1:185667-214022	+	28355	21243004-21269485	MRJL02000075.1:143903-170384	+	26481	31052258-31079257	LN679134.1:145722-172721	+	26999	12222876-12257833	JATN01000321.1:2395866-2430823	+	34957	23730906-23761991	KK764679.1:167402-198487	-	31085	5	29575.4
LCB_2688	20864491-20895971	KB317720.1:11673-43153	+	31480	17883518-17914035	MRJL02000149.1:5922-36439	+	30517	19278463-19301991	LN679101.1:2819945-2843473	+	23528	45305819-45345819	JATN01000317.1:169085-209085	+	40000	11927603-11949825	KK764720.1:33114-55336	+	22222	5	29549.4
LCB_652	6149812-6180899	KB317698.1:262083-293170	+	31087	5401222-5429433	MRJL02000100.1:215299-243510	+	28211	28272522-28303031	LN679100.1:1741167-1771676	-	30509	9006347-9035025	JATN01000286.1:765003-793681	+	28678	4861693-4890653	KK764649.1:414368-443328	+	28960	5	29489
LCB_1911	19134415-19162738	KB317716.1:20976-49299	+	28323	16520728-16547543	MRJL02000230.1:11121-37936	+	26815	20971149-21004195	LN679120.1:211106-244152	+	33046	32020920-32053521	JATN01000322.1:7457028-7489629	+	32601	21034545-21061037	KK764801.1:23151-49643	+	26492	5	29455.4
LCB_10478	--	--	--	--	--	--	--	--	42052242-42081683	LN679604.1:1974-LN679620.1:0	+	29441	--	--	--	--	--	--	--	--	1	29441
LCB_10567	--	--	--	--	--	--	--	--	--	--	--	--	1462018-1491392	JATN01000319.1:57508-86882	+	29374	--	--	--	--	1	29374
LCB_2721	32736255-32781235	KB317796.1:272-KB317797.1:1532	+	44980	26777573-26816112	MRJL02000783.1:75-MRJL02000029.1:198	+	38539	37031418-37056109	LN679181.1:26322-51013	+	24691	45766719-45785757	JATN01000317.1:629985-649023	+	19038	1284700-1304308	KK764768.1:2500-22108	+	19608	5	29371.2
LCB_1534	22503183-22525412	KB317724.1:71029-93258	+	22229	19143761-19162778	MRJL02000032.1:63909-82926	+	19017	11114808-11145700	LN679109.1:590562-621454	+	30892	26378680-26421139	JATN01000322.1:1814788-1857247	+	42459	24277486-24309658	KK764722.1:43722-75894	+	32172	5	29353.8
LCB_16900	--	--	--	--	--	--	--	--	--	--	--	--	--	--	--	--	33326800-33356151	KK764756.1:54936-84287	+	29351	1	29351
LCB_17609	--	--	--	--	--	--	--	--	--	--	--	--	--	--	--	--	39783431-39812730	KK765456.1:1128-KK765492.1:19	+	29299	1	29299
LCB_10500	--	--	--	--	--	--	--	--	42555700-42584981	LN679852.1:485-LN679872.1:53	+	29281	--	--	--	--	--	--	--	--	1	29281
LCB_2529	14192143-14224038	KB317706.1:557190-589085	+	31895	12443993-12473055	MRJL02000065.1:471530-500592	+	29062	13268708-13297849	LN679102.1:1997721-2026862	-	29141	41591695-41620826	JATN01000322.1:17027803-17056934	-	29131	15435876-15462730	KK764652.1:802325-829179	-	26854	5	29216.6
LCB_3609	14611612-14643924	KB317707.1:192416-224728	+	32312	12815354-12844775	MRJL02000028.1:161750-191171	+	29421	14620990-14655759	LN679110.1:640182-674951	+	34769	24327183-24363306	JATN01000313.1:75373-111496	+	36123	9002499-9015826	KK764660.1:70945-84272	-	13327	5	29190.4
LCB_17528	--	--	--	--	--	--	--	--	--	--	--	--	--	--	--	--	38892127-38921224	KK765092.1:3309-KK765097.1:5809	+	29097	1	29097
LCB_1654	5476540-5504928	KB317697.1:725196-753584	+	28388	4869741-4896997	MRJL02000166.1:620578-647834	+	27256	18634566-18662729	LN679101.1:2176048-2204211	+	28163	28410199-28445822	JATN01000322.1:3846307-3881930	+	35623	6172932-6198837	KK764715.1:36329-62234	+	25905	5	29067
LCB_10770	--	--	--	--	--	--	--	--	--	--	--	--	3779494-3808555	JATN01000319.1:2374984-2404045	+	29061	--	--	--	--	1	29061
LCB_1201	8370429-8400148	KB317700.1:354764-384483	+	29719	7435736-7462204	MRJL02000113.1:333542-360010	+	26468	11637482-11664707	LN679102.1:366495-393720	+	27225	18021410-18051871	JATN01000311.1:750005-780466	+	30461	12974919-13006119	KK764669.1:15507-46707	-	31200	5	29014.6
LCB_16423	--	--	--	--	--	--	--	--	--	--	--	--	--	--	--	--	29163419-29192433	KK764867.1:22718-KK765068.1:5722	+	29014	1	29014
LCB_2574	13727210-13763224	KB317706.1:92257-128271	+	36014	12012309-12043268	MRJL02000065.1:39846-70805	+	30959	13723886-13762200	LN679102.1:2452899-2491213	-	38314	42266537-42304820	JATN01000322.1:17702645-17740928	-	38283	15498798-15500219	KK765372.1:21-KK765176.1:0	+	1421	5	28998.2
LCB_17395	--	--	--	--	--	--	--	--	--	--	--	--	--	--	--	--	37073951-37102897	KK764835.1:60988-KK764849.1:28850	+	28946	1	28946
LCB_15122	--	--	--	--	--	--	--	--	--	--	--	--	--	--	--	--	13408277-13437177	KK764826.1:22178-51078	+	28900	1	28900
LCB_582	32343521-32386789	KB317788.1:17259-KB317789.1:3601	+	43268	26505145-26538271	MRJL02000142.1:13933-MRJL02000162.1:1612	+	33126	36719917-36757277	LN679153.1:37331-74691	+	37360	7189433-7219584	JATN01000319.1:5784923-5815074	-	30151	34459661-34460236	KK764968.1:1174-1749	+	575	5	28896
LCB_218	15357557-15386461	KB317708.1:338333-367237	+	28904	13454112-13477782	MRJL02000101.1:298057-321727	+	23670	21833682-21865460	LN679112.1:43196-74974	+	31778	1862272-1891489	JATN01000319.1:457762-486979	+	29217	25760499-25791365	KK764738.1:13826-44692	-	30866	5	28887
LCB_554	9449635-9478284	KB317701.1:437103-465752	+	28649	8370679-8396540	MRJL02000208.1:314582-340443	+	25861	7114721-7145684	LN679111.1:341163-372126	+	30963	6788384-6817606	JATN01000319.1:5383874-5413096	+	29222	8797409-8827137	KK764869.1:14243-43971	+	29728	5	28884.6
LCB_12372	--	--	--	--	--	--	--	--	--	--	--	--	29252187-29281071	JATN01000322.1:4688295-4717179	+	28884	--	--	--	--	1	28884
LCB_15124	--	--	--	--	--	--	--	--	--	--	--	--	--	--	--	--	13448649-13477501	KK764826.1:62550-KK764698.1:352	+	28852	1	28852
LCB_1341	12201894-12232508	KB317704.1:338856-369470	+	30614	10664702-10694234	MRJL02000067.1:285087-314619	+	29532	10365527-10394793	LN679122.1:174088-203354	-	29266	21633426-21659056	JATN01000318.1:542492-568122	+	25630	13631221-13660437	KK764698.1:154072-183288	-	29216	5	28851.6
LCB_10155	--	--	--	--	--	--	--	--	35968638-35997431	LN679135.1:66852-95645	+	28793	--	--	--	--	--	--	--	--	1	28793
LCB_10789	--	--	--	--	--	--	--	--	--	--	--	--	3971704-4000493	JATN01000319.1:2567194-2595983	+	28789	--	--	--	--	1	28789
LCB_1239	27242405-27272947	KB317741.1:139205-169747	+	30542	22929765-22957833	MRJL02000231.1:112324-140392	+	28068	33155083-33180633	LN679124.1:121575-147125	+	25550	19166284-19192340	JATN01000314.1:165454-191510	-	26056	30305408-30338357	KK764703.1:166011-KK764735.1:21487	+	32949	5	28633
LCB_17507	--	--	--	--	--	--	--	--	--	--	--	--	--	--	--	--	38595983-38624573	KK765054.1:5426-KK765056.1:10510	+	28590	1	28590
LCB_1653	5447935-5473553	KB317697.1:696591-722209	+	25618	4842115-4866758	MRJL02000166.1:592952-617595	+	24643	18604072-18631570	LN679101.1:2145554-2173052	+	27498	28366303-28406281	JATN01000322.1:3802411-3842389	+	39978	6144401-6169340	KK764715.1:7798-32737	+	24939	5	28535.2
LCB_13572	--	--	--	--	--	--	--	--	--	--	--	--	42513172-42541703	JATN01000322.1:17949280-17977811	+	28531	--	--	--	--	1	28531
LCB_11732	--	--	--	--	--	--	--	--	--	--	--	--	16848694-16877166	JATN01000321.1:7021684-7050156	+	28472	--	--	--	--	1	28472
LCB_10172	--	--	--	--	--	--	--	--	36144590-36173053	LN679149.1:3061-31524	+	28463	--	--	--	--	--	--	--	--	1	28463
LCB_3008	853620-881526	KB317696.1:853619-881525	+	27906	768635-794326	MRJL02000155.1:756297-781988	+	25691	1340692-1368536	LN679103.1:1340691-1368535	-	27844	11765-40851	JATN01000309.1:11764-40850	+	29086	755661-787115	KK764650.1:594719-626173	+	31454	5	28396.2
LCB_9223	--	--	--	--	--	--	--	--	23478201-23506558	LN679244.1:1-28358	+	28357	--	--	--	--	--	--	--	--	1	28357
LCB_13161	--	--	--	--	--	--	--	--	--	--	--	--	38160434-38188689	JATN01000322.1:13596542-13624797	+	28255	--	--	--	--	1	28255
LCB_2816	4668610-4698671	KB317696.1:4668609-4698670	+	30061	4114379-4140024	MRJL02000155.1:4102041-4127686	+	25645	25869698-25898476	LN679106.1:828997-857775	-	28778	47250889-47279545	JATN01000316.1:647226-675882	+	28656	5741597-5769694	KK764868.1:6-28103	+	28097	5	28247.4
LCB_10345	--	--	--	--	--	--	--	--	37809312-37837548	LN679319.1:14174-LN679217.1:27822	+	28236	--	--	--	--	--	--	--	--	1	28236
LCB_10871	--	--	--	--	--	--	--	--	--	--	--	--	4719794-4748023	JATN01000319.1:3315284-3343513	+	28229	--	--	--	--	1	28229
LCB_1117	7102693-7130561	KB317699.1:135214-163082	+	27868	6262985-6286969	MRJL02000039.1:116664-140648	+	23984	5739932-5766318	LN679105.1:854423-880809	+	26386	16603498-16661512	JATN01000321.1:6776488-6834502	+	58014	31662458-31667230	KK764783.1:15499-20271	+	4772	5	28204.8
LCB_17429	--	--	--	--	--	--	--	--	--	--	--	--	--	--	--	--	37510614-37538763	KK764927.1:29602-KK764931.1:20	+	28149	1	28149
LCB_16632	--	--	--	--	--	--	--	--	--	--	--	--	--	--	--	--	30653610-30681750	KK764812.1:64721-KK764832.1:21894	+	28140	1	28140
LCB_2336	16856473-16887817	KB317711.1:162865-194209	+	31344	14576332-14606702	MRJL02000090.1:145018-175388	+	30370	17863173-17890979	LN679101.1:1404655-1432461	+	27806	38719599-38745419	JATN01000322.1:14155707-14181527	+	25820	18292668-18317952	KK764681.1:125986-151270	+	25284	5	28124.8
LCB_8763	--	--	--	--	--	--	--	--	15793249-15821371	LN679160.1:91848-119970	+	28122	--	--	--	--	--	--	--	--	1	28122
LCB_13808	--	--	--	--	--	--	--	--	--	--	--	--	46178113-46206225	JATN01000317.1:1041379-1069491	+	28112	--	--	--	--	1	28112
LCB_10038	--	--	--	--	--	--	--	--	34864371-34892469	LN679686.1:2510-LN679143.1:23819	+	28098	--	--	--	--	--	--	--	--	1	28098
LCB_653	6209779-6236496	KB317698.1:322050-348767	+	26717	5458386-5484854	MRJL02000100.1:272463-298931	+	26468	28212106-28239961	LN679100.1:1680751-1708606	-	27855	9063960-9093080	JATN01000286.1:822616-851736	+	29120	5605369-5635277	KK764649.1:1158044-1187952	-	29908	5	28013.6
LCB_1728	21535300-21563530	KB317721.1:274597-302827	+	28230	18389147-18416941	MRJL02000053.1:212093-239887	+	27794	15017560-15046428	LN679119.1:12882-41750	+	28868	29498565-29526111	JATN01000322.1:4934673-4962219	-	27546	22901028-22928460	KK764655.1:127984-155416	+	27432	5	27974
LCB_9533	--	--	--	--	--	--	--	--	29284588-29312472	LN679100.1:2753233-LN679139.1:3676	+	27884	--	--	--	--	--	--	--	--	1	27884
LCB_17564	--	--	--	--	--	--	--	--	--	--	--	--	--	--	--	--	39420004-39447882	KK765216.1:3121-KK765228.1:545	+	27878	1	27878
LCB_8117	--	--	--	--	--	--	--	--	3981618-4009428	LN679221.1:42681-LN679121.1:23673	+	27810	--	--	--	--	--	--	--	--	1	27810
LCB_11749	--	--	--	--	--	--	--	--	--	--	--	--	17156549-17184353	JATN01000321.1:7329539-7357343	+	27804	--	--	--	--	1	27804
LCB_13783	--	--	--	--	--	--	--	--	--	--	--	--	45965550-45993328	JATN01000317.1:828816-856594	+	27778	--	--	--	--	1	27778
LCB_11252	--	--	--	--	--	--	--	--	--	--	--	--	11130971-11158685	JATN01000321.1:1303961-1331675	+	27714	--	--	--	--	1	27714
LCB_10744	--	--	--	--	--	--	--	--	--	--	--	--	3369778-3397489	JATN01000319.1:1965268-1992979	+	27711	--	--	--	--	1	27711
LCB_7902	--	--	--	--	--	--	--	--	1-27663	LN679103.1:0-27662	+	27662	--	--	--	--	--	--	--	--	1	27662
LCB_3179	5024006-5052522	KB317697.1:272662-301178	+	28516	4459995-4486929	MRJL02000166.1:210832-237766	+	26934	3723726-3752034	LN679107.1:800324-828632	+	28308	5422035-5448213	JATN01000319.1:4017525-4043703	+	26178	25294251-25322317	KK764657.1:291017-319083	-	28066	5	27600.4
LCB_11528	--	--	--	--	--	--	--	--	--	--	--	--	14053150-14080722	JATN01000321.1:4226140-4253712	+	27572	--	--	--	--	1	27572
LCB_14042	--	--	--	--	--	--	--	--	--	--	--	--	49275868-49303413	JATN01000041.1:20505-JATN01000045.1:3000	+	27545	--	--	--	--	1	27545
LCB_15716	--	--	--	--	--	--	--	--	--	--	--	--	--	--	--	--	21709101-21736644	KK764739.1:111617-KK764865.1:11034	+	27543	1	27543
LCB_13602	--	--	--	--	--	--	--	--	--	--	--	--	42797546-42824966	JATN01000322.1:18233654-18261074	+	27420	--	--	--	--	1	27420
LCB_3252	6182940-6209778	KB317698.1:295211-322049	+	26838	5431474-5458385	MRJL02000100.1:245551-272462	+	26911	28240913-28270498	LN679100.1:1709558-1739143	-	29585	9037027-9063934	JATN01000286.1:795683-822590	+	26907	4892979-4919543	KK764649.1:445654-472218	+	26564	5	27361
LCB_13622	--	--	--	--	--	--	--	--	--	--	--	--	43139849-43167159	JATN01000322.1:18575957-18603267	+	27310	--	--	--	--	1	27310
LCB_1862	25381086-25408686	KB317733.1:152807-180407	+	27600	21437039-21461433	MRJL02000177.1:107560-131954	+	24394	249193-278222	LN679103.1:249192-278221	+	29029	31433651-31461987	JATN01000322.1:6869759-6898095	+	28336	31297794-31324673	KK764658.1:414625-441504	-	26879	5	27247.6
LCB_10788	--	--	--	--	--	--	--	--	--	--	--	--	3943045-3970289	JATN01000319.1:2538535-2565779	+	27244	--	--	--	--	1	27244
LCB_17419	--	--	--	--	--	--	--	--	--	--	--	--	--	--	--	--	37324127-37351371	KK764901.1:5589-32833	+	27244	1	27244
LCB_14094	--	--	--	--	--	--	--	--	--	--	--	--	51188819-51216012	JATN01000242.1:20534-JATN01000252.1:1429	+	27193	--	--	--	--	1	27193
LCB_9536	--	--	--	--	--	--	--	--	29369352-29396539	LN679139.1:60556-87743	+	27187	--	--	--	--	--	--	--	--	1	27187
LCB_12067	--	--	--	--	--	--	--	--	--	--	--	--	24250958-24278033	JATN01000308.1:657994-JATN01000313.1:26223	+	27075	--	--	--	--	1	27075
LCB_10662	--	--	--	--	--	--	--	--	--	--	--	--	2659022-2686084	JATN01000319.1:1254512-1281574	+	27062	--	--	--	--	1	27062
LCB_2946	27964453-27990192	KB317745.1:65885-91624	+	25739	23465571-23487797	MRJL02000006.1:46608-68834	+	22226	8048642-8077540	LN679104.1:207503-236401	-	28898	48620256-48646364	JATN01000306.1:15967-42075	+	26108	16894712-16927020	KK764672.1:19334-51642	+	32308	5	27055.8
LCB_14037	--	--	--	--	--	--	--	--	--	--	--	--	49164713-49191746	JATN01000026.1:12738-JATN01000030.1:2924	+	27033	--	--	--	--	1	27033
LCB_14064	--	--	--	--	--	--	--	--	--	--	--	--	50237370-50264381	JATN01000118.1:17282-JATN01000122.1:1578	+	27011	--	--	--	--	1	27011
LCB_11476	--	--	--	--	--	--	--	--	--	--	--	--	13245931-13272836	JATN01000321.1:3418921-3445826	+	26905	--	--	--	--	1	26905
LCB_1237	32788654-32817254	KB317797.1:8951-37551	+	28600	26819918-26845597	MRJL02000029.1:4004-29683	+	25679	33251034-33283234	LN679124.1:217526-249726	+	32200	19044564-19066759	JATN01000314.1:43734-65929	-	22195	30394901-30420327	KK764735.1:78031-103457	+	25426	5	26820
LCB_8927	--	--	--	--	--	--	--	--	19341906-19368688	LN679101.1:2883388-2910170	+	26782	--	--	--	--	--	--	--	--	1	26782
LCB_5898	33364375-33391124	KB317813.1:15810-KB317814.1:12191	+	26749	--	--	--	--	--	--	--	--	--	--	--	--	--	--	--	--	1	26749
LCB_1531	22434296-22459329	KB317724.1:2142-27175	+	25033	19080533-19102031	MRJL02000032.1:681-22179	+	21498	11038376-11064318	LN679109.1:514130-540072	+	25942	26246291-26275910	JATN01000322.1:1682399-1712018	-	29619	24142150-24173575	KK764871.1:12749-44174	+	31425	5	26703.4
LCB_3203	--	--	--	--	--	--	--	--	--	--	--	--	6056886-6085366	JATN01000319.1:4652376-4680856	-	28480	29418806-29443702	KK764682.1:114243-139139	+	24896	2	26688
LCB_11270	--	--	--	--	--	--	--	--	--	--	--	--	11328677-11355359	JATN01000321.1:1501667-1528349	+	26682	--	--	--	--	1	26682
LCB_9321	--	--	--	--	--	--	--	--	24767269-24793928	LN679207.1:47518-LN679151.1:22690	+	26659	--	--	--	--	--	--	--	--	1	26659
LCB_5948	33968474-33995119	KB317838.1:11099-KB317840.1:1645	+	26645	--	--	--	--	--	--	--	--	--	--	--	--	--	--	--	--	1	26645
LCB_553	9548591-9573279	KB317701.1:536059-560747	+	24688	8453490-8473163	MRJL02000208.1:397393-417066	+	19673	7221987-7252328	LN679111.1:448429-478770	+	30341	6681847-6716527	JATN01000319.1:5277337-5312017	-	34680	12307586-12331328	KK764753.1:83043-106785	+	23742	5	26624.8
LCB_4348	11815835-11847670	KB317703.1:872647-904482	+	31835	10351949-10377138	MRJL02000087.1:676169-701358	+	25189	25959274-25989185	LN679106.1:918573-948484	+	29911	47185941-47208389	JATN01000316.1:582278-604726	-	22448	13332843-13356568	KK764853.1:26681-50406	+	23725	5	26621.6
LCB_1115	7165557-7193489	KB317699.1:198078-226010	+	27932	6318820-6343352	MRJL02000039.1:172499-197031	+	24532	5687842-5714796	LN679105.1:802333-829287	+	26954	16496561-16523544	JATN01000321.1:6669551-6696534	-	26983	--	--	--	--	4	26600.2
LCB_10461	--	--	--	--	--	--	--	--	41725138-41751728	LN679479.1:3058-LN679490.1:564	+	26590	--	--	--	--	--	--	--	--	1	26590
LCB_13632	--	--	--	--	--	--	--	--	--	--	--	--	43610310-43636896	JATN01000322.1:19046418-JATN01000312.1:25047	+	26586	--	--	--	--	1	26586
LCB_10941	--	--	--	--	--	--	--	--	--	--	--	--	5727175-5753721	JATN01000319.1:4322665-4349211	+	26546	--	--	--	--	1	26546
LCB_11621	--	--	--	--	--	--	--	--	--	--	--	--	15084866-15111358	JATN01000321.1:5257856-5284348	+	26492	--	--	--	--	1	26492
LCB_12212	--	--	--	--	--	--	--	--	--	--	--	--	27177538-27204029	JATN01000322.1:2613646-2640137	+	26491	--	--	--	--	1	26491
LCB_3276	24979078-25006197	KB317732.1:31169-58288	+	27119	21104343-21127958	MRJL02000075.1:5242-28857	+	23615	36778755-36803185	LN679153.1:96169-120599	-	24430	10285947-10318814	JATN01000321.1:458937-491804	+	32867	27765011-27789111	KK764743.1:8212-32312	+	24100	5	26426.2
LCB_17546	--	--	--	--	--	--	--	--	--	--	--	--	--	--	--	--	39133890-39160204	KK765135.1:4174-KK765141.1:2399	+	26314	1	26314
LCB_412	22160565-22189061	KB317723.1:112237-140733	+	28496	18873742-18895932	MRJL02000224.1:57596-79786	+	22190	24405995-24453379	LN679193.1:41100-LN679214.1:5297	+	47384	4581439-4609561	JATN01000319.1:3176929-3205051	-	28122	23793996-23799185	KK765124.1:3162-KK764706.1:1787	+	5189	5	26276.2
LCB_1282	19836252-19864480	KB317717.1:267610-295838	+	28228	17082433-17107730	MRJL02000103.1:230118-255415	+	25297	21423665-21451418	LN679113.1:284164-311917	+	27753	19721201-19752074	JATN01000314.1:720371-751244	-	30873	21429120-21448188	KK764707.1:5734-24802	+	19068	5	26243.8
LCB_3306	28793901-28825189	KB317750.1:38033-69321	+	31288	24088143-24116738	MRJL02000063.1:28372-56967	+	28595	33770071-33800344	LN679117.1:123032-153305	+	30273	11246221-11274707	JATN01000321.1:1419211-1447697	-	28486	31951069-31963630	KK765341.1:79-KK764915.1:11067	+	12561	5	26240.6
LCB_1335	12045913-12071785	KB317704.1:182875-208747	+	25872	10533058-10558268	MRJL02000067.1:153443-178653	+	25210	10213595-10238591	LN679122.1:22156-47152	+	24996	21507668-21540740	JATN01000318.1:416734-449806	-	33072	13518294-13540315	KK764698.1:41145-63166	-	22021	5	26234.2
LCB_1526	12737086-12763521	KB317704.1:874048-900483	+	26435	11142684-11164016	MRJL02000067.1:763069-784401	+	21332	10925910-10949472	LN679109.1:401664-425226	+	23562	26140207-26170635	JATN01000322.1:1576315-1606743	+	30428	14381991-14411177	KK764659.1:393720-422906	+	29186	5	26188.6
LCB_14046	--	--	--	--	--	--	--	--	--	--	--	--	49455804-49481990	JATN01000058.1:18067-JATN01000062.1:624	+	26186	--	--	--	--	1	26186
LCB_10731	--	--	--	--	--	--	--	--	--	--	--	--	3302117-3328249	JATN01000319.1:1897607-1923739	+	26132	--	--	--	--	1	26132
LCB_1363	12706904-12733052	KB317704.1:843866-870014	+	26148	11114780-11139791	MRJL02000067.1:735165-760176	+	25011	10888382-10914840	LN679109.1:364136-390594	+	26458	22205490-22233042	JATN01000318.1:1114556-1142108	+	27552	14347087-14372230	KK764659.1:358816-383959	+	25143	5	26062.4
LCB_8286	--	--	--	--	--	--	--	--	6801405-6827452	LN679111.1:27847-53894	+	26047	--	--	--	--	--	--	--	--	1	26047
LCB_14031	--	--	--	--	--	--	--	--	--	--	--	--	49009498-49035538	JATN01000010.1:6247-JATN01000014.1:1278	+	26040	--	--	--	--	1	26040
LCB_307	21055453-21091528	KB317720.1:202635-238710	+	36075	18027372-18057214	MRJL02000149.1:149776-179618	+	29842	23391093-23436156	LN679177.1:21526-66589	+	45063	3091958-3101452	JATN01000319.1:1687448-1696942	-	9494	32047534-32057170	KK764680.1:63947-73583	-	9636	5	26022
LCB_10089	--	--	--	--	--	--	--	--	35341840-35367797	LN679239.1:12812-38769	+	25957	--	--	--	--	--	--	--	--	1	25957
LCB_13894	--	--	--	--	--	--	--	--	--	--	--	--	47286640-47312564	JATN01000316.1:682977-708901	+	25924	--	--	--	--	1	25924
LCB_506	9780443-9807175	KB317701.1:767911-794643	+	26732	8647996-8674472	MRJL02000208.1:591899-618375	+	26476	31503178-31527004	LN679118.1:358389-382215	-	23826	6302358-6331328	JATN01000319.1:4897848-4926818	-	28970	9210094-9233590	KK764660.1:278540-302036	+	23496	5	25900
LCB_1290	19631718-19656349	KB317717.1:63076-87707	+	24631	16901556-16924536	MRJL02000103.1:49241-72221	+	22980	21226082-21250562	LN679113.1:86581-111061	+	24480	19943031-19976026	JATN01000314.1:942201-975196	-	32995	21357583-21381959	KK764758.1:103544-KK764906.1:22172	+	24376	5	25892.4
LCB_9696	--	--	--	--	--	--	--	--	31472824-31498714	LN679118.1:328035-353925	+	25890	--	--	--	--	--	--	--	--	1	25890
LCB_1912	19162739-19202151	KB317716.1:49300-88712	+	39412	16547547-16574694	MRJL02000230.1:37940-65087	+	27147	21004196-21030104	LN679120.1:244153-270061	+	25908	32057438-32075073	JATN01000322.1:7493546-7511181	+	17635	21143002-21162169	KK764732.1:55859-75026	+	19167	5	25853.8
LCB_17403	--	--	--	--	--	--	--	--	--	--	--	--	--	--	--	--	37128456-37154271	KK764849.1:54409-KK764882.1:25566	+	25815	1	25815
LCB_11224	--	--	--	--	--	--	--	--	--	--	--	--	10707879-10733645	JATN01000321.1:880869-906635	+	25766	--	--	--	--	1	25766
LCB_1607	33271705-33282040	KB317810.1:17544-27879	+	10335	27096337-27105351	MRJL02000152.1:13260-22274	+	9014	20746428-20756077	LN679183.1:74731-84380	+	9649	27416632-27476006	JATN01000322.1:2852740-2912114	-	59374	35285646-35326024	KK764692.1:51171-91549	-	40378	5	25750
LCB_16623	--	--	--	--	--	--	--	--	--	--	--	--	--	--	--	--	30602264-30628011	KK764812.1:13375-39122	+	25747	1	25747
LCB_2626	29264846-29294537	KB317753.1:40419-70110	+	29691	24422735-24448342	MRJL02000010.1:33418-59025	+	25607	16640762-16665371	LN679101.1:182244-206853	+	24609	43682492-43705820	JATN01000312.1:70643-93971	+	23328	32332817-32358076	KK764828.1:6232-31491	+	25259	5	25698.8
LCB_1930	22301557-22308714	KB317723.1:253229-260386	+	7157	18986176-18991745	MRJL02000224.1:170030-175599	+	5569	37837549-37910321	LN679217.1:27823-LN679278.1:11478	+	72772	32400419-32432829	JATN01000322.1:7836527-7868937	-	32410	24106864-24117226	KK764798.1:54046-64408	+	10362	5	25654
LCB_1273	23919301-23946410	KB317728.1:146952-174061	+	27109	20242740-20269784	MRJL02000102.1:120770-147814	+	27044	21591195-21617405	LN679113.1:451694-477904	+	26210	19518476-19560945	JATN01000314.1:517646-560115	-	42469	37766586-37771964	KK764948.1:19119-KK764952.1:477	-	5378	5	25642
LCB_12053	--	--	--	--	--	--	--	--	--	--	--	--	23420926-23446566	JATN01000318.1:2329992-2355632	+	25640	--	--	--	--	1	25640
LCB_1555	18257816-18291175	KB317714.1:75404-108763	+	33359	15760363-15781307	MRJL02000033.1:64919-85863	+	20944	19890481-19922102	LN679633.1:1170-LN679115.1:29787	+	31621	26979967-27001568	JATN01000322.1:2416075-2437676	-	21601	20468618-20489067	KK764677.1:89226-109675	+	20449	5	25594.8
LCB_11592	--	--	--	--	--	--	--	--	--	--	--	--	14786932-14812510	JATN01000321.1:4959922-4985500	+	25578	--	--	--	--	1	25578
LCB_1329	11961591-11986095	KB317704.1:98553-123057	+	24504	10459582-10484224	MRJL02000067.1:79967-104609	+	24642	10098371-10127087	LN679129.1:172631-201347	+	28716	21373142-21397414	JATN01000318.1:282208-306480	-	24272	--	--	--	--	4	25533.5
LCB_13825	--	--	--	--	--	--	--	--	--	--	--	--	46453309-46478829	JATN01000317.1:1316575-1342095	+	25520	--	--	--	--	1	25520
LCB_9146	--	--	--	--	--	--	--	--	22450299-22475782	LN679514.1:3045-LN679152.1:22247	+	25483	--	--	--	--	--	--	--	--	1	25483
LCB_13171	--	--	--	--	--	--	--	--	--	--	--	--	38337020-38362491	JATN01000322.1:13773128-13798599	+	25471	--	--	--	--	1	25471
LCB_2501	30729509-30753477	KB317766.1:53515-77483	+	23968	25462637-25484461	MRJL02000085.1:46277-68101	+	21824	34076264-34099210	LN679117.1:429225-452171	+	22946	41173359-41208936	JATN01000322.1:16609467-16645044	-	35577	26431239-26454228	KK764678.1:198100-221089	+	22989	5	25460.8
LCB_14087	--	--	--	--	--	--	--	--	--	--	--	--	50910436-50935832	JATN01000202.1:18751-JATN01000204.1:20646	+	25396	--	--	--	--	1	25396
LCB_756	20997238-21022288	KB317720.1:144420-169470	+	25050	17982713-18004627	MRJL02000149.1:105117-127031	+	21914	23153625-23177735	LN679132.1:50931-75041	+	24110	10831142-10859083	JATN01000321.1:1004132-1032073	+	27941	12052314-12079809	KK764781.1:6304-33799	+	27495	5	25302
LCB_11607	--	--	--	--	--	--	--	--	--	--	--	--	14973856-14999154	JATN01000321.1:5146846-5172144	+	25298	--	--	--	--	1	25298
LCB_1104	26701201-26719095	KB317739.1:27108-45002	+	17894	22554262-22571405	MRJL02000192.1:19962-37105	+	17143	32652340-32711774	LN679148.1:5121-64555	+	59434	15863682-15879909	JATN01000321.1:6036672-6052899	+	16227	29544049-29559767	KK764815.1:16370-32088	+	15718	5	25283.2
LCB_7813	--	--	--	--	28272722-28297967	MRJL02000392.1:10620-MRJL02000709.1:4	+	25245	--	--	--	--	--	--	--	--	--	--	--	--	1	25245
LCB_160	1503767-1530614	KB317696.1:1503766-1530613	+	26847	1392494-1417196	MRJL02000155.1:1380156-1404858	+	24702	2035383-2060861	LN679108.1:244804-270282	+	25478	702564-731747	JATN01000309.1:702563-731746	-	29183	1093558-1113519	KK764750.1:19876-39837	-	19961	5	25234.2
LCB_16410	--	--	--	--	--	--	--	--	--	--	--	--	--	--	--	--	29014338-29039494	KK764729.1:96734-121890	+	25156	1	25156
LCB_7874	--	--	--	--	28714060-28739129	MRJL02000551.1:23-MRJL02000602.1:75	+	25069	--	--	--	--	--	--	--	--	--	--	--	--	1	25069
LCB_3012	1183545-1209626	KB317696.1:1183544-1209625	+	26081	1084111-1109463	MRJL02000155.1:1071773-1097125	+	25352	1718474-1744527	LN679103.1:1718473-1744526	+	26053	359186-385117	JATN01000309.1:359185-385116	+	25931	13895710-13917405	KK764767.1:5728-27423	+	21695	5	25022.4
LCB_5979	34284551-34309572	KB317860.1:99-KB317862.1:217	+	25021	--	--	--	--	--	--	--	--	--	--	--	--	--	--	--	--	1	25021
LCB_1543	11433766-11461288	KB317703.1:490578-518100	+	27522	10046085-10072738	MRJL02000087.1:370305-396958	+	26653	9484975-9509709	LN679167.1:40377-65111	+	24734	26680888-26704324	JATN01000322.1:2116996-2140432	-	23436	12841417-12864172	KK764766.1:12214-34969	-	22755	5	25020
LCB_1931	22255896-22280478	KB317723.1:207568-232150	+	24582	18951099-18970816	MRJL02000224.1:134953-154670	+	19717	24568188-24594930	LN679173.1:49921-76663	+	26742	32473148-32504580	JATN01000322.1:7909256-7940688	-	31432	24054191-24076790	KK764798.1:1373-23972	+	22599	5	25014.4
LCB_3686	17187285-17212668	KB317711.1:493677-519060	+	25383	14873013-14896158	MRJL02000090.1:441699-464844	+	23145	18215341-18240809	LN679101.1:1756823-1782291	+	25468	27984906-28010154	JATN01000322.1:3421014-3446262	+	25248	18714883-18740440	KK764656.1:322367-347924	+	25557	5	24960.2
LCB_1179	31206203-31233349	KB317772.1:5978-33124	+	27146	25769768-25795226	MRJL02000073.1:5056-30514	+	25458	11279213-11304264	LN679102.1:8226-33277	+	25051	17646078-17670182	JATN01000311.1:374673-398777	-	24104	34036076-34059037	KK764858.1:9778-32739	+	22961	5	24944
LCB_2264	6937911-6959714	KB317698.1:1050182-1071985	+	21803	6124565-6139452	MRJL02000100.1:938642-953529	+	14887	4025772-4041590	LN679121.1:40017-55835	-	15818	37287584-37325848	JATN01000322.1:12723692-12761956	-	38264	22738254-22772166	KK764782.1:51958-85870	+	33912	5	24936.8
LCB_9847	--	--	--	--	--	--	--	--	32918184-32943093	LN679191.1:9730-34639	+	24909	--	--	--	--	--	--	--	--	1	24909
LCB_12198	--	--	--	--	--	--	--	--	--	--	--	--	27001569-27026452	JATN01000322.1:2437677-2462560	+	24883	--	--	--	--	1	24883
LCB_16848	--	--	--	--	--	--	--	--	--	--	--	--	--	--	--	--	32666212-32691092	KK764799.1:58774-KK765078.1:7531	+	24880	1	24880
LCB_11697	--	--	--	--	--	--	--	--	--	--	--	--	15940355-15965213	JATN01000321.1:6113345-6138203	+	24858	--	--	--	--	1	24858
LCB_10196	--	--	--	--	--	--	--	--	36541660-36566490	LN679154.1:43207-68037	+	24830	--	--	--	--	--	--	--	--	1	24830
LCB_1385	700539-728487	KB317696.1:700538-728486	+	27948	637920-660952	MRJL02000155.1:625582-648614	+	23032	1225389-1248570	LN679103.1:1225388-1248569	+	23181	22457140-22481136	JATN01000318.1:1366206-1390202	-	23996	594691-620614	KK764650.1:433749-459672	+	25923	5	24816
LCB_14018	--	--	--	--	--	--	--	--	--	--	--	--	48852489-48877287	JATN01000047.1:1916-JATN01000019.1:5294	+	24798	--	--	--	--	1	24798
LCB_13828	--	--	--	--	--	--	--	--	--	--	--	--	46484298-46509060	JATN01000317.1:1347564-JATN01000307.1:4044	+	24762	--	--	--	--	1	24762
LCB_12304	--	--	--	--	--	--	--	--	--	--	--	--	28603172-28627932	JATN01000322.1:4039280-4064040	+	24760	--	--	--	--	1	24760
LCB_11334	--	--	--	--	--	--	--	--	--	--	--	--	11787341-11812039	JATN01000321.1:1960331-1985029	+	24698	--	--	--	--	1	24698
LCB_10998	--	--	--	--	--	--	--	--	--	--	--	--	6407175-6431866	JATN01000319.1:5002665-5027356	+	24691	--	--	--	--	1	24691
LCB_2837	25810920-25836014	KB317735.1:72140-97234	+	25094	21811194-21833640	MRJL02000210.1:63474-85920	+	22446	25468248-25493261	LN679106.1:427547-452560	+	25013	47688548-47713741	JATN01000316.1:1084885-1110078	+	25193	28340106-28365783	KK764673.1:169119-194796	-	25677	5	24684.6
LCB_239	23077397-23128404	KB317725.1:284903-335910	+	51007	19573252-19594809	MRJL02000062.1:209380-MRJL02001221.1:0	+	21557	42713751-42715132	LN679947.1:482-1863	-	1381	--	--	--	--	--	--	--	--	3	24648.3
LCB_2505	30703762-30728587	KB317766.1:27768-52593	+	24825	25443266-25462632	MRJL02000085.1:26906-46272	+	19366	34046936-34075883	LN679117.1:399897-428844	+	28947	41262719-41290963	JATN01000322.1:16698827-16727071	-	28244	26404217-26425801	KK764678.1:171078-192662	+	21584	5	24593.2
LCB_16011	--	--	--	--	--	--	--	--	--	--	--	--	--	--	--	--	24987016-25011554	KK764839.1:42650-KK764657.1:8320	+	24538	1	24538
LCB_267	29596204-29619061	KB317755.1:87468-110325	+	22857	24637599-24656692	MRJL02000097.1:54005-73098	+	19093	19711222-19734285	LN679126.1:240580-263643	-	23063	2451063-2485587	JATN01000319.1:1046553-1081077	-	34524	32538504-32561653	KK764724.1:71638-94787	+	23149	5	24537.2
LCB_13629	--	--	--	--	--	--	--	--	--	--	--	--	43346573-43371104	JATN01000322.1:18782681-18807212	+	24531	--	--	--	--	1	24531
LCB_9288	--	--	--	--	--	--	--	--	24340379-24364896	LN679155.1:126986-LN679193.1:1	+	24517	--	--	--	--	--	--	--	--	1	24517
LCB_10585	--	--	--	--	--	--	--	--	--	--	--	--	1821293-1845804	JATN01000319.1:416783-441294	+	24511	--	--	--	--	1	24511
LCB_10722	--	--	--	--	--	--	--	--	--	--	--	--	3172451-3196909	JATN01000319.1:1767941-1792399	+	24458	--	--	--	--	1	24458
LCB_13019	--	--	--	--	--	--	--	--	--	--	--	--	36597294-36621722	JATN01000322.1:12033402-12057830	+	24428	--	--	--	--	1	24428
LCB_14060	--	--	--	--	--	--	--	--	--	--	--	--	49935323-49959682	JATN01000100.1:1513-JATN01000102.1:18747	+	24359	--	--	--	--	1	24359
LCB_9435	--	--	--	--	--	--	--	--	26528324-26552679	LN679157.1:139264-LN679100.1:21324	+	24355	--	--	--	--	--	--	--	--	1	24355
LCB_11180	--	--	--	--	--	--	--	--	--	--	--	--	10132199-10156538	JATN01000321.1:305189-329528	+	24339	--	--	--	--	1	24339
LCB_3244	32114507-32144197	KB317784.1:26087-55777	+	29690	26360525-26383377	MRJL02000088.1:15819-38671	+	22852	36467513-36495314	LN679186.1:45143-72944	+	27801	8107204-8145846	JATN01000319.1:6702694-6741336	+	38642	14162159-14164856	KK764659.1:173888-176585	+	2697	5	24336.4
LCB_17404	--	--	--	--	--	--	--	--	--	--	--	--	--	--	--	--	37154818-37179149	KK764882.1:26113-KK764888.1:8727	+	24331	1	24331
LCB_2535	14167866-14192142	KB317706.1:532913-557189	+	24276	12420116-12443992	MRJL02000065.1:447653-471529	+	23876	13297850-13321830	LN679102.1:2026863-2050843	-	23980	41691002-41717830	JATN01000322.1:17127110-17153938	-	26828	15462741-15485424	KK764652.1:829190-851873	-	22683	5	24328.6
LCB_12131	--	--	--	--	--	--	--	--	--	--	--	--	26065625-26089922	JATN01000322.1:1501733-1526030	+	24297	--	--	--	--	1	24297
LCB_13008	--	--	--	--	--	--	--	--	--	--	--	--	36491123-36515400	JATN01000322.1:11927231-11951508	+	24277	--	--	--	--	1	24277
LCB_12052	--	--	--	--	--	--	--	--	--	--	--	--	23396008-23420192	JATN01000318.1:2305074-2329258	+	24184	--	--	--	--	1	24184
LCB_1998	7130562-7164042	KB317699.1:163083-196563	+	33480	6286970-6318718	MRJL02000039.1:140649-172397	+	31748	5766319-5802331	LN679105.1:880810-916822	+	36012	33886910-33905338	JATN01000322.1:9323018-9341446	+	18428	2625210-2626394	KK764662.1:145016-146200	-	1184	5	24170.4
LCB_14635	--	--	--	--	--	--	--	--	--	--	--	--	--	--	--	--	7652124-7676276	KK764663.1:288953-KK764789.1:655	+	24152	1	24152
LCB_10463	--	--	--	--	--	--	--	--	41771367-41795513	LN679502.1:0-LN679510.1:17	+	24146	--	--	--	--	--	--	--	--	1	24146
LCB_4748	--	--	--	--	--	--	--	--	--	--	--	--	33013570-33048339	JATN01000322.1:8449678-8484447	+	34769	24744565-24758085	KK764795.1:54128-67648	-	13520	2	24144.5
LCB_17393	--	--	--	--	--	--	--	--	--	--	--	--	--	--	--	--	37035161-37059278	KK764835.1:22198-46315	+	24117	1	24117
LCB_1528	31531600-31560773	KB317776.1:6973-36146	+	29173	25993293-26018077	MRJL02000193.1:190-24974	+	24784	10969858-10991266	LN679109.1:445612-467020	+	21408	26190825-26212802	JATN01000322.1:1626933-1648910	+	21977	12544324-12567525	KK764791.1:18551-41752	+	23201	5	24108.6
LCB_3579	12021451-12045912	KB317704.1:158413-182874	+	24461	10512520-10533057	MRJL02000067.1:132905-153442	+	20537	10164805-10212761	LN679129.1:239065-LN679122.1:21322	+	47956	21431512-21457364	JATN01000318.1:340578-366430	+	25852	16541931-16543334	KK764736.1:63331-64734	+	1403	5	24041.8
LCB_15580	--	--	--	--	--	--	--	--	--	--	--	--	--	--	--	--	20269075-20293073	KK764651.1:821362-845360	+	23998	1	23998
LCB_1558	15269763-15297454	KB317708.1:250539-278230	+	27691	13377920-13404181	MRJL02000101.1:221865-248126	+	26261	29334986-29364989	LN679139.1:26190-56193	+	30003	27050170-27080716	JATN01000322.1:2486278-2516824	+	30546	36804407-36809196	KK765004.1:12527-KK764921.1:1241	+	4789	5	23858
LCB_14375	--	--	--	--	--	--	--	--	--	--	--	--	--	--	--	--	3243556-3267389	KK764745.1:108430-KK765275.1:23	+	23833	1	23833
LCB_2814	4647747-4666901	KB317696.1:4647746-4666900	+	19154	4096512-4112671	MRJL02000155.1:4084174-4100333	+	16159	25900163-25924924	LN679106.1:859462-884223	-	24761	47223757-47247846	JATN01000316.1:620094-644183	+	24089	2442645-2477597	KK764670.1:236998-271950	+	34952	5	23823
LCB_1203	8531702-8555512	KB317700.1:516037-539847	+	23810	7589488-7613099	MRJL02000113.1:487294-510905	+	23611	11799406-11822910	LN679102.1:528419-551923	+	23504	18197991-18223085	JATN01000311.1:926586-951680	+	25094	4231271-4254359	KK764654.1:644846-667934	+	23088	5	23821.4
LCB_17389	--	--	--	--	--	--	--	--	--	--	--	--	--	--	--	--	36979188-37002931	KK764776.1:59219-82962	+	23743	1	23743
LCB_1919	26800185-26831035	KB317739.1:126092-156942	+	30850	22637381-22661545	MRJL02000192.1:103081-127245	+	24164	21051791-21076308	LN679120.1:291748-316265	+	24517	32148989-32168576	JATN01000322.1:7585097-7604684	+	19587	29657718-29677115	KK764924.1:9407-28804	+	19397	5	23703
LCB_990	31424381-31447146	KB317774.1:59570-KB317775.1:246	+	22765	25947381-25965770	MRJL02000137.1:45093-MRJL02000348.1:1059	+	18389	35811517-35834163	LN679159.1:96294-118940	+	22646	14490834-14514862	JATN01000321.1:4663824-4687852	-	24028	33729393-33759828	KK764664.1:113578-144013	+	30435	5	23652.6
LCB_12745	--	--	--	--	--	--	--	--	--	--	--	--	33287765-33311417	JATN01000322.1:8723873-8747525	+	23652	--	--	--	--	1	23652
LCB_10765	--	--	--	--	--	--	--	--	--	--	--	--	3696282-3719925	JATN01000319.1:2291772-2315415	+	23643	--	--	--	--	1	23643
LCB_3178	5001103-5022021	KB317697.1:249759-270677	+	20918	4440738-4458649	MRJL02000166.1:191575-209486	+	17911	3702310-3723247	LN679107.1:778908-799845	+	20937	5396068-5420632	JATN01000319.1:3991558-4016122	-	24564	18004948-18038701	KK764671.1:109960-143713	-	33753	5	23616.6
LCB_1786	15921363-15950707	KB317709.1:314445-343789	+	29344	13876001-13897993	MRJL02000188.1:268618-290610	+	21992	15637102-15663661	LN679158.1:72562-99121	+	26559	30375472-30395574	JATN01000322.1:5811580-5831682	-	20102	16806796-16826875	KK764771.1:26569-46648	+	20079	5	23615.2
LCB_12433	--	--	--	--	--	--	--	--	--	--	--	--	30118585-30142199	JATN01000322.1:5554693-5578307	+	23614	--	--	--	--	1	23614
LCB_4305	20446371-20468928	KB317719.1:10983-33540	+	22557	17587048-17603849	MRJL02000143.1:3718-20519	+	16801	22522866-22555606	LN679152.1:69331-102071	+	32740	46041809-46066891	JATN01000317.1:905075-930157	-	25082	22245553-22266411	KK764674.1:157788-178646	+	20858	5	23607.6
LCB_5887	33101742-33125346	KB317805.1:12715-KB317806.1:1007	+	23604	--	--	--	--	--	--	--	--	--	--	--	--	--	--	--	--	1	23604
LCB_11532	--	--	--	--	--	--	--	--	--	--	--	--	14112013-14135616	JATN01000321.1:4285003-4308606	+	23603	--	--	--	--	1	23603
LCB_9212	--	--	--	--	--	--	--	--	23359140-23382739	LN679132.1:256446-LN679177.1:13172	+	23599	--	--	--	--	--	--	--	--	1	23599
LCB_10810	--	--	--	--	--	--	--	--	--	--	--	--	4143745-4167333	JATN01000319.1:2739235-2762823	+	23588	--	--	--	--	1	23588
LCB_14698	--	--	--	--	--	--	--	--	--	--	--	--	--	--	--	--	8399136-8422712	KK764876.1:15361-38937	+	23576	1	23576
LCB_3444	20131943-20163314	KB317718.1:126497-157868	+	31371	17332363-17360199	MRJL02000211.1:109478-137314	+	27836	22037198-22075250	LN679112.1:246712-284764	+	38052	14849739-14849869	JATN01000321.1:5022729-5022859	-	130	21772836-21793063	KK764687.1:843-21070	+	20227	5	23523.2
LCB_9825	--	--	--	--	--	--	--	--	32628829-32652339	LN679185.1:61724-LN679148.1:5120	+	23510	--	--	--	--	--	--	--	--	1	23510
LCB_12582	--	--	--	--	--	--	--	--	--	--	--	--	31845602-31869023	JATN01000322.1:7281710-7305131	+	23421	--	--	--	--	1	23421
LCB_11598	--	--	--	--	--	--	--	--	--	--	--	--	14855723-14879131	JATN01000321.1:5028713-5052121	+	23408	--	--	--	--	1	23408
LCB_9995	--	--	--	--	--	--	--	--	34312886-34336282	LN679138.1:194171-LN679374.1:980	+	23396	--	--	--	--	--	--	--	--	1	23396
LCB_1410	3616217-3637619	KB317696.1:3616216-3637618	+	21402	3159862-3179894	MRJL02000155.1:3147524-3167556	+	20032	27679288-27702878	LN679100.1:1147933-1171523	+	23590	22813536-22837851	JATN01000318.1:1722602-1746917	+	24315	5081418-5108921	KK764649.1:634093-661596	+	27503	5	23368.4
LCB_15315	--	--	--	--	--	--	--	--	--	--	--	--	--	--	--	--	16478557-16501922	KK765185.1:3718-KK764736.1:23322	+	23365	1	23365
LCB_9849	--	--	--	--	--	--	--	--	33002750-33026111	LN679191.1:94296-LN679272.1:19054	+	23361	--	--	--	--	--	--	--	--	1	23361
LCB_13624	--	--	--	--	--	--	--	--	--	--	--	--	43167539-43190862	JATN01000322.1:18603647-18626970	+	23323	--	--	--	--	1	23323
LCB_8787	--	--	--	--	--	--	--	--	16150892-16174186	LN679187.1:89114-LN679140.1:3736	+	23294	--	--	--	--	--	--	--	--	1	23294
LCB_965	18482570-18503363	KB317714.1:300158-320951	+	20793	15955473-15970618	MRJL02000033.1:260029-275174	+	15145	20139418-20163145	LN679115.1:247103-270830	+	23727	14197335-14236942	JATN01000321.1:4370325-4409932	+	39607	20695224-20712359	KK764709.1:81983-99118	+	17135	5	23281.4
LCB_12089	--	--	--	--	--	--	--	--	--	--	--	--	25080721-25104002	JATN01000322.1:516829-540110	+	23281	--	--	--	--	1	23281
LCB_11055	--	--	--	--	--	--	--	--	--	--	--	--	7279819-7303076	JATN01000319.1:5875309-5898566	+	23257	--	--	--	--	1	23257
LCB_3564	11281308-11305872	KB317703.1:338120-362684	+	24564	9926039-9945216	MRJL02000087.1:250259-269436	+	19177	22293654-22322197	LN679112.1:503168-531711	-	28543	21067660-21090163	JATN01000199.1:585-23088	+	22503	11288480-11309820	KK764759.1:80291-101631	+	21340	5	23225.4
LCB_10791	--	--	--	--	--	--	--	--	--	--	--	--	4001910-4025133	JATN01000319.1:2597400-2620623	+	23223	--	--	--	--	1	23223
LCB_10393	--	--	--	--	--	--	--	--	40160053-40183244	LN679281.1:12639-LN679285.1:9813	+	23191	--	--	--	--	--	--	--	--	1	23191
LCB_3399	--	--	--	--	--	--	--	--	--	--	--	--	13634895-13663592	JATN01000321.1:3807885-3836582	+	28697	4279229-4296842	KK764702.1:10217-27830	-	17613	2	23155
LCB_16979	--	--	--	--	--	--	--	--	--	--	--	--	--	--	--	--	34094412-34117549	KK764697.1:18394-41531	+	23137	1	23137
LCB_13298	--	--	--	--	--	--	--	--	--	--	--	--	39724322-39747414	JATN01000322.1:15160430-15183522	+	23092	--	--	--	--	1	23092
LCB_9425	--	--	--	--	--	--	--	--	26383703-26406786	LN679170.1:93584-LN679157.1:17726	+	23083	--	--	--	--	--	--	--	--	1	23083
LCB_11655	--	--	--	--	--	--	--	--	--	--	--	--	15507235-15530318	JATN01000321.1:5680225-5703308	+	23083	--	--	--	--	1	23083
LCB_9703	--	--	--	--	--	--	--	--	31547628-31570706	LN679118.1:402839-425917	+	23078	--	--	--	--	--	--	--	--	1	23078
LCB_14041	--	--	--	--	--	--	--	--	--	--	--	--	49252587-49275620	JATN01000039.1:1561-JATN01000041.1:20257	+	23033	--	--	--	--	1	23033
LCB_3091	28857179-28882745	KB317750.1:101311-126877	+	25566	24141750-24162413	MRJL02000063.1:81979-102642	+	20663	32418444-32442287	LN679133.1:205990-229833	+	23843	3101708-3125206	JATN01000319.1:1697198-1720696	+	23498	32058267-32079746	KK764680.1:74680-96159	+	21479	5	23009.8
LCB_594	17297636-17323909	KB317712.1:69036-95309	+	26273	14966772-14990303	MRJL02000141.1:55205-78736	+	23531	14330829-14353987	LN679110.1:350021-373179	+	23158	7346494-7368391	JATN01000319.1:5941984-5963881	-	21897	29685487-29705669	KK764737.1:7329-27511	+	20182	5	23008.2
LCB_10186	--	--	--	--	--	--	--	--	36400142-36423150	LN679238.1:13302-LN679186.1:780	+	23008	--	--	--	--	--	--	--	--	1	23008
LCB_17557	--	--	--	--	--	--	--	--	--	--	--	--	--	--	--	--	39314805-39337719	KK765181.1:1888-KK765189.1:2307	+	22914	1	22914
LCB_1216	8850826-8874606	KB317700.1:835161-858941	+	23780	7894507-7918251	MRJL02000113.1:792313-816057	+	23744	12121702-12144813	LN679102.1:850715-873826	+	23111	18520433-18543917	JATN01000311.1:1249028-1272512	+	23484	15841511-15861936	KK764792.1:2351-22776	+	20425	5	22908.8
LCB_10091	--	--	--	--	--	--	--	--	35378374-35401278	LN679239.1:49346-LN679156.1:17824	+	22904	--	--	--	--	--	--	--	--	1	22904
LCB_13147	--	--	--	--	--	--	--	--	--	--	--	--	37924098-37946957	JATN01000322.1:13360206-13383065	+	22859	--	--	--	--	1	22859
LCB_17424	--	--	--	--	--	--	--	--	--	--	--	--	--	--	--	--	37441500-37464327	KK764913.1:22096-KK764920.1:13699	+	22827	1	22827
LCB_10470	--	--	--	--	--	--	--	--	41883873-41906693	LN679537.1:352-LN679543.1:2995	+	22820	--	--	--	--	--	--	--	--	1	22820
LCB_1251	27156469-27180952	KB317741.1:53269-77752	+	24483	22864494-22880924	MRJL02000231.1:47053-63483	+	16430	33060224-33087030	LN679124.1:26716-53522	+	26806	19260926-19286904	JATN01000314.1:260096-286074	-	25978	30057986-30078300	KK764717.1:77208-97522	+	20314	5	22802.2
LCB_10264	--	--	--	--	--	--	--	--	37238321-37261087	LN679184.1:35561-58327	+	22766	--	--	--	--	--	--	--	--	1	22766
LCB_15661	--	--	--	--	--	--	--	--	--	--	--	--	--	--	--	--	21092381-21115126	KK764732.1:5238-27983	+	22745	1	22745
LCB_1324	11915412-11936375	KB317704.1:52374-73337	+	20963	10418802-10437349	MRJL02000067.1:39187-57734	+	18547	10040995-10062033	LN679129.1:115255-136293	+	21038	21299646-21324923	JATN01000318.1:208712-233989	+	25277	14417613-14445429	KK764755.1:6049-33865	-	27816	5	22728.2
LCB_14722	--	--	--	--	--	--	--	--	--	--	--	--	--	--	--	--	8760586-8783293	KK764754.1:86768-KK764869.1:127	+	22707	1	22707
LCB_13875	--	--	--	--	--	--	--	--	--	--	--	--	46889610-46912260	JATN01000316.1:285947-308597	+	22650	--	--	--	--	1	22650
LCB_1730	21563531-21585243	KB317721.1:302828-324540	+	21712	18416942-18439200	MRJL02000053.1:239888-262146	+	22258	15046430-15071437	LN679119.1:41752-66759	+	25007	29467816-29490426	JATN01000322.1:4903924-4926534	-	22610	22928643-22950294	KK764655.1:155599-177250	+	21651	5	22647.6
LCB_5226	16236722-16259348	KB317710.1:78409-101035	+	22626	--	--	--	--	--	--	--	--	--	--	--	--	--	--	--	--	1	22626
LCB_17496	--	--	--	--	--	--	--	--	--	--	--	--	--	--	--	--	38344127-38366739	KK765023.1:12317-KK765030.1:6338	+	22612	1	22612
LCB_177	1803701-1825365	KB317696.1:1803700-1825364	+	21664	1658422-1678503	MRJL02000155.1:1646084-1666165	+	20081	2347660-2370798	LN679108.1:557081-580219	+	23138	1040920-1064932	JATN01000309.1:1040919-1064931	+	24012	3597548-3621467	KK764654.1:11123-35042	+	23919	5	22562.8
LCB_10502	--	--	--	--	--	--	--	--	42585405-42607963	LN679872.1:477-LN679888.1:603	+	22558	--	--	--	--	--	--	--	--	1	22558
LCB_17566	--	--	--	--	--	--	--	--	--	--	--	--	--	--	--	--	39453693-39476218	KK765232.1:523-KK765242.1:744	+	22525	1	22525
LCB_17495	--	--	--	--	--	--	--	--	--	--	--	--	--	--	--	--	38320207-38342722	KK765022.1:2940-KK765023.1:10912	+	22515	1	22515
LCB_12606	--	--	--	--	--	--	--	--	--	--	--	--	31927378-31949882	JATN01000322.1:7363486-7385990	+	22504	--	--	--	--	1	22504
LCB_11929	--	--	--	--	--	--	--	--	--	--	--	--	21090164-21112667	JATN01000199.1:23089-JATN01000318.1:21733	+	22503	--	--	--	--	1	22503
LCB_3628	31560774-31586315	KB317776.1:36147-61688	+	25541	26018078-26040542	MRJL02000193.1:24975-47439	+	22464	10991267-11013361	LN679109.1:467021-489115	+	22094	26214676-26235322	JATN01000322.1:1650784-1671430	+	20646	33892269-33913945	KK764664.1:276454-298130	-	21676	5	22484.2
LCB_822	2520024-2534392	KB317696.1:2520023-2534391	+	14368	2214742-2227237	MRJL02000155.1:2202404-2214899	+	12495	26361633-26383702	LN679170.1:71514-93583	+	22069	11708098-11736772	JATN01000321.1:1881088-1909762	-	28674	2910047-2944768	KK764834.1:8206-42927	+	34721	5	22465.4
LCB_5595	27065124-27087553	KB317740.1:170918-193347	+	22429	--	--	--	--	--	--	--	--	--	--	--	--	--	--	--	--	1	22429
LCB_17585	--	--	--	--	--	--	--	--	--	--	--	--	--	--	--	--	39605699-39628075	KK765307.1:1757-KK765322.1:11	+	22376	1	22376
LCB_14850	--	--	--	--	--	--	--	--	--	--	--	--	--	--	--	--	10916093-10938435	KK764686.1:195573-KK764950.1:1664	+	22342	1	22342
LCB_14668	--	--	--	--	--	--	--	--	--	--	--	--	--	--	--	--	8096553-8118874	KK764991.1:7341-KK764684.1:11601	+	22321	1	22321
LCB_10285	--	--	--	--	--	--	--	--	37390003-37412305	LN679250.1:12516-34818	+	22302	--	--	--	--	--	--	--	--	1	22302
LCB_3437	31037502-31063735	KB317770.1:5723-31956	+	26233	25640520-25663706	MRJL02000169.1:2790-25976	+	23186	35408480-35442055	LN679156.1:25026-58601	+	33575	14467121-14484901	JATN01000321.1:4640111-4657891	-	17780	33769264-33779920	KK764664.1:153449-164105	+	10656	5	22286
LCB_3659	15241111-15269762	KB317708.1:221887-250538	+	28651	13351475-13377919	MRJL02000101.1:195420-221864	+	26444	29315787-29334985	LN679139.1:6991-26189	+	19198	27026453-27050006	JATN01000322.1:2462561-2486114	+	23553	6000153-6013687	KK764690.1:64124-77658	+	13534	5	22276
LCB_13024	--	--	--	--	--	--	--	--	--	--	--	--	36639120-36661377	JATN01000322.1:12075228-12097485	+	22257	--	--	--	--	1	22257
LCB_10730	--	--	--	--	--	--	--	--	--	--	--	--	3277891-3300134	JATN01000319.1:1873381-1895624	+	22243	--	--	--	--	1	22243
LCB_16508	--	--	--	--	--	--	--	--	--	--	--	--	--	--	--	--	29920005-29942223	KK764875.1:21598-KK764887.1:4	+	22218	1	22218
LCB_5587	26972532-26994717	KB317740.1:78326-100511	+	22185	--	--	--	--	--	--	--	--	--	--	--	--	--	--	--	--	1	22185
LCB_10492	--	--	--	--	--	--	--	--	42364592-42386753	LN679752.1:601-LN679762.1:24	+	22161	--	--	--	--	--	--	--	--	1	22161
LCB_3415	18461250-18482569	KB317714.1:278838-300157	+	21319	15935592-15955472	MRJL02000033.1:240148-260028	+	19880	20115177-20138935	LN679115.1:222862-246620	+	23758	14166928-14194837	JATN01000321.1:4339918-4367827	+	27909	20672653-20690551	KK764709.1:59412-77310	+	17898	5	22152.8
LCB_623	3066488-3088325	KB317696.1:3066487-3088324	+	21837	2672004-2693567	MRJL02000155.1:2659666-2681229	+	21563	27132671-27154257	LN679100.1:601316-622902	+	21586	7753649-7775268	JATN01000319.1:6349139-6370758	+	21619	3272692-3296845	KK764861.1:3268-27421	+	24153	5	22151.6
LCB_17451	--	--	--	--	--	--	--	--	--	--	--	--	--	--	--	--	37771965-37794089	KK764952.1:478-22602	+	22124	1	22124
LCB_10756	--	--	--	--	--	--	--	--	--	--	--	--	3564310-3586421	JATN01000319.1:2159800-2181911	+	22111	--	--	--	--	1	22111
LCB_10469	--	--	--	--	--	--	--	--	41861406-41883510	LN679528.1:3319-LN679536.1:3591	+	22104	--	--	--	--	--	--	--	--	1	22104
LCB_3684	17103450-17127081	KB317711.1:409842-433473	+	23631	14798941-14821031	MRJL02000090.1:367627-389717	+	22090	18126283-18150058	LN679101.1:1667765-1691540	+	23775	27890968-27912861	JATN01000322.1:3327076-3348969	+	21893	18628344-18647459	KK764656.1:235828-254943	+	19115	5	22100.8
LCB_13194	--	--	--	--	--	--	--	--	--	--	--	--	38695773-38717858	JATN01000322.1:14131881-14153966	+	22085	--	--	--	--	1	22085
LCB_1803	32579235-32613951	KB317792.1:33658-KB317793.1:19234	+	34716	26671065-26686630	MRJL02000232.1:27305-MRJL02000185.1:10096	+	15565	36855760-36871697	LN679220.1:18222-34159	+	15937	30673143-30701038	JATN01000322.1:6109251-6137146	+	27895	5956885-5973103	KK764690.1:20856-37074	+	16218	5	22066.2
LCB_13272	--	--	--	--	--	--	--	--	--	--	--	--	39495324-39517349	JATN01000322.1:14931432-14953457	+	22025	--	--	--	--	1	22025
LCB_9289	--	--	--	--	--	--	--	--	24383974-24405994	LN679193.1:19079-41099	+	22020	--	--	--	--	--	--	--	--	1	22020
LCB_16456	--	--	--	--	--	--	--	--	--	--	--	--	--	--	--	--	29472831-29494847	KK764682.1:168268-190284	+	22016	1	22016
LCB_1541	11470025-11493365	KB317703.1:526837-550177	+	23340	10079875-10099252	MRJL02000087.1:404095-423472	+	19377	9523991-9546107	LN679167.1:79393-LN679280.1:524	+	22116	26642174-26665260	JATN01000322.1:2078282-2101368	-	23086	11495516-11517642	KK764712.1:70-22196	+	22126	5	22009
LCB_17392	--	--	--	--	--	--	--	--	--	--	--	--	--	--	--	--	37011083-37033068	KK764776.1:91114-KK764835.1:20105	+	21985	1	21985
LCB_16032	--	--	--	--	--	--	--	--	--	--	--	--	--	--	--	--	25512391-25534369	KK764657.1:509157-531135	+	21978	1	21978
LCB_12957	--	--	--	--	--	--	--	--	--	--	--	--	35980624-36002548	JATN01000322.1:11416732-11438656	+	21924	--	--	--	--	1	21924
LCB_708	29082063-29111034	KB317752.1:10994-39965	+	28971	24280399-24299102	MRJL02000151.1:2501-21204	+	18703	4711373-4737357	LN679116.1:384890-410874	-	25984	9782179-9799121	JATN01000310.1:683967-700909	+	16942	35735425-35754384	KK764854.1:27355-46314	-	18959	5	21911.8
LCB_13764	--	--	--	--	--	--	--	--	--	--	--	--	45810242-45832123	JATN01000317.1:673508-695389	+	21881	--	--	--	--	1	21881
LCB_10865	--	--	--	--	--	--	--	--	--	--	--	--	4674755-4696612	JATN01000319.1:3270245-3292102	+	21857	--	--	--	--	1	21857
LCB_10347	--	--	--	--	--	--	--	--	37925726-37947575	LN679405.1:3781-LN679233.1:19257	+	21849	--	--	--	--	--	--	--	--	1	21849
LCB_10999	--	--	--	--	--	--	--	--	--	--	--	--	6434765-6456588	JATN01000319.1:5030255-5052078	+	21823	--	--	--	--	1	21823
LCB_1321	11861305-11890909	KB317703.1:918117-KB317704.1:27871	+	29604	10377142-10400086	MRJL02000087.1:701362-MRJL02000067.1:20471	+	22944	9980289-9997854	LN679129.1:54549-72114	+	17565	21243845-21264237	JATN01000318.1:152911-173303	+	20392	14464588-14483194	KK764755.1:53024-71630	-	18606	5	21822.2
LCB_15022	--	--	--	--	--	--	--	--	--	--	--	--	--	--	--	--	12331329-12353132	KK764753.1:106786-KK764806.1:19167	+	21803	1	21803
LCB_11578	--	--	--	--	--	--	--	--	--	--	--	--	14594329-14616131	JATN01000321.1:4767319-4789121	+	21802	--	--	--	--	1	21802
LCB_15070	--	--	--	--	--	--	--	--	--	--	--	--	--	--	--	--	12734929-12756698	KK764711.1:71459-93228	+	21769	1	21769
LCB_1469	14757774-14782382	KB317707.1:338578-363186	+	24608	12940872-12961646	MRJL02000028.1:287268-308042	+	20774	14775373-14797763	LN679127.1:69713-92103	+	22390	24519880-24542570	JATN01000313.1:268070-290760	+	22690	16199818-16218177	KK764780.1:36578-54937	+	18359	5	21764.2
LCB_1208	8758530-8780651	KB317700.1:742865-764986	+	22121	7806575-7825439	MRJL02000113.1:704381-723245	+	18864	12026645-12048344	LN679102.1:755658-777357	+	21699	18429634-18450869	JATN01000311.1:1158229-1179464	+	21235	7940441-7965238	KK764688.1:82676-107473	+	24797	5	21743.2
LCB_1840	19968065-19996184	KB317717.1:399423-427542	+	28119	17201159-17222462	MRJL02000103.1:348844-MRJL02001408.1:177	+	21303	56283-80387	LN679103.1:56282-80386	-	24104	31231177-31249986	JATN01000322.1:6667285-6686094	-	18809	21741482-21757715	KK764865.1:15872-32105	+	16233	5	21713.6
LCB_16281	--	--	--	--	--	--	--	--	--	--	--	--	--	--	--	--	27953637-27975346	KK764810.1:41958-63667	+	21709	1	21709
LCB_13735	--	--	--	--	--	--	--	--	--	--	--	--	45586453-45608118	JATN01000317.1:449719-471384	+	21665	--	--	--	--	1	21665
LCB_11067	--	--	--	--	--	--	--	--	--	--	--	--	7425147-7446808	JATN01000319.1:6020637-6042298	+	21661	--	--	--	--	1	21661
LCB_1223	12862520-12886071	KB317705.1:90764-114315	+	23551	11249841-11271123	MRJL02000133.1:80962-102244	+	21282	12280723-12303761	LN679102.1:1009736-1032774	+	23038	18698188-18720108	JATN01000311.1:1426783-1448703	+	21920	14555831-14574332	KK764796.1:27-18528	+	18501	5	21658.4
LCB_2000	7079297-7101544	KB317699.1:111818-134065	+	22247	6241997-6262980	MRJL02000039.1:95676-116659	+	20983	5803713-5825674	LN679105.1:918204-940165	+	21961	33905589-33926937	JATN01000322.1:9341697-9363045	+	21348	--	--	--	--	4	21634.8
LCB_4001	5569875-5599142	KB317697.1:818531-847798	+	29267	4946048-4967051	MRJL02000166.1:696885-717888	+	21003	6513388-6533794	LN679114.1:255197-275603	+	20406	37530011-37548976	JATN01000322.1:12966119-12985084	+	18965	2598231-2616735	KK764662.1:118037-136541	+	18504	5	21629
LCB_8012	--	--	--	--	--	--	--	--	2610779-2632406	LN679330.1:951-LN679312.1:5	+	21627	--	--	--	--	--	--	--	--	1	21627
LCB_2477	24173910-24194640	KB317729.1:96824-117554	+	20730	20456272-20471984	MRJL02000198.1:88212-103924	+	15712	29691272-29713015	LN679175.1:25095-46838	+	21743	40872060-40897046	JATN01000322.1:16308168-16333154	+	24986	26482548-26507332	KK764813.1:14166-38950	+	24784	5	21591
LCB_10900	--	--	--	--	--	--	--	--	--	--	--	--	5170942-5192527	JATN01000319.1:3766432-3788017	+	21585	--	--	--	--	1	21585
LCB_17423	--	--	--	--	--	--	--	--	--	--	--	--	--	--	--	--	37418712-37440285	KK764905.1:32255-KK764913.1:20881	+	21573	1	21573
LCB_548	9608937-9628044	KB317701.1:596405-615512	+	19107	8506627-8524492	MRJL02000208.1:450530-468395	+	17865	7302299-7339345	LN679111.1:528741-565787	+	37046	6613735-6634381	JATN01000319.1:5209225-5229871	-	20646	31984838-31998029	KK764680.1:1251-14442	-	13191	5	21571
LCB_12569	--	--	--	--	--	--	--	--	--	--	--	--	31674401-31695937	JATN01000322.1:7110509-7132045	+	21536	--	--	--	--	1	21536
LCB_14029	--	--	--	--	--	--	--	--	--	--	--	--	48926666-48948193	JATN01000192.1:16075-JATN01000292.1:18875	+	21527	--	--	--	--	1	21527
LCB_270	9093867-9132452	KB317701.1:81335-119920	+	38585	8125054-8145967	MRJL02000208.1:68957-89870	+	20913	6199919-6221415	LN679198.1:24588-46084	+	21496	2546858-2561370	JATN01000319.1:1142348-1156860	+	14512	8229526-8241421	KK764684.1:122253-134148	+	11895	5	21480.2
LCB_13473	--	--	--	--	--	--	--	--	--	--	--	--	41436338-41457803	JATN01000322.1:16872446-16893911	+	21465	--	--	--	--	1	21465
LCB_2733	20488184-20510625	KB317719.1:52796-75237	+	22441	17618163-17639260	MRJL02000143.1:34833-55930	+	21097	22565769-22587824	LN679152.1:112234-134289	+	22055	46006476-46026328	JATN01000317.1:869742-889594	-	19852	22276403-22298184	KK764674.1:188638-210419	+	21781	5	21445.2
LCB_561	9381908-9399648	KB317701.1:369376-387116	+	17740	8324137-8336354	MRJL02000208.1:268040-280257	+	12217	7035089-7068543	LN679111.1:261531-294985	+	33454	6863318-6886242	JATN01000319.1:5458808-5481732	-	22924	11377475-11398336	KK764701.1:64748-85609	-	20861	5	21439.2
LCB_17479	--	--	--	--	--	--	--	--	--	--	--	--	--	--	--	--	38055740-38077139	KK764983.1:4911-KK764985.1:7156	+	21399	1	21399
LCB_1852	20406530-20430010	KB317718.1:401084-424564	+	23480	17556010-17577351	MRJL02000211.1:333125-354466	+	21341	182365-202256	LN679103.1:182364-202255	+	19891	31365205-31387082	JATN01000322.1:6801313-6823190	+	21877	22020199-22040279	KK764954.1:3358-23438	+	20080	5	21333.8
LCB_9837	--	--	--	--	--	--	--	--	32830861-32852177	LN679148.1:183642-LN679964.1:660	+	21316	--	--	--	--	--	--	--	--	1	21316
LCB_482	32395012-32413661	KB317789.1:11824-30473	+	18649	26538429-26555522	MRJL02000162.1:1770-18863	+	17093	31150385-31172160	LN679118.1:5596-27371	-	21775	5911375-5936365	JATN01000319.1:4506865-4531855	-	24990	26867493-26891303	KK764666.1:81356-105166	+	23810	5	21263.4
LCB_10934	--	--	--	--	--	--	--	--	--	--	--	--	5629808-5651056	JATN01000319.1:4225298-4246546	+	21248	--	--	--	--	1	21248
LCB_12060	--	--	--	--	--	--	--	--	--	--	--	--	23531874-23553115	JATN01000318.1:2440940-2462181	+	21241	--	--	--	--	1	21241
LCB_17321	--	--	--	--	--	--	--	--	--	--	--	--	--	--	--	--	36400514-36421729	KK764884.1:19426-KK765095.1:1312	+	21215	1	21215
LCB_16713	--	--	--	--	--	--	--	--	--	--	--	--	--	--	--	--	31566920-31588121	KK764728.1:58253-79454	+	21201	1	21201
LCB_14104	--	--	--	--	--	--	--	--	--	--	--	--	51322040-51343224	JATN01000276.1:2777-JATN01000278.1:96	+	21184	--	--	--	--	1	21184
LCB_3743	22636299-22656308	KB317724.1:204145-224154	+	20009	19253530-19272059	MRJL02000032.1:173678-192207	+	18529	24634844-24656043	LN679194.1:15807-37006	+	21199	30253907-30281144	JATN01000322.1:5690015-5717252	+	27237	24528674-24547511	KK764699.1:109229-128066	+	18837	5	21162.2
LCB_11214	--	--	--	--	--	--	--	--	--	--	--	--	10600310-10621470	JATN01000321.1:773300-794460	+	21160	--	--	--	--	1	21160
LCB_7905	--	--	--	--	--	--	--	--	35141-56282	LN679103.1:35140-56281	+	21141	--	--	--	--	--	--	--	--	1	21141
LCB_2793	31130856-31153658	KB317771.1:13943-36745	+	22802	25714003-25727628	MRJL02000115.1:8452-22077	+	13625	7726205-7748466	LN679125.1:211768-234029	-	22261	46797258-46824019	JATN01000316.1:193595-220356	+	26761	33945166-33965416	KK764820.1:22797-43047	+	20250	5	21139.8
LCB_14086	--	--	--	--	--	--	--	--	--	--	--	--	50889047-50910181	JATN01000201.1:2234-JATN01000202.1:18496	+	21134	--	--	--	--	1	21134
LCB_9626	--	--	--	--	--	--	--	--	30380351-30401475	LN679141.1:52991-74115	+	21124	--	--	--	--	--	--	--	--	1	21124
LCB_17582	--	--	--	--	--	--	--	--	--	--	--	--	--	--	--	--	39570507-39591626	KK765286.1:1101-KK765300.1:131	+	21119	1	21119
LCB_11373	--	--	--	--	--	--	--	--	--	--	--	--	12091843-12112951	JATN01000321.1:2264833-2285941	+	21108	--	--	--	--	1	21108
LCB_3950	31678819-31705216	KB317778.1:5087-31484	+	26397	26061465-26085517	MRJL02000148.1:2555-26607	+	24052	36056567-36081044	LN679135.1:154781-179258	+	24477	35611352-35627481	JATN01000322.1:11047460-11063589	-	16129	13212314-13226730	KK764669.1:252902-267318	+	14416	5	21094.2
LCB_8928	--	--	--	--	--	--	--	--	19370794-19391867	LN679101.1:2912276-2933349	+	21073	--	--	--	--	--	--	--	--	1	21073
LCB_3113	24280760-24301692	KB317729.1:203674-224606	+	20932	20552103-20570226	MRJL02000198.1:184043-202166	+	18123	29961892-29983254	LN679131.1:192464-213826	+	21362	3609125-3632216	JATN01000319.1:2204615-2227706	+	23091	2078439-2100275	KK764665.1:240338-262174	-	21836	5	21068.8
LCB_14372	--	--	--	--	--	--	--	--	--	--	--	--	--	--	--	--	3136207-3157263	KK764745.1:1081-22137	+	21056	1	21056
LCB_10652	--	--	--	--	--	--	--	--	--	--	--	--	2488787-2509824	JATN01000319.1:1084277-1105314	+	21037	--	--	--	--	1	21037
LCB_1279	19865607-19886096	KB317717.1:296965-317454	+	20489	17108856-17128702	MRJL02000103.1:256541-276387	+	19846	21452527-21473284	LN679113.1:313026-333783	+	20757	19696081-19718947	JATN01000314.1:695251-718117	-	22866	21450212-21471329	KK764707.1:26826-47943	+	21117	5	21015
LCB_9187	--	--	--	--	--	--	--	--	22863646-22884657	LN679146.1:179791-LN679881.1:142	+	21011	--	--	--	--	--	--	--	--	1	21011
LCB_545	9705032-9726773	KB317701.1:692500-714241	+	21741	8584945-8600014	MRJL02000208.1:528848-543917	+	15069	7410987-7447817	LN679111.1:637429-674259	+	36830	6505384-6523407	JATN01000319.1:5100874-5118897	-	18023	8914304-8927629	KK764892.1:19879-33204	+	13325	5	20997.6
LCB_17587	--	--	--	--	--	--	--	--	--	--	--	--	--	--	--	--	39636445-39657427	KK765328.1:33-KK765344.1:1561	+	20982	1	20982
LCB_501	32872543-32889740	KB317799.1:8038-25235	+	17197	26885801-26902832	MRJL02000203.1:5202-22233	+	17031	31377480-31398195	LN679118.1:232691-253406	+	20715	6178589-6204565	JATN01000319.1:4774079-4800055	+	25976	35040970-35064940	KK764727.1:101556-125526	+	23970	5	20977.8
LCB_1289	19656350-19676673	KB317717.1:87708-108031	+	20323	16924537-16942578	MRJL02000103.1:72222-90263	+	18041	21250563-21269724	LN679113.1:111062-130223	+	19161	19915418-19943023	JATN01000314.1:914588-942193	-	27605	21566309-21585703	KK764707.1:142923-162317	-	19394	5	20904.8
LCB_634	3901586-3923675	KB317696.1:3901585-3923674	+	22089	3435717-3457138	MRJL02000155.1:3423379-3444800	+	21421	29036830-29057909	LN679100.1:2505475-2526554	-	21079	8253317-8274688	JATN01000286.1:11973-33344	+	21371	3887789-3906334	KK764654.1:301364-319909	+	18545	5	20901
LCB_10912	--	--	--	--	--	--	--	--	--	--	--	--	5294287-5315171	JATN01000319.1:3889777-3910661	+	20884	--	--	--	--	1	20884
LCB_15774	--	--	--	--	--	--	--	--	--	--	--	--	--	--	--	--	22310109-22330952	KK764674.1:222344-243187	+	20843	1	20843
LCB_1249	23813427-23834648	KB317728.1:41078-62299	+	21221	20153474-20173204	MRJL02000102.1:31504-51234	+	19730	33224311-33246757	LN679124.1:190803-213249	+	22446	19075437-19098369	JATN01000314.1:74607-97539	-	22932	30370870-30388616	KK764735.1:54000-71746	+	17746	5	20815
LCB_3527	8643965-8665062	KB317700.1:628300-649397	+	21097	7694287-7715680	MRJL02000113.1:592093-613486	+	21393	11911728-11932924	LN679102.1:640741-661937	+	21196	18316620-18337205	JATN01000311.1:1045215-1065800	+	20585	36279503-36299255	KK764757.1:87442-KK764956.1:3	+	19752	5	20804.6
LCB_7831	--	--	--	--	28412978-28433767	MRJL02001155.1:16-MRJL02001191.1:193	+	20789	--	--	--	--	--	--	--	--	--	--	--	--	1	20789
LCB_12247	--	--	--	--	--	--	--	--	--	--	--	--	27518433-27539173	JATN01000322.1:2954541-2975281	+	20740	--	--	--	--	1	20740
LCB_2259	26854681-26877110	KB317739.1:180588-203017	+	22429	22675742-22695095	MRJL02000192.1:141442-160795	+	19353	21094640-21117834	LN679120.1:334597-357791	+	23194	37243384-37266931	JATN01000322.1:12679492-12703039	+	23547	29785953-29801112	KK764737.1:107795-122954	+	15159	5	20736.4
LCB_14093	--	--	--	--	--	--	--	--	--	--	--	--	51163302-51184037	JATN01000241.1:636-JATN01000242.1:15752	+	20735	--	--	--	--	1	20735
LCB_3553	19810190-19832041	KB317717.1:241548-263399	+	21851	17057983-17078290	MRJL02000103.1:205668-225975	+	20307	21398603-21419607	LN679113.1:259102-280106	+	21004	19765164-19786332	JATN01000314.1:764334-785502	-	21168	15919715-15939057	KK764695.1:2-19344	-	19342	5	20734.4
LCB_3115	24231321-24253318	KB317729.1:154235-176232	+	21997	20506133-20525187	MRJL02000198.1:138073-157127	+	19054	30000496-30020202	LN679131.1:231068-250774	-	19706	3663813-3688003	JATN01000319.1:2259303-2283493	-	24190	17504710-17523331	KK764769.1:1032-19653	+	18621	5	20713.6
LCB_11756	--	--	--	--	--	--	--	--	--	--	--	--	17248976-17269685	JATN01000321.1:7421966-7442675	+	20709	--	--	--	--	1	20709
LCB_1819	29114060-29135016	KB317752.1:42991-63947	+	20956	24300509-24318584	MRJL02000151.1:22611-40686	+	18075	36365095-36386016	LN679149.1:223566-244487	-	20921	30952829-30974658	JATN01000322.1:6388937-6410766	+	21829	35831931-35853644	KK764772.1:73259-94972	+	21713	5	20698.8
LCB_16181	--	--	--	--	--	--	--	--	--	--	--	--	--	--	--	--	26729664-26750356	KK765404.1:1265-KK764843.1:20674	+	20692	1	20692
LCB_9999	--	--	--	--	--	--	--	--	34359534-34380225	LN679291.1:9602-30293	+	20691	--	--	--	--	--	--	--	--	1	20691
LCB_10173	--	--	--	--	--	--	--	--	36173794-36194460	LN679149.1:32265-52931	+	20666	--	--	--	--	--	--	--	--	1	20666
LCB_3613	20163315-20187082	KB317718.1:157869-181636	+	23767	17360200-17382065	MRJL02000211.1:137315-159180	+	21865	22075251-22095227	LN679112.1:284765-304741	+	19976	24579772-24594798	JATN01000322.1:15880-30906	-	15026	21797137-21819750	KK764687.1:25144-47757	+	22613	5	20649.4
LCB_5903	33454311-33474928	KB317816.1:17914-KB317817.1:10625	+	20617	--	--	--	--	--	--	--	--	--	--	--	--	--	--	--	--	1	20617
LCB_1183	8072023-8092149	KB317700.1:56358-76484	+	20126	7155059-7173562	MRJL02000113.1:52865-71368	+	18503	11333941-11354481	LN679102.1:62954-83494	+	20540	17701164-17724185	JATN01000311.1:429759-452780	+	23021	32300927-32321654	KK764746.1:90866-111593	-	20727	5	20583.4
LCB_1352	12459663-12482232	KB317704.1:596625-619194	+	22569	10901229-10921217	MRJL02000067.1:521614-541602	+	19988	10620238-10638039	LN679109.1:95992-113793	+	17801	21911087-21938377	JATN01000318.1:820153-847443	+	27290	13823595-13838721	KK764685.1:154336-169462	+	15126	5	20554.8
LCB_13795	--	--	--	--	--	--	--	--	--	--	--	--	46103671-46124174	JATN01000317.1:966937-987440	+	20503	--	--	--	--	1	20503
LCB_4116	9170014-9203831	KB317701.1:157482-191299	+	33817	8158837-8181246	MRJL02000208.1:102740-125149	+	22409	26102901-26123077	LN679277.1:8017-LN679150.1:5429	-	20176	39838228-39848529	JATN01000322.1:15274336-15284637	+	10301	8357542-8373327	KK764845.1:29502-45287	+	15785	5	20497.6
LCB_171	1762117-1782665	KB317696.1:1762116-1782664	+	20548	1627306-1644017	MRJL02000155.1:1614968-1631679	+	16711	2294056-2315971	LN679108.1:503477-525392	+	21915	977892-1000075	JATN01000309.1:977891-1000074	+	22183	1492277-1513374	KK764661.1:89935-111032	+	21097	5	20490.8
LCB_12084	--	--	--	--	--	--	--	--	--	--	--	--	24594799-24615229	JATN01000322.1:30907-51337	+	20430	--	--	--	--	1	20430
LCB_11105	--	--	--	--	--	--	--	--	--	--	--	--	8063577-8083963	JATN01000319.1:6659067-6679453	+	20386	--	--	--	--	1	20386
LCB_1445	16319180-16343591	KB317710.1:160867-185278	+	24411	14176273-14195106	MRJL02000219.1:92205-111038	+	18833	15857255-15879610	LN679144.1:17261-39616	-	22355	23481473-23497036	JATN01000318.1:2390539-2406102	-	15563	17395370-17415990	KK764719.1:94752-115372	+	20620	5	20356.4
LCB_17408	--	--	--	--	--	--	--	--	--	--	--	--	--	--	--	--	37192499-37212845	KK764888.1:22077-KK764890.1:4324	+	20346	1	20346
LCB_3406	7790852-7812508	KB317699.1:823373-845029	+	21656	6899430-6919602	MRJL02000039.1:753109-773281	+	20172	5091502-5113616	LN679105.1:205993-228107	-	22114	13797970-13816865	JATN01000321.1:3970960-3989855	+	18895	7393414-7412302	KK764663.1:30243-49131	+	18888	5	20345
LCB_2604	5778483-5796476	KB317697.1:1027139-1045132	+	17993	5109651-5124808	MRJL02000166.1:860488-875645	+	15157	3958476-3981617	LN679221.1:19539-42680	+	23141	42748964-42765682	JATN01000322.1:18185072-18201790	-	16718	6417081-6445771	KK764734.1:53662-82352	+	28690	5	20339.8
LCB_9382	--	--	--	--	--	--	--	--	25749204-25769513	LN679106.1:708503-728812	+	20309	--	--	--	--	--	--	--	--	1	20309
LCB_16102	--	--	--	--	--	--	--	--	--	--	--	--	--	--	--	--	26013004-26033302	KK764874.1:13511-33809	+	20298	1	20298
LCB_1065	5860284-5883356	KB317697.1:1108940-1132012	+	23072	5151472-5173268	MRJL02000166.1:902309-924105	+	21796	26755393-26775780	LN679100.1:224038-244425	+	20387	15279130-15293551	JATN01000321.1:5452120-5466541	+	14421	19089823-19111563	KK764822.1:43730-65470	-	21740	5	20283.2
LCB_1836	29201321-29222794	KB317752.1:130252-151725	+	21473	24370002-24389314	MRJL02000151.1:92104-111416	+	19312	34452535-34474029	LN679163.1:68831-90325	+	21494	31130217-31149111	JATN01000322.1:6566325-6585219	+	18894	36040926-36061081	KK764819.1:29965-50120	+	20155	5	20265.6
LCB_4320	24828354-24850429	KB317731.1:166315-188390	+	22075	21002816-21020930	MRJL02000038.1:140568-158682	+	18114	30750745-30770518	LN679123.1:213633-233406	+	19773	46386538-46408494	JATN01000317.1:1249804-1271760	+	21956	27259273-27278589	KK764691.1:105943-125259	+	19316	5	20246.8
LCB_14717	--	--	--	--	--	--	--	--	--	--	--	--	--	--	--	--	8672391-8692630	KK764696.1:190955-KK764754.1:18812	+	20239	1	20239
LCB_864	5667500-5684264	KB317697.1:916156-932920	+	16764	5019906-5034909	MRJL02000166.1:770743-785746	+	15003	20253502-20272763	LN679115.1:361187-380448	+	19261	12558243-12594634	JATN01000321.1:2731233-2767624	-	36391	27300336-27313993	KK764691.1:147006-160663	-	13657	5	20215.2
LCB_2276	30189905-30213144	KB317761.1:4802-28041	+	23239	25056780-25076348	MRJL02001164.1:233-MRJL02000235.1:18827	+	19568	6452912-6481489	LN679114.1:194721-223298	-	28577	37512425-37527518	JATN01000322.1:12948533-12963626	+	15093	2576489-2591071	KK764662.1:96295-110877	+	14582	5	20211.8
LCB_2430	26234986-26255720	KB317737.1:19576-40310	+	20734	22187690-22202724	MRJL02000175.1:13601-28635	+	15034	3001818-3028742	LN679107.1:78416-105340	-	26924	40287327-40308184	JATN01000322.1:15723435-15744292	-	20857	2243644-2261119	KK764670.1:37997-55472	-	17475	5	20204.8
LCB_14049	--	--	--	--	--	--	--	--	--	--	--	--	49621530-49641721	JATN01000075.1:1960-JATN01000076.1:136	+	20191	--	--	--	--	1	20191
LCB_10362	--	--	--	--	--	--	--	--	38219804-38239992	LN679247.1:14-20202	+	20188	--	--	--	--	--	--	--	--	1	20188
LCB_8602	--	--	--	--	--	--	--	--	13978171-13998345	LN679727.1:13-LN679110.1:17537	+	20174	--	--	--	--	--	--	--	--	1	20174
LCB_10310	--	--	--	--	--	--	--	--	37520345-37540497	LN679246.1:6283-26435	+	20152	--	--	--	--	--	--	--	--	1	20152
LCB_1590	28332775-28350251	KB317747.1:77384-94860	+	17476	23750439-23763250	MRJL02000037.1:56369-69180	+	12811	33591808-33626502	LN679182.1:45646-80340	+	34694	27323574-27338706	JATN01000322.1:2759682-2774814	+	15132	--	--	--	--	4	20028.2
LCB_15756	--	--	--	--	--	--	--	--	--	--	--	--	--	--	--	--	22145579-22165595	KK764674.1:57814-77830	+	20016	1	20016
LCB_10049	--	--	--	--	--	--	--	--	35073929-35093933	LN679143.1:205279-LN679147.1:1954	+	20004	--	--	--	--	--	--	--	--	1	20004
LCB_12498	--	--	--	--	--	--	--	--	--	--	--	--	30761032-30780952	JATN01000322.1:6197140-6217060	+	19920	--	--	--	--	1	19920
LCB_12427	--	--	--	--	--	--	--	--	--	--	--	--	30050761-30070661	JATN01000322.1:5486869-5506769	+	19900	--	--	--	--	1	19900
LCB_10238	--	--	--	--	--	--	--	--	36901950-36921840	LN679166.1:12613-32503	+	19890	--	--	--	--	--	--	--	--	1	19890
LCB_10105	--	--	--	--	--	--	--	--	35537474-35557343	LN679156.1:154020-LN679284.1:17208	+	19869	--	--	--	--	--	--	--	--	1	19869
LCB_2335	11609343-11622402	KB317703.1:666155-679214	+	13059	10192547-10203839	MRJL02000087.1:516767-528059	+	11292	9736272-9755221	LN679130.1:107558-126507	+	18949	38668774-38695772	JATN01000322.1:14104882-14131880	+	26998	11601238-11630272	KK764712.1:105792-134826	+	29034	5	19866.4
LCB_13441	--	--	--	--	--	--	--	--	--	--	--	--	41153538-41173358	JATN01000322.1:16589646-16609466	+	19820	--	--	--	--	1	19820
LCB_10757	--	--	--	--	--	--	--	--	--	--	--	--	3586913-3606682	JATN01000319.1:2182403-2202172	+	19769	--	--	--	--	1	19769
LCB_1458	14595527-14611611	KB317707.1:176331-192415	+	16084	12803148-12815353	MRJL02000028.1:149544-161749	+	12205	14601739-14620847	LN679110.1:620931-640039	+	19108	24278034-24326990	JATN01000313.1:26224-75180	+	48956	16113015-16115322	KK765262.1:21-2328	+	2307	5	19732
LCB_1348	12389050-12409635	KB317704.1:526012-546597	+	20585	10838712-10856809	MRJL02000067.1:459097-477194	+	18097	10545864-10566885	LN679109.1:21618-42639	+	21021	21853608-21872799	JATN01000318.1:762674-781865	-	19191	--	--	--	--	4	19723.5
LCB_3639	22582586-22601759	KB317724.1:150432-169605	+	19173	19210461-19227582	MRJL02000032.1:130609-147730	+	17121	11206017-11229563	LN679109.1:681771-705317	+	23546	26505506-26525053	JATN01000322.1:1941614-1961161	+	19547	24348555-24367676	KK764722.1:114791-133912	+	19121	5	19701.6
LCB_13939	--	--	--	--	--	--	--	--	--	--	--	--	47897498-47917197	JATN01000316.1:1293835-1313534	+	19699	--	--	--	--	1	19699
LCB_12413	--	--	--	--	--	--	--	--	--	--	--	--	29875933-29895620	JATN01000322.1:5312041-5331728	+	19687	--	--	--	--	1	19687
LCB_12340	--	--	--	--	--	--	--	--	--	--	--	--	28992691-29012371	JATN01000322.1:4428799-4448479	+	19680	--	--	--	--	1	19680
LCB_9623	--	--	--	--	--	--	--	--	30313710-30333387	LN679270.1:21020-LN679141.1:6027	+	19677	--	--	--	--	--	--	--	--	1	19677
LCB_17597	--	--	--	--	--	--	--	--	--	--	--	--	--	--	--	--	39700557-39720218	KK765374.1:965-KK765393.1:14	+	19661	1	19661
LCB_3869	22829637-22846616	KB317725.1:37143-54122	+	16979	19385283-19401170	MRJL02000062.1:21411-37298	+	15887	24862995-24890238	LN679151.1:91757-119000	+	27243	33145246-33164391	JATN01000322.1:8581354-8600499	-	19145	13129955-13148925	KK764669.1:170543-189513	-	18970	5	19644.8
LCB_17340	--	--	--	--	--	--	--	--	--	--	--	--	--	--	--	--	36552229-36571867	KK764808.1:68447-KK764908.1:15552	+	19638	1	19638
LCB_12360	--	--	--	--	--	--	--	--	--	--	--	--	29190983-29210602	JATN01000322.1:4627091-4646710	+	19619	--	--	--	--	1	19619
LCB_2099	16170134-16182926	KB317710.1:11821-24613	+	12792	14092532-14104859	MRJL02000219.1:8464-20791	+	12327	35956267-35968155	LN679135.1:54481-66369	-	11888	35378313-35411086	JATN01000322.1:10814421-10847194	-	32773	10783055-10811363	KK764686.1:62535-90843	+	28308	5	19617.6
LCB_2268	31964513-31990802	KB317782.1:9162-35451	+	26289	26253778-26275757	MRJL02000139.1:1229-23208	+	21979	4119068-4138438	LN679121.1:133313-152683	-	19370	37422625-37440490	JATN01000322.1:12858733-12876598	-	17865	14026263-14038831	KK764659.1:37992-50560	+	12568	5	19614.2
LCB_13296	--	--	--	--	--	--	--	--	--	--	--	--	39693994-39713571	JATN01000322.1:15130102-15149679	+	19577	--	--	--	--	1	19577
LCB_111	30851952-30902392	KB317767.1:84166-KB317768.1:44735	+	50440	25576603-25583959	MRJL02001426.1:318-MRJL02000048.1:6473	+	7356	42218350-42219249	LN679680.1:1668-2567	+	899	--	--	--	--	--	--	--	--	3	19565
LCB_11398	--	--	--	--	--	--	--	--	--	--	--	--	12529990-12549546	JATN01000321.1:2702980-2722536	+	19556	--	--	--	--	1	19556
LCB_2114	--	--	--	--	--	--	--	--	--	--	--	--	35544754-35557449	JATN01000322.1:10980862-10993557	-	12695	20340406-20366817	KK764797.1:37610-64021	-	26411	2	19553
LCB_590	17323910-17338962	KB317712.1:95310-110362	+	15052	14990304-15003470	MRJL02000141.1:78737-91903	+	13166	14353988-14377763	LN679110.1:373180-396955	+	23775	7306340-7326339	JATN01000319.1:5901830-5921829	-	19999	29711680-29737305	KK764737.1:33522-59147	+	25625	5	19523.4
LCB_2429	31755181-31774001	KB317779.1:9239-28059	+	18820	26122071-26141241	MRJL02000118.1:5772-24942	+	19170	2982390-3000087	LN679107.1:58988-76685	+	17697	40267620-40287017	JATN01000322.1:15703728-15723125	+	19397	2220677-2243136	KK764670.1:15030-37489	+	22459	5	19508.6
LCB_14108	--	--	--	--	--	--	--	--	--	--	--	--	51485237-51504743	JATN01000294.1:20669-JATN01000296.1:1	+	19506	--	--	--	--	1	19506
LCB_10767	--	--	--	--	--	--	--	--	--	--	--	--	3740363-3759865	JATN01000319.1:2335853-2355355	+	19502	--	--	--	--	1	19502
LCB_9410	--	--	--	--	--	--	--	--	26229040-26248537	LN679150.1:111392-130889	+	19497	--	--	--	--	--	--	--	--	1	19497
LCB_2658	15140961-15161036	KB317708.1:121737-141812	+	20075	13262571-13282463	MRJL02000101.1:106516-126408	+	19892	15273784-15294436	LN679119.1:269106-289758	+	20652	44783499-44802459	JATN01000289.1:36298-55258	+	18960	20379400-20397257	KK764677.1:8-17865	+	17857	5	19487.2
LCB_3664	28350252-28370615	KB317747.1:94861-115224	+	20363	23763251-23783941	MRJL02000037.1:69181-89871	+	20690	20681072-20708331	LN679183.1:9375-36634	+	27259	27338707-27357075	JATN01000322.1:2774815-2793183	+	18368	31341177-31351872	KK765230.1:416-KK765101.1:8198	+	10695	5	19475
LCB_253	17580055-17599179	KB317712.1:351455-370579	+	19124	15177537-15194147	MRJL02000141.1:265970-282580	+	16610	19650431-19668274	LN679126.1:179789-197632	+	17843	2265599-2282796	JATN01000319.1:861089-878286	+	17197	19392555-19419123	KK764803.1:20110-46678	+	26568	5	19468.4
LCB_1722	21634086-21652844	KB317721.1:373383-392141	+	18758	18486762-18504637	MRJL02000053.1:309708-327583	+	17875	15133645-15152745	LN679119.1:128967-148067	+	19100	29380587-29403742	JATN01000322.1:4816695-4839850	-	23155	23016761-23035190	KK764655.1:243717-262146	+	18429	5	19463.4
LCB_14035	--	--	--	--	--	--	--	--	--	--	--	--	49128605-49148054	JATN01000024.1:2814-JATN01000025.1:859	+	19449	--	--	--	--	1	19449
LCB_567	34010886-34026763	KB317841.1:0-15877	+	15877	27364947-27378120	MRJL02000215.1:8-13181	+	13173	7004272-7026719	LN679111.1:230714-253161	-	22447	6902828-6929640	JATN01000319.1:5498318-5525130	+	26812	11406292-11425203	KK764701.1:93565-112476	+	18911	5	19444
LCB_3395	16289000-16311988	KB317710.1:130687-153675	+	22988	14156384-14174320	MRJL02000219.1:72316-90252	+	17936	15887765-15905598	LN679144.1:47771-65604	-	17833	13578353-13603767	JATN01000321.1:3751343-3776757	+	25414	17381616-17394649	KK764719.1:80998-94031	+	13033	5	19440.8
LCB_1999	7057881-7077792	KB317699.1:90402-110313	+	19911	6224064-6241791	MRJL02000039.1:77743-95470	+	17727	5827960-5850846	LN679105.1:942451-965337	+	22886	33931742-33948940	JATN01000322.1:9367850-9385048	+	17198	--	--	--	--	4	19430.5
LCB_260	17599180-17626017	KB317712.1:370580-397417	+	26837	15194148-15217736	MRJL02000141.1:282581-306169	+	23588	19668652-19685196	LN679126.1:198010-214554	+	16544	2297599-2310320	JATN01000319.1:893089-905810	+	12721	19426941-19444314	KK764803.1:54496-71869	+	17373	5	19412.6
LCB_15071	--	--	--	--	--	--	--	--	--	--	--	--	--	--	--	--	12764621-12783998	KK764711.1:101151-120528	+	19377	1	19377
LCB_2812	11788195-11814628	KB317703.1:845007-871440	+	26433	10328999-10351944	MRJL02000087.1:653219-676164	+	22945	25926201-25950740	LN679106.1:885500-910039	+	24539	47209625-47223265	JATN01000316.1:605962-619602	-	13640	13319587-13328885	KK764853.1:13425-22723	+	9298	5	19371
LCB_1920	26834259-26853215	KB317739.1:160166-179122	+	18956	22664368-22675737	MRJL02000192.1:130068-141437	+	11369	21082837-21093705	LN679120.1:322794-333662	+	10868	32175915-32204812	JATN01000322.1:7612023-7640920	+	28897	29759143-29785839	KK764737.1:80985-107681	+	26696	5	19357.2
LCB_11720	--	--	--	--	--	--	--	--	--	--	--	--	16759429-16778753	JATN01000321.1:6932419-6951743	+	19324	--	--	--	--	1	19324
LCB_3068	20265079-20276445	KB317718.1:259633-270999	+	11366	17451316-17459959	MRJL02000211.1:228431-237074	+	8643	22177526-22208645	LN679112.1:387040-418159	+	31119	2713852-2729148	JATN01000319.1:1309342-1324638	+	15296	21982335-22012462	KK764889.1:6365-36492	+	30127	5	19310.2
LCB_6274	36474359-36493667	KB319530.1:654-KB319560.1:451	+	19308	--	--	--	--	--	--	--	--	--	--	--	--	--	--	--	--	1	19308
LCB_246	27945123-27963601	KB317745.1:46555-65033	+	18478	23448187-23465447	MRJL02000006.1:29224-46484	+	17260	8078992-8097446	LN679104.1:237853-256307	-	18454	2068051-2091591	JATN01000319.1:663541-687081	+	23540	16875379-16894150	KK764672.1:1-18772	+	18771	5	19300.6
LCB_2070	17390724-17411326	KB317712.1:162124-182726	+	20602	15022422-15037406	MRJL02000141.1:110855-125839	+	14984	21138386-21160017	LN679576.1:2279-LN679113.1:20516	-	21631	34750071-34767241	JATN01000322.1:10186179-10203349	-	17170	21263452-21285382	KK764758.1:9413-31343	+	21930	5	19263.4
LCB_13689	--	--	--	--	--	--	--	--	--	--	--	--	45208050-45227305	JATN01000317.1:71316-90571	+	19255	--	--	--	--	1	19255
LCB_1159	16598075-16621493	KB317710.1:439762-463180	+	23418	14361314-14382379	MRJL02000219.1:277246-298311	+	21065	16316640-16332277	LN679140.1:146190-161827	+	15637	17421050-17444546	JATN01000311.1:149645-173141	+	23496	17792745-17805300	KK764667.1:191614-204169	+	12555	5	19234.2
LCB_16851	--	--	--	--	--	--	--	--	--	--	--	--	--	--	--	--	32706617-32725814	KK764891.1:12343-31540	+	19197	1	19197
LCB_2255	2707110-2728444	KB317696.1:2707109-2728443	+	21334	2376347-2391110	MRJL02000155.1:2364009-2378772	+	14763	6364920-6385873	LN679114.1:106729-127682	+	20953	37164074-37182453	JATN01000322.1:12600182-12618561	+	18379	3192598-3213032	KK764745.1:57472-77906	-	20434	5	19172.6
LCB_13	33722132-33733078	KB317826.1:19495-KB317827.1:6751	+	10946	27262187-27266659	MRJL02000227.1:2-4474	+	4472	39743206-39785246	LN679252.1:31453-LN679257.1:20660	+	42040	--	--	--	--	--	--	--	--	3	19152.7
LCB_13997	--	--	--	--	--	--	--	--	--	--	--	--	48601116-48620255	JATN01000285.1:421307-JATN01000306.1:15966	+	19139	--	--	--	--	1	19139
LCB_2959	16013164-16028723	KB317709.1:406246-421805	+	15559	13951704-13966520	MRJL02000188.1:344321-359137	+	14816	7882223-7905639	LN679104.1:41084-64500	-	23416	48800884-48820556	JATN01000306.1:196595-216267	+	19672	17074901-17097091	KK764672.1:199523-221713	+	22190	5	19130.6
LCB_8282	--	--	--	--	--	--	--	--	6763868-6782964	LN679114.1:505677-LN679111.1:9406	+	19096	--	--	--	--	--	--	--	--	1	19096
LCB_8796	--	--	--	--	--	--	--	--	16365066-16384127	LN679140.1:194616-LN679195.1:18548	+	19061	--	--	--	--	--	--	--	--	1	19061
LCB_3529	8831160-8850825	KB317700.1:815495-835160	+	19665	7874765-7894506	MRJL02000113.1:772571-792312	+	19741	12100701-12120399	LN679102.1:829714-849412	+	19698	18498935-18519602	JATN01000311.1:1227530-1248197	+	20667	8006920-8022412	KK764688.1:149155-164647	+	15492	5	19052.6
LCB_13270	--	--	--	--	--	--	--	--	--	--	--	--	39462681-39481727	JATN01000322.1:14898789-14917835	+	19046	--	--	--	--	1	19046
LCB_14532	--	--	--	--	--	--	--	--	--	--	--	--	--	--	--	--	6374241-6393282	KK764734.1:10822-29863	+	19041	1	19041
LCB_1545	18425808-18441721	KB317714.1:243396-259309	+	15913	15903002-15917253	MRJL02000033.1:207558-221809	+	14251	20057974-20069424	LN679115.1:165659-177109	+	11450	26767734-26802576	JATN01000322.1:2203842-2238684	+	34842	20618357-20637015	KK764709.1:5116-23774	-	18658	5	19022.8
LCB_12554	--	--	--	--	--	--	--	--	--	--	--	--	31514069-31533082	JATN01000322.1:6950177-6969190	+	19013	--	--	--	--	1	19013
LCB_2528	14227241-14247049	KB317706.1:592288-612096	+	19808	12477234-12495786	MRJL02000065.1:504771-523323	+	18552	13245843-13265535	LN679102.1:1974856-1994548	-	19692	41568539-41588580	JATN01000322.1:17004647-17024688	-	20041	15415905-15432831	KK764652.1:782354-799280	-	16926	5	19003.8
LCB_14123	--	--	--	--	--	--	--	--	--	--	--	--	--	--	--	--	107925-126922	KK764714.1:106800-125797	+	18997	1	18997
LCB_11254	--	--	--	--	--	--	--	--	--	--	--	--	11169279-11188274	JATN01000321.1:1342269-1361264	+	18995	--	--	--	--	1	18995
LCB_12880	--	--	--	--	--	--	--	--	--	--	--	--	35199142-35218072	JATN01000322.1:10635250-10654180	+	18930	--	--	--	--	1	18930
LCB_12960	--	--	--	--	--	--	--	--	--	--	--	--	36023454-36042381	JATN01000322.1:11459562-11478489	+	18927	--	--	--	--	1	18927
LCB_11441	--	--	--	--	--	--	--	--	--	--	--	--	13000859-13019784	JATN01000321.1:3173849-3192774	+	18925	--	--	--	--	1	18925
LCB_3139	31261550-31281442	KB317772.1:61325-81217	+	19892	25814093-25831485	MRJL02000073.1:49381-66773	+	17392	35675845-35694897	LN679176.1:49557-68609	+	19052	4387444-4406513	JATN01000319.1:2982934-3002003	-	19069	34224534-34243641	KK764697.1:148516-167623	+	19107	5	18902.4
LCB_1854	25332638-25351550	KB317733.1:104359-123271	+	18912	21391475-21409396	MRJL02000177.1:61996-79917	+	17921	202520-222229	LN679103.1:202519-222228	+	19709	31389774-31409353	JATN01000322.1:6825882-6845461	+	19579	12362579-12380916	KK764806.1:28614-46951	+	18337	5	18891.6
LCB_17415	--	--	--	--	--	--	--	--	--	--	--	--	--	--	--	--	37258484-37277319	KK764896.1:12463-31298	+	18835	1	18835
LCB_1199	8401255-8420222	KB317700.1:385590-404557	+	18967	7462726-7480240	MRJL02000113.1:360532-378046	+	17514	11666091-11685017	LN679102.1:395104-414030	+	18926	18051872-18074948	JATN01000311.1:780467-803543	+	23076	12959272-12974918	KK764916.1:30837-KK764669.1:15506	-	15646	5	18825.8
LCB_3563	21977833-21997637	KB317722.1:314659-334463	+	19804	18752711-18772487	MRJL02000204.1:240486-260262	+	19776	9199461-9216564	LN679104.1:1358322-1375425	+	17103	21035987-21054845	JATN01000314.1:2035157-2054015	+	18858	23602130-23620677	KK764679.1:38626-57173	+	18547	5	18817.6
LCB_1466	14667161-14692487	KB317707.1:247965-273291	+	25326	12866649-12882246	MRJL02000028.1:213045-228642	+	15597	14687041-14702609	LN679110.1:706233-721801	+	15568	24420274-24439137	JATN01000313.1:168464-187327	+	18863	10324485-10343180	KK764668.1:8356-27051	+	18695	5	18809.8
LCB_12435	--	--	--	--	--	--	--	--	--	--	--	--	30153538-30172325	JATN01000322.1:5589646-5608433	+	18787	--	--	--	--	1	18787
LCB_12327	--	--	--	--	--	--	--	--	--	--	--	--	28846774-28865531	JATN01000322.1:4282882-4301639	+	18757	--	--	--	--	1	18757
LCB_10354	--	--	--	--	--	--	--	--	38123242-38141994	LN679282.1:31475-LN679921.1:7	+	18752	--	--	--	--	--	--	--	--	1	18752
LCB_13682	--	--	--	--	--	--	--	--	--	--	--	--	45055779-45074524	JATN01000203.1:66561-JATN01000053.1:17877	+	18745	--	--	--	--	1	18745
LCB_12154	--	--	--	--	--	--	--	--	--	--	--	--	26432734-26451471	JATN01000322.1:1868842-1887579	+	18737	--	--	--	--	1	18737
LCB_10483	--	--	--	--	--	--	--	--	42096497-42115233	LN679625.1:2500-LN679636.1:64	+	18736	--	--	--	--	--	--	--	--	1	18736
LCB_1424	3882336-3901585	KB317696.1:3882335-3901584	+	19249	3416920-3435716	MRJL02000155.1:3404582-3423378	+	18796	27955752-27973397	LN679100.1:1424397-1442042	+	17645	23093623-23111260	JATN01000318.1:2002689-2020326	+	17637	5346775-5367123	KK764649.1:899450-919798	+	20348	5	18735
LCB_831	19217930-19248102	KB317716.1:104491-134663	+	30172	16588113-16607564	MRJL02000230.1:78506-97957	+	19451	33705364-33724107	LN679117.1:58325-77068	-	18743	11928311-11938418	JATN01000321.1:2101301-2111408	-	10107	1863704-1878854	KK764665.1:25603-40753	-	15150	5	18724.6
LCB_17531	--	--	--	--	--	--	--	--	--	--	--	--	--	--	--	--	38932071-38950793	KK765098.1:8232-KK765102.1:1872	+	18722	1	18722
LCB_1230	12944033-12961757	KB317705.1:172277-190001	+	17724	11315032-11332704	MRJL02000133.1:146153-163825	+	17672	12367827-12385834	LN679102.1:1096840-1114847	+	18007	18780663-18802068	JATN01000311.1:1509258-1530663	+	21405	--	--	--	--	4	18702
LCB_17493	--	--	--	--	--	--	--	--	--	--	--	--	--	--	--	--	38256388-38275079	KK765008.1:15841-KK765012.1:2930	+	18691	1	18691
LCB_11204	--	--	--	--	--	--	--	--	--	--	--	--	10465678-10484360	JATN01000321.1:638668-657350	+	18682	--	--	--	--	1	18682
LCB_15689	--	--	--	--	--	--	--	--	--	--	--	--	--	--	--	--	21403613-21422292	KK764926.1:10953-KK765474.1:1	+	18679	1	18679
LCB_2077	19325592-19344568	KB317716.1:212153-231129	+	18976	16675228-16691400	MRJL02000230.1:165621-181793	+	16172	20556334-20575442	LN679145.1:71133-90241	+	19108	35034070-35059815	JATN01000322.1:10470178-10495923	-	25745	25137326-25150675	KK764657.1:134092-147441	+	13349	5	18670
LCB_10574	--	--	--	--	--	--	--	--	--	--	--	--	1668696-1687339	JATN01000319.1:264186-282829	+	18643	--	--	--	--	1	18643
LCB_8892	--	--	--	--	--	--	--	--	18922207-18940849	LN679101.1:2463689-2482331	+	18642	--	--	--	--	--	--	--	--	1	18642
LCB_4329	23029269-23047143	KB317725.1:236775-254649	+	17874	19545603-19559490	MRJL02000062.1:181731-195618	+	13887	7814013-7830837	LN679125.1:299576-316400	-	16824	46661994-46680950	JATN01000316.1:58331-77287	+	18956	33647297-33672951	KK764664.1:31482-57136	+	25654	5	18639
LCB_1753	25643678-25659735	KB317734.1:158747-174804	+	16057	21682657-21695472	MRJL02000145.1:149199-162014	+	12815	31701850-31721467	LN679137.1:128092-147709	+	19617	30077580-30097138	JATN01000322.1:5513688-5533246	+	19558	28068060-28093160	KK764775.1:57657-82757	+	25100	5	18629.4
LCB_13303	--	--	--	--	--	--	--	--	--	--	--	--	39773349-39791974	JATN01000322.1:15209457-15228082	+	18625	--	--	--	--	1	18625
LCB_9211	--	--	--	--	--	--	--	--	23337057-23355650	LN679132.1:234363-252956	+	18593	--	--	--	--	--	--	--	--	1	18593
LCB_11482	--	--	--	--	--	--	--	--	--	--	--	--	13314499-13333061	JATN01000321.1:3487489-3506051	+	18562	--	--	--	--	1	18562
LCB_507	9816004-9831854	KB317701.1:803472-819322	+	15850	8682348-8697929	MRJL02000208.1:626251-641832	+	15581	31454490-31472823	LN679118.1:309701-328034	-	18333	6277630-6300202	JATN01000319.1:4873120-4895692	-	22572	9233717-9254030	KK764660.1:302163-322476	+	20313	5	18529.8
LCB_543	9684488-9705031	KB317701.1:671956-692499	+	20543	8567218-8584944	MRJL02000208.1:511121-528847	+	17726	7393206-7410986	LN679111.1:619648-637428	+	17780	6525552-6543953	JATN01000319.1:5121042-5139443	-	18401	8892518-8910635	KK764994.1:15212-KK764892.1:16210	+	18117	5	18513.4
LCB_4387	25447711-25466972	KB317733.1:219432-238693	+	19261	21498375-21514707	MRJL02000177.1:168896-185228	+	16332	316299-335471	LN679103.1:316298-335470	+	19172	48545565-48564509	JATN01000285.1:365756-384700	-	18944	31245897-31264664	KK764658.1:362728-381495	-	18767	5	18495.2
LCB_1514	28975169-28994929	KB317751.1:61670-81430	+	19760	24221018-24238220	MRJL02000061.1:45508-62710	+	17202	18795925-18815728	LN679101.1:2337407-2357210	-	19803	25965122-25983506	JATN01000322.1:1401230-1419614	-	18384	32247122-32264049	KK764746.1:37061-53988	+	16927	5	18415.2
LCB_10270	--	--	--	--	--	--	--	--	37307178-37325591	LN679184.1:104418-LN679226.1:4013	+	18413	--	--	--	--	--	--	--	--	1	18413
LCB_1941	14782383-14800306	KB317707.1:363187-381110	+	17923	12962213-12977474	MRJL02000028.1:308609-323870	+	15261	14797764-14817864	LN679127.1:92104-112204	+	20100	32724494-32741427	JATN01000322.1:8160602-8177535	+	16933	16220385-16242015	KK764780.1:57145-78775	+	21630	5	18369.4
LCB_11620	--	--	--	--	--	--	--	--	--	--	--	--	15066017-15084384	JATN01000321.1:5239007-5257374	+	18367	--	--	--	--	1	18367
LCB_10745	--	--	--	--	--	--	--	--	--	--	--	--	3397648-3415997	JATN01000319.1:1993138-2011487	+	18349	--	--	--	--	1	18349
LCB_10584	--	--	--	--	--	--	--	--	--	--	--	--	1800526-1818838	JATN01000319.1:396016-414328	+	18312	--	--	--	--	1	18312
LCB_12640	--	--	--	--	--	--	--	--	--	--	--	--	32380355-32398666	JATN01000322.1:7816463-7834774	+	18311	--	--	--	--	1	18311
LCB_17012	--	--	--	--	--	--	--	--	--	--	--	--	--	--	--	--	34321894-34340191	KK764848.1:21479-39776	+	18297	1	18297
LCB_13234	--	--	--	--	--	--	--	--	--	--	--	--	39090693-39108987	JATN01000322.1:14526801-14545095	+	18294	--	--	--	--	1	18294
LCB_4620	--	--	--	--	--	--	--	--	--	--	--	--	2945408-2969942	JATN01000319.1:1540898-1565432	+	24534	8150666-8162696	KK764684.1:43393-55423	+	12030	2	18282
LCB_12129	--	--	--	--	--	--	--	--	--	--	--	--	26039161-26057427	JATN01000322.1:1475269-1493535	+	18266	--	--	--	--	1	18266
LCB_10356	--	--	--	--	--	--	--	--	38185726-38203988	LN679260.1:4171-22433	+	18262	--	--	--	--	--	--	--	--	1	18262
LCB_2445	11218109-11241024	KB317703.1:274921-297836	+	22915	9872106-9894018	MRJL02000087.1:196326-218238	+	21912	22395657-22413662	LN679112.1:605171-623176	-	18005	40476444-40489101	JATN01000322.1:15912552-15925209	-	12657	11172080-11187831	KK764723.1:122625-138376	+	15751	5	18248
LCB_14630	--	--	--	--	--	--	--	--	--	--	--	--	--	--	--	--	7591180-7609427	KK764663.1:228009-246256	+	18247	1	18247
LCB_15111	--	--	--	--	--	--	--	--	--	--	--	--	--	--	--	--	13296099-13314338	KK764850.1:44391-KK764853.1:8176	+	18239	1	18239
LCB_189	1928254-1950937	KB317696.1:1928253-1950936	+	22683	1766474-1784076	MRJL02000155.1:1754136-1771738	+	17602	2484573-2501850	LN679108.1:693994-711271	+	17277	1175602-1191482	JATN01000309.1:1175601-1191481	+	15880	1668183-1685516	KK764661.1:265841-283174	+	17333	5	18155
LCB_15484	--	--	--	--	--	--	--	--	--	--	--	--	--	--	--	--	18348447-18366598	KK764681.1:181765-199916	+	18151	1	18151
LCB_13336	--	--	--	--	--	--	--	--	--	--	--	--	39982741-40000847	JATN01000322.1:15418849-15436955	+	18106	--	--	--	--	1	18106
LCB_15549	--	--	--	--	--	--	--	--	--	--	--	--	--	--	--	--	19254695-19272794	KK764726.1:20707-38806	+	18099	1	18099
LCB_3014	1434275-1456054	KB317696.1:1434274-1456053	+	21779	1326249-1347310	MRJL02000155.1:1313911-1334972	+	21061	1971390-1993270	LN679108.1:180811-202691	+	21880	624776-650071	JATN01000309.1:624775-650070	+	25295	1073318-1073677	KK765500.1:652-1011	+	359	5	18074.8
LCB_9173	--	--	--	--	--	--	--	--	22710041-22728056	LN679146.1:26186-44201	+	18015	--	--	--	--	--	--	--	--	1	18015
LCB_10438	--	--	--	--	--	--	--	--	41461786-41479801	LN679433.1:5061-LN679435.1:7581	+	18015	--	--	--	--	--	--	--	--	1	18015
LCB_1349	12412847-12434910	KB317704.1:549809-571872	+	22063	10859123-10878027	MRJL02000067.1:479508-498412	+	18904	10570581-10594637	LN679109.1:46335-70391	+	24056	21829433-21853130	JATN01000318.1:738499-762196	-	23697	13888833-13889979	KK765447.1:3-1149	+	1146	5	17973.2
LCB_8188	--	--	--	--	--	--	--	--	4884195-4902160	LN679723.1:1352-LN679105.1:16651	+	17965	--	--	--	--	--	--	--	--	1	17965
LCB_10572	--	--	--	--	--	--	--	--	--	--	--	--	1648017-1665950	JATN01000319.1:243507-261440	+	17933	--	--	--	--	1	17933
LCB_12655	--	--	--	--	--	--	--	--	--	--	--	--	32558604-32576512	JATN01000322.1:7994712-8012620	+	17908	--	--	--	--	1	17908
LCB_8932	--	--	--	--	--	--	--	--	19447720-19465615	LN679206.1:47149-LN679611.1:365	+	17895	--	--	--	--	--	--	--	--	1	17895
LCB_2794	31164601-31176948	KB317771.1:47688-60035	+	12347	25735641-25744192	MRJL02000115.1:30090-38641	+	8551	7695043-7713553	LN679125.1:180606-199116	-	18510	46855629-46871496	JATN01000316.1:251966-267833	+	15867	33979912-34013968	KK764820.1:57543-KK764893.1:24532	+	34056	5	17866.2
LCB_4409	--	--	--	--	--	--	--	--	41479802-41486000	LN679435.1:7582-LN679436.1:3319	-	6198	49641722-49687516	JATN01000076.1:137-JATN01000079.1:3746	-	45794	3007242-3008770	KK764708.1:44197-45725	-	1528	3	17840
LCB_1164	22334632-22353541	KB317723.1:286304-305213	+	18909	19014688-19032003	MRJL02000224.1:198542-215857	+	17315	16193033-16211486	LN679140.1:22583-41036	+	18453	17554920-17572480	JATN01000311.1:283515-301075	-	17560	17677741-17694442	KK764667.1:76610-93311	+	16701	5	17787.6
LCB_448	4869884-4889198	KB317697.1:118540-137854	+	19314	4351124-4366291	MRJL02000166.1:101961-117128	+	15167	3545110-3565563	LN679107.1:621708-642161	+	20453	5153959-5170941	JATN01000319.1:3749449-3766431	-	16982	5892080-5909079	KK764721.1:104500-121499	-	16999	5	17783
LCB_12169	--	--	--	--	--	--	--	--	--	--	--	--	26597180-26614951	JATN01000322.1:2033288-2051059	+	17771	--	--	--	--	1	17771
LCB_10421	--	--	--	--	--	--	--	--	41335970-41353736	LN679410.1:5768-LN679416.1:2113	+	17766	--	--	--	--	--	--	--	--	1	17766
LCB_11904	--	--	--	--	--	--	--	--	--	--	--	--	20324352-20342111	JATN01000314.1:1323522-1341281	+	17759	--	--	--	--	1	17759
LCB_15341	--	--	--	--	--	--	--	--	--	--	--	--	--	--	--	--	16702787-16720537	KK764947.1:12019-KK764824.1:5496	+	17750	1	17750
LCB_959	33031127-33068529	KB317803.1:14528-KB317804.1:14889	+	37402	26961876-26992651	MRJL02000005.1:2825-MRJL02000228.1:6994	+	30775	4902161-4909508	LN679105.1:16652-23999	+	7347	14003403-14010616	JATN01000321.1:4176393-4183606	-	7213	7585334-7591179	KK764663.1:222163-228008	-	5845	5	17716.4
LCB_15409	--	--	--	--	--	--	--	--	--	--	--	--	--	--	--	--	17463136-17480848	KK764864.1:6720-24432	+	17712	1	17712
LCB_8439	--	--	--	--	--	--	--	--	9632355-9650039	LN679130.1:3641-21325	+	17684	--	--	--	--	--	--	--	--	1	17684
LCB_10772	--	--	--	--	--	--	--	--	--	--	--	--	3811394-3829051	JATN01000319.1:2406884-2424541	+	17657	--	--	--	--	1	17657
LCB_17069	--	--	--	--	--	--	--	--	--	--	--	--	--	--	--	--	34702117-34719740	KK764763.1:101575-KK764811.1:17495	+	17623	1	17623
LCB_3586	12366927-12389049	KB317704.1:503889-526011	+	22122	10820663-10838658	MRJL02000067.1:441048-459043	+	17995	10524530-10545863	LN679109.1:284-21617	+	21333	21798039-21824409	JATN01000318.1:707105-733475	+	26370	4310136-4310190	KK764702.1:41124-41178	+	54	5	17574.8
LCB_9221	--	--	--	--	--	--	--	--	23459434-23476999	LN679177.1:89867-LN679657.1:1701	+	17565	--	--	--	--	--	--	--	--	1	17565
LCB_1564	23624257-23645256	KB317727.1:171614-192613	+	20999	20012600-20032358	MRJL02000153.1:135050-154808	+	19758	29410741-29427477	LN679139.1:101945-118681	+	16736	27093254-27120232	JATN01000322.1:2529362-2556340	+	26978	25996157-25999490	KK764744.1:121326-KK765377.1:1397	+	3333	5	17560.8
LCB_11581	--	--	--	--	--	--	--	--	--	--	--	--	14625316-14642876	JATN01000321.1:4798306-4815866	+	17560	--	--	--	--	1	17560
LCB_1978	30291520-30315764	KB317762.1:5521-29765	+	24244	25138143-25154160	MRJL02000132.1:32-16049	+	16017	34996073-35012581	LN679143.1:127423-143931	-	16508	33382715-33396784	JATN01000322.1:8818823-8832892	+	14069	14497-31384	KK764714.1:13372-30259	-	16887	5	17545
LCB_12528	--	--	--	--	--	--	--	--	--	--	--	--	31086232-31103772	JATN01000322.1:6522340-6539880	+	17540	--	--	--	--	1	17540
LCB_2311	9250580-9265887	KB317701.1:238048-253355	+	15307	8207768-8222708	MRJL02000208.1:151671-166611	+	14940	6599491-6618101	LN679114.1:341300-359910	+	18610	37884667-37903802	JATN01000322.1:13320775-13339910	+	19135	8489672-8509302	KK764696.1:8236-27866	+	19630	5	17524.4
LCB_1060	32546384-32564320	KB317792.1:807-18743	+	17936	26653290-26670069	MRJL02000232.1:9530-26309	+	16779	26707770-26726741	LN679100.1:176415-195386	-	18971	15232792-15250017	JATN01000321.1:5405782-5423007	-	17225	34655557-34672258	KK764763.1:55015-71716	+	16701	5	17522.4
LCB_2803	9976286-9993459	KB317701.1:963754-980927	+	17173	8804103-8820666	MRJL02000208.1:748006-764569	+	16563	7610804-7628136	LN679125.1:96367-113699	+	17332	46960711-46985343	JATN01000316.1:357048-381680	-	24632	35873350-35885211	KK764718.1:19702-31563	-	11861	5	17512.2
LCB_10311	--	--	--	--	--	--	--	--	37540637-37558143	LN679246.1:26575-LN679561.1:568	+	17506	--	--	--	--	--	--	--	--	1	17506
LCB_2869	11526902-11545033	KB317703.1:583714-601845	+	18131	10127004-10145127	MRJL02000087.1:451224-469347	+	18123	32332791-32350059	LN679133.1:120337-137605	+	17268	48057315-48073297	JATN01000315.1:133011-148993	-	15982	32149321-32167275	KK764680.1:165734-183688	+	17954	5	17491.6
LCB_12416	--	--	--	--	--	--	--	--	--	--	--	--	29926229-29943704	JATN01000322.1:5362337-5379812	+	17475	--	--	--	--	1	17475
LCB_10497	--	--	--	--	--	--	--	--	42428762-42446218	LN679783.1:2126-LN679793.1:2436	+	17456	--	--	--	--	--	--	--	--	1	17456
LCB_11491	--	--	--	--	--	--	--	--	--	--	--	--	13486567-13504013	JATN01000321.1:3659557-3677003	+	17446	--	--	--	--	1	17446
LCB_9840	--	--	--	--	--	--	--	--	32858476-32875885	LN679341.1:562-LN679242.1:7165	+	17409	--	--	--	--	--	--	--	--	1	17409
LCB_12100	--	--	--	--	--	--	--	--	--	--	--	--	25572166-25589549	JATN01000322.1:1008274-1025657	+	17383	--	--	--	--	1	17383
LCB_13146	--	--	--	--	--	--	--	--	--	--	--	--	37905692-37923071	JATN01000322.1:13341800-13359179	+	17379	--	--	--	--	1	17379
LCB_14690	--	--	--	--	--	--	--	--	--	--	--	--	--	--	--	--	8311940-8329318	KK764684.1:204667-KK764845.1:1278	+	17378	1	17378
LCB_9557	--	--	--	--	--	--	--	--	29600528-29617902	LN679169.1:43585-60959	+	17374	--	--	--	--	--	--	--	--	1	17374
LCB_13184	--	--	--	--	--	--	--	--	--	--	--	--	38597062-38614434	JATN01000322.1:14033170-14050542	+	17372	--	--	--	--	1	17372
LCB_14054	--	--	--	--	--	--	--	--	--	--	--	--	49734700-49752066	JATN01000084.1:1864-19230	+	17366	--	--	--	--	1	17366
LCB_17422	--	--	--	--	--	--	--	--	--	--	--	--	--	--	--	--	37401122-37418486	KK764905.1:14665-32029	+	17364	1	17364
LCB_159	1485577-1503766	KB317696.1:1485576-1503765	+	18189	1375653-1392493	MRJL02000155.1:1363315-1380155	+	16840	1994160-2007641	LN679108.1:203581-217062	-	13481	684161-702563	JATN01000309.1:684160-702562	+	18402	1073696-1093557	KK764750.1:14-19875	+	19861	5	17354.6
LCB_2050	17464543-17478622	KB317712.1:235943-250022	+	14079	15080203-15093895	MRJL02000141.1:168636-182328	+	13692	19534110-19545113	LN679126.1:63468-74471	+	11003	34643759-34664967	JATN01000322.1:10079867-10101075	-	21208	19206906-19233573	KK764774.1:68425-KK765434.1:765	+	26667	5	17329.8
LCB_3404	7734235-7753515	KB317699.1:766756-786036	+	19280	6849243-6866778	MRJL02000039.1:702922-720457	+	17535	5147226-5166599	LN679105.1:261717-281090	-	19373	13724201-13745050	JATN01000321.1:3897191-3918040	+	20849	7353563-7363138	KK764975.1:10791-20366	+	9575	5	17322.4
LCB_7854	--	--	--	--	28571161-28588389	MRJL02001483.1:172-MRJL02000244.1:1	+	17228	--	--	--	--	--	--	--	--	--	--	--	--	1	17228
LCB_1316	21958856-21977832	KB317722.1:295682-314658	+	18976	18735603-18752710	MRJL02000204.1:223378-240485	+	17107	9182729-9199239	LN679104.1:1341590-1358100	+	16510	21020561-21035820	JATN01000314.1:2019731-2034990	+	15259	23578307-23596401	KK764679.1:14803-32897	-	18094	5	17189.2
LCB_9333	--	--	--	--	--	--	--	--	24922714-24939898	LN679151.1:151476-168660	+	17184	--	--	--	--	--	--	--	--	1	17184
LCB_12442	--	--	--	--	--	--	--	--	--	--	--	--	30228012-30245194	JATN01000322.1:5664120-5681302	+	17182	--	--	--	--	1	17182
LCB_1567	23695022-23714080	KB317727.1:242379-261437	+	19058	20074030-20088960	MRJL02000153.1:196480-211410	+	14930	29486307-29508299	LN679139.1:177511-199503	+	21992	27154242-27171535	JATN01000322.1:2590350-2607643	+	17293	26101710-26114317	KK764760.1:57333-69940	+	12607	5	17176
LCB_14350	--	--	--	--	--	--	--	--	--	--	--	--	--	--	--	--	2806096-2823267	KK764662.1:325902-KK764777.1:14264	+	17171	1	17171
LCB_3060	17626018-17647592	KB317712.1:397418-418992	+	21574	15217737-15233062	MRJL02000141.1:306170-321495	+	15325	19690852-19706351	LN679126.1:220210-235709	+	15499	2371017-2385255	JATN01000319.1:966507-980745	+	14238	32577326-32596502	KK764724.1:110460-129636	-	19176	5	17162.4
LCB_11555	--	--	--	--	--	--	--	--	--	--	--	--	14346888-14364049	JATN01000321.1:4519878-4537039	+	17161	--	--	--	--	1	17161
LCB_1964	22848039-22867824	KB317725.1:55545-75330	+	19785	19401272-19414843	MRJL02000062.1:37400-50971	+	13571	24893225-24918384	LN679151.1:121987-147146	+	25159	33082484-33095533	JATN01000322.1:8518592-8531641	-	13049	24697413-24711576	KK764795.1:6976-21139	+	14163	5	17145.4
LCB_13242	--	--	--	--	--	--	--	--	--	--	--	--	39166204-39183344	JATN01000322.1:14602312-14619452	+	17140	--	--	--	--	1	17140
LCB_13720	--	--	--	--	--	--	--	--	--	--	--	--	45477655-45494795	JATN01000317.1:340921-358061	+	17140	--	--	--	--	1	17140
LCB_231	15410510-15431384	KB317708.1:391286-412160	+	20874	13488362-13506398	MRJL02000101.1:332307-350343	+	18036	21896974-21911912	LN679112.1:106488-121426	+	14938	1909318-1923946	JATN01000319.1:504808-519436	+	14628	--	--	--	--	4	17119
LCB_10654	--	--	--	--	--	--	--	--	--	--	--	--	2519417-2536516	JATN01000319.1:1114907-1132006	+	17099	--	--	--	--	1	17099
LCB_4152	24135980-24156475	KB317729.1:58894-79389	+	20495	20424686-20441616	MRJL02000198.1:56626-73556	+	16930	34118818-34130758	LN679138.1:103-12043	-	11940	40775177-40792224	JATN01000322.1:16211285-16228332	+	17047	26379134-26398157	KK764678.1:145995-165018	+	19023	5	17087
LCB_3569	4597560-4616198	KB317696.1:4597559-4616197	+	18638	4069178-4082851	MRJL02000155.1:4056840-4070513	+	13673	9936178-9952905	LN679129.1:10438-27165	-	16727	21178888-21205762	JATN01000318.1:87954-114828	-	26874	5686626-5696084	KK764764.1:46483-55941	+	9458	5	17074
LCB_4230	29893756-29915914	KB317758.1:33940-56098	+	22158	24853434-24872945	MRJL02000055.1:29021-48532	+	19511	13945223-13960955	LN679102.1:2674236-2689968	-	15732	42689409-42703562	JATN01000322.1:18125517-18139670	-	14153	32936488-32950222	KK764742.1:38721-52455	+	13734	5	17057.6
LCB_16195	--	--	--	--	--	--	--	--	--	--	--	--	--	--	--	--	26827973-26845030	KK764666.1:41836-58893	+	17057	1	17057
LCB_10779	--	--	--	--	--	--	--	--	--	--	--	--	3867823-3884846	JATN01000319.1:2463313-2480336	+	17023	--	--	--	--	1	17023
LCB_2423	29689890-29704882	KB317756.1:62593-77585	+	14992	24712306-24724229	MRJL02000236.1:52510-64433	+	11923	2923404-2940468	LN679107.1:2-17066	-	17064	40161105-40196773	JATN01000322.1:15597213-15632881	-	35668	32607440-32612868	KK764799.1:2-5430	+	5428	5	17015
LCB_17414	--	--	--	--	--	--	--	--	--	--	--	--	--	--	--	--	37240617-37257631	KK764890.1:32096-KK764896.1:11610	+	17014	1	17014
LCB_8055	--	--	--	--	--	--	--	--	3037076-3054076	LN679107.1:113674-130674	+	17000	--	--	--	--	--	--	--	--	1	17000
LCB_9311	--	--	--	--	--	--	--	--	24666471-24683471	LN679194.1:47434-64434	+	17000	--	--	--	--	--	--	--	--	1	17000
LCB_11288	--	--	--	--	--	--	--	--	--	--	--	--	11446524-11463511	JATN01000321.1:1619514-1636501	+	16987	--	--	--	--	1	16987
LCB_481	24495411-24515931	KB317730.1:123527-144047	+	20520	20723615-20736082	MRJL02000007.1:111215-123682	+	12467	30171081-30185983	LN679136.1:96943-111845	+	14902	5786565-5804248	JATN01000319.1:4382055-4399738	-	17683	26973523-26992821	KK764666.1:187386-206684	+	19298	5	16974
LCB_10787	--	--	--	--	--	--	--	--	--	--	--	--	3925869-3942833	JATN01000319.1:2521359-2538323	+	16964	--	--	--	--	1	16964
LCB_15072	--	--	--	--	--	--	--	--	--	--	--	--	--	--	--	--	12787018-12803979	KK764711.1:123548-140509	+	16961	1	16961
LCB_2385	21797059-21822650	KB317722.1:133885-159476	+	25591	18611903-18630497	MRJL02000204.1:99678-118272	+	18594	26165235-26177175	LN679150.1:47587-59527	+	11940	39542031-39555792	JATN01000322.1:14978139-14991900	-	13761	2987946-3002818	KK764708.1:24901-39773	+	14872	5	16951.6
LCB_3458	17262665-17277021	KB317712.1:34065-48421	+	14356	14941555-14955424	MRJL02000141.1:29988-43857	+	13869	26793353-26804213	LN679100.1:261998-272858	-	10860	15307178-15330475	JATN01000321.1:5480168-5503465	-	23297	19047256-19069600	KK764822.1:1163-23507	+	22344	5	16945.2
LCB_13216	--	--	--	--	--	--	--	--	--	--	--	--	38958791-38975717	JATN01000322.1:14394899-14411825	+	16926	--	--	--	--	1	16926
LCB_1617	16911499-16923868	KB317711.1:217891-230260	+	12369	14626951-14636995	MRJL02000090.1:195637-205681	+	10044	17917948-17933629	LN679101.1:1459430-1475111	+	15681	27650869-27688063	JATN01000322.1:3086977-3124171	+	37194	18428598-18437908	KK764656.1:36082-45392	+	9310	5	16919.6
LCB_14099	--	--	--	--	--	--	--	--	--	--	--	--	51290897-51307800	JATN01000273.1:2549-19452	+	16903	--	--	--	--	1	16903
LCB_11354	--	--	--	--	--	--	--	--	--	--	--	--	11941462-11958356	JATN01000321.1:2114452-2131346	+	16894	--	--	--	--	1	16894
LCB_3234	3093602-3111292	KB317696.1:3093601-3111291	+	17690	2698920-2716366	MRJL02000155.1:2686582-2704028	+	17446	27160813-27178039	LN679100.1:629458-646684	+	17226	7781449-7798249	JATN01000319.1:6376939-6393739	+	16800	3300975-3316266	KK764861.1:31551-46842	+	15291	5	16890.6
LCB_3508	16638098-16652385	KB317710.1:479785-494072	+	14287	14394662-14408891	MRJL02000219.1:310594-324823	+	14229	16351756-16365065	LN679140.1:181306-194615	+	13309	17391670-17414768	JATN01000311.1:120265-143363	-	23098	28917846-28936876	KK764729.1:242-19272	+	19030	5	16790.6
LCB_3556	10403293-10420239	KB317702.1:409080-426026	+	16946	9166995-9181958	MRJL02000083.1:345502-360465	+	14963	8510833-8527791	LN679104.1:669694-686652	+	16958	20304503-20321698	JATN01000314.1:1303673-1320868	+	17195	10110163-10128000	KK764653.1:487653-505490	+	17837	5	16779.8
LCB_9546	--	--	--	--	--	--	--	--	29524352-29541124	LN679139.1:215556-LN679264.1:16061	+	16772	--	--	--	--	--	--	--	--	1	16772
LCB_9728	--	--	--	--	--	--	--	--	31813823-31830588	LN679137.1:240065-256830	+	16765	--	--	--	--	--	--	--	--	1	16765
LCB_283	11323517-11339205	KB317703.1:380329-396017	+	15688	9961193-9972355	MRJL02000087.1:285413-296575	+	11162	22254529-22275395	LN679112.1:464043-484909	-	20866	2792222-2806619	JATN01000319.1:1387712-1402109	-	14397	11062929-11084498	KK764723.1:13474-35043	-	21569	5	16736.4
LCB_7812	--	--	--	--	28249174-28265905	MRJL02000586.1:419-MRJL02000392.1:3803	+	16731	--	--	--	--	--	--	--	--	--	--	--	--	1	16731
LCB_2499	27906354-27912278	KB317745.1:7786-13710	+	5924	23418935-23422253	MRJL02000426.1:5209-MRJL02000006.1:3290	+	3318	22431017-22438479	LN679112.1:640531-647993	-	7462	41083988-41116680	JATN01000322.1:16520096-16552788	-	32692	10981380-11015585	KK764821.1:284-34489	+	34205	5	16720.2
LCB_3066	20248744-20265078	KB317718.1:243298-259632	+	16334	17436092-17451315	MRJL02000211.1:213207-228430	+	15223	22160870-22175614	LN679112.1:370384-385128	+	14744	2686085-2703808	JATN01000319.1:1281575-1299298	+	17723	21924736-21944215	KK764687.1:152743-172222	+	19479	5	16700.6
LCB_12913	--	--	--	--	--	--	--	--	--	--	--	--	35506780-35523472	JATN01000322.1:10942888-10959580	+	16692	--	--	--	--	1	16692
LCB_696	29838355-29857230	KB317757.1:92531-111406	+	18875	24805646-24822399	MRJL02000043.1:72338-89091	+	16753	4643371-4658624	LN679116.1:316888-332141	+	15253	9703085-9721049	JATN01000310.1:604873-622837	+	17964	32860694-32875090	KK764710.1:129010-143406	+	14396	5	16648.2
LCB_9658	--	--	--	--	--	--	--	--	30827244-30843858	LN679123.1:290132-306746	+	16614	--	--	--	--	--	--	--	--	1	16614
LCB_13181	--	--	--	--	--	--	--	--	--	--	--	--	38537508-38554114	JATN01000322.1:13973616-13990222	+	16606	--	--	--	--	1	16606
LCB_16047	--	--	--	--	--	--	--	--	--	--	--	--	--	--	--	--	25625502-25642093	KK764883.1:36036-KK764880.1:12714	+	16591	1	16591
LCB_1808	20810653-20852086	KB317719.1:375265-416698	+	41433	17858031-17865623	MRJL02000143.1:274701-282293	+	7592	26552680-26553418	LN679100.1:21325-22063	-	738	--	--	--	--	--	--	--	--	3	16587.7
LCB_14783	--	--	--	--	--	--	--	--	--	--	--	--	--	--	--	--	9552061-9568642	KK764751.1:40897-57478	+	16581	1	16581
LCB_1303	10618193-10634412	KB317702.1:623980-640199	+	16219	9366012-9381424	MRJL02000083.1:544519-559931	+	15412	8728601-8747414	LN679104.1:887462-906275	+	18813	20530462-20546077	JATN01000314.1:1529632-1545247	+	15615	27496921-27513610	KK764675.1:140182-156871	+	16689	5	16549.6
LCB_15911	--	--	--	--	--	--	--	--	--	--	--	--	--	--	--	--	23977431-23993964	KK764917.1:5353-21886	+	16533	1	16533
LCB_1869	8953738-8972542	KB317700.1:938073-956877	+	18804	7994070-8009335	MRJL02000113.1:891876-907141	+	15265	4297621-4314384	LN679121.1:311866-328629	-	16763	31783708-31799422	JATN01000322.1:7219816-7235530	-	15714	33510605-33526719	KK764752.1:6109-22223	-	16114	5	16532
LCB_10254	--	--	--	--	--	--	--	--	37088304-37104806	LN679181.1:83208-LN679269.1:15444	+	16502	--	--	--	--	--	--	--	--	1	16502
LCB_17474	--	--	--	--	--	--	--	--	--	--	--	--	--	--	--	--	38024051-38040553	KK764979.1:12265-KK764982.1:9041	+	16502	1	16502
LCB_12418	--	--	--	--	--	--	--	--	--	--	--	--	29964874-29981363	JATN01000322.1:5400982-5417471	+	16489	--	--	--	--	1	16489
LCB_10494	--	--	--	--	--	--	--	--	42393372-42409859	LN679764.1:1609-LN679772.1:555	+	16487	--	--	--	--	--	--	--	--	1	16487
LCB_9618	--	--	--	--	--	--	--	--	30241900-30258378	LN679136.1:167762-184240	+	16478	--	--	--	--	--	--	--	--	1	16478
LCB_14792	--	--	--	--	--	--	--	--	--	--	--	--	--	--	--	--	9701992-9718439	KK764653.1:79482-95929	+	16447	1	16447
LCB_14899	--	--	--	--	--	--	--	--	--	--	--	--	--	--	--	--	11338374-11354820	KK764701.1:25647-42093	+	16446	1	16446
LCB_10844	--	--	--	--	--	--	--	--	--	--	--	--	4523259-4539703	JATN01000319.1:3118749-3135193	+	16444	--	--	--	--	1	16444
LCB_8041	--	--	--	--	--	--	--	--	2838481-2854909	LN679228.1:47066-LN679215.1:16413	+	16428	--	--	--	--	--	--	--	--	1	16428
LCB_1987	30336886-30347620	KB317762.1:50887-61621	+	10734	25164357-25173500	MRJL02000132.1:26246-35389	+	9143	34963510-34974449	LN679143.1:94860-105799	-	10939	33446249-33462419	JATN01000322.1:8882357-8898527	+	16170	33202211-33237360	KK764980.1:18-KK764856.1:15539	+	35149	5	16427
LCB_15996	--	--	--	--	--	--	--	--	--	--	--	--	--	--	--	--	24776768-24793180	KK764748.1:8444-24856	+	16412	1	16412
LCB_7887	--	--	--	--	28838807-28855188	MRJL02000789.1:131-MRJL02000826.1:381	+	16381	--	--	--	--	--	--	--	--	--	--	--	--	1	16381
LCB_10189	--	--	--	--	--	--	--	--	36429707-36446085	LN679186.1:7337-23715	+	16378	--	--	--	--	--	--	--	--	1	16378
LCB_8106	--	--	--	--	--	--	--	--	3855537-3871892	LN679164.1:49405-65760	+	16355	--	--	--	--	--	--	--	--	1	16355
LCB_10370	--	--	--	--	--	--	--	--	38553337-38569684	LN679196.1:32869-49216	+	16347	--	--	--	--	--	--	--	--	1	16347
LCB_5809	31476260-31492599	KB317775.1:29360-45699	+	16339	--	--	--	--	--	--	--	--	--	--	--	--	--	--	--	--	1	16339
LCB_14788	--	--	--	--	--	--	--	--	--	--	--	--	--	--	--	--	9613036-9629369	KK764751.1:101872-KK764653.1:6859	+	16333	1	16333
LCB_5888	33141148-33157476	KB317806.1:16809-KB317807.1:346	+	16328	--	--	--	--	--	--	--	--	--	--	--	--	--	--	--	--	1	16328
LCB_14632	--	--	--	--	--	--	--	--	--	--	--	--	--	--	--	--	7612437-7628755	KK764663.1:249266-265584	+	16318	1	16318
LCB_13439	--	--	--	--	--	--	--	--	--	--	--	--	41066589-41082898	JATN01000322.1:16502697-16519006	+	16309	--	--	--	--	1	16309
LCB_16161	--	--	--	--	--	--	--	--	--	--	--	--	--	--	--	--	26572061-26588352	KK764787.1:14738-31029	+	16291	1	16291
LCB_675	23378144-23390993	KB317726.1:249319-262168	+	12849	19834284-19848503	MRJL02000011.1:236004-250223	+	14219	4512552-4524709	LN679116.1:186069-198226	+	12157	9540134-9562891	JATN01000310.1:441922-464679	+	22757	32735558-32755018	KK764710.1:3874-23334	+	19460	5	16288.4
LCB_16034	--	--	--	--	--	--	--	--	--	--	--	--	--	--	--	--	25542086-25558355	KK764657.1:538852-KK765058.1:1104	+	16269	1	16269
LCB_16063	--	--	--	--	--	--	--	--	--	--	--	--	--	--	--	--	25721658-25737924	KK764805.1:49521-65787	+	16266	1	16266
LCB_2938	25470563-25486194	KB317733.1:242284-KB317734.1:1263	+	15631	21516766-21534798	MRJL02000177.1:187287-MRJL02000145.1:1340	+	18032	339280-354151	LN679103.1:339279-354150	+	14871	48522420-48540425	JATN01000285.1:342611-360616	-	18005	31226902-31241684	KK764658.1:343733-358515	-	14782	5	16264.2
LCB_13676	--	--	--	--	--	--	--	--	--	--	--	--	44894686-44910940	JATN01000293.1:2155-18409	+	16254	--	--	--	--	1	16254
LCB_10626	--	--	--	--	--	--	--	--	--	--	--	--	2165538-2181777	JATN01000319.1:761028-777267	+	16239	--	--	--	--	1	16239
LCB_10432	--	--	--	--	--	--	--	--	41435259-41451480	LN679428.1:4945-LN679432.1:257	+	16221	--	--	--	--	--	--	--	--	1	16221
LCB_8653	--	--	--	--	--	--	--	--	14399979-14416192	LN679110.1:419171-435384	+	16213	--	--	--	--	--	--	--	--	1	16213
LCB_11757	--	--	--	--	--	--	--	--	--	--	--	--	17271285-17287484	JATN01000321.1:7444275-JATN01000311.1:16079	+	16199	--	--	--	--	1	16199
LCB_10991	--	--	--	--	--	--	--	--	--	--	--	--	6355544-6371713	JATN01000319.1:4951034-4967203	+	16169	--	--	--	--	1	16169
LCB_12074	--	--	--	--	--	--	--	--	--	--	--	--	24404119-24420273	JATN01000313.1:152309-168463	+	16154	--	--	--	--	1	16154
LCB_881	31627497-31647799	KB317777.1:28126-48428	+	20302	4211468-4225742	MRJL02000126.1:17603-31877	+	14274	35867453-35899004	LN679292.1:674-LN679677.1:2798	+	31551	12925035-12932608	JATN01000321.1:3098025-3105598	+	7573	12700454-12707432	KK764711.1:36984-43962	+	6978	5	16135.6
LCB_13488	--	--	--	--	--	--	--	--	--	--	--	--	41642721-41658855	JATN01000322.1:17078829-17094963	+	16134	--	--	--	--	1	16134
LCB_8034	--	--	--	--	--	--	--	--	2775301-2791419	LN679162.1:129753-LN679228.1:4	+	16118	--	--	--	--	--	--	--	--	1	16118
LCB_13829	--	--	--	--	--	--	--	--	--	--	--	--	46509578-46525682	JATN01000307.1:4562-20666	+	16104	--	--	--	--	1	16104
LCB_17498	--	--	--	--	--	--	--	--	--	--	--	--	--	--	--	--	38412035-38428128	KK765034.1:10747-KK765036.1:91	+	16093	1	16093
LCB_11712	--	--	--	--	--	--	--	--	--	--	--	--	16539312-16555381	JATN01000321.1:6712302-6728371	+	16069	--	--	--	--	1	16069
LCB_17537	--	--	--	--	--	--	--	--	--	--	--	--	--	--	--	--	38983496-38999555	KK765107.1:2644-KK765109.1:3291	+	16059	1	16059
LCB_1765	22613832-22628179	KB317724.1:181678-196025	+	14347	19237827-19247808	MRJL02000032.1:157975-167956	+	9981	11253015-11269433	LN679109.1:728769-745187	+	16418	30200000-30220316	JATN01000322.1:5636108-5656424	+	20316	24497473-24516704	KK764699.1:78028-97259	+	19231	5	16058.6
LCB_6029	34885117-34901174	KB317964.1:2346-KB317971.1:7	+	16057	--	--	--	--	--	--	--	--	--	--	--	--	--	--	--	--	1	16057
LCB_15883	--	--	--	--	--	--	--	--	--	--	--	--	--	--	--	--	23539225-23555275	KK764844.1:31737-47787	+	16050	1	16050
LCB_3110	16086731-16103145	KB317709.1:479813-496227	+	16414	14014559-14028260	MRJL02000188.1:407176-420877	+	13701	15722211-15739388	LN679160.1:20810-37987	+	17177	3469311-3483247	JATN01000319.1:2064801-2078737	-	13936	17190739-17209608	KK764765.1:23392-42261	+	18869	5	16019.4
LCB_2176	21740495-21759232	KB317722.1:77321-96058	+	18737	18567785-18583014	MRJL02000204.1:55560-70789	+	15229	24135971-24148603	LN679161.1:65528-78160	+	12632	36196526-36215740	JATN01000322.1:11632634-11651848	+	19214	23461124-23475405	KK764830.1:15583-29864	+	14281	5	16018.6
LCB_11401	--	--	--	--	--	--	--	--	--	--	--	--	12615913-12631903	JATN01000321.1:2788903-2804893	+	15990	--	--	--	--	1	15990
LCB_17506	--	--	--	--	--	--	--	--	--	--	--	--	--	--	--	--	38578676-38594665	KK765052.1:11963-KK765054.1:4108	+	15989	1	15989
LCB_10295	--	--	--	--	--	--	--	--	37431331-37447318	LN679362.1:4214-LN679485.1:34	+	15987	--	--	--	--	--	--	--	--	1	15987
LCB_11665	--	--	--	--	--	--	--	--	--	--	--	--	15611945-15627931	JATN01000321.1:5784935-5800921	+	15986	--	--	--	--	1	15986
LCB_11044	--	--	--	--	--	--	--	--	--	--	--	--	7117664-7133629	JATN01000319.1:5713154-5729119	+	15965	--	--	--	--	1	15965
LCB_1465	14645159-14658077	KB317707.1:225963-238881	+	12918	12846007-12858587	MRJL02000028.1:192403-204983	+	12580	14659036-14671923	LN679110.1:678228-691115	+	12887	24365504-24380436	JATN01000313.1:113694-128626	+	14932	8965018-8991442	KK764660.1:33464-59888	-	26424	5	15948.2
LCB_5860	32433157-32449064	KB317789.1:49969-KB317790.1:10973	+	15907	--	--	--	--	--	--	--	--	--	--	--	--	--	--	--	--	1	15907
LCB_12872	--	--	--	--	--	--	--	--	--	--	--	--	35018187-35034069	JATN01000322.1:10454295-10470177	+	15882	--	--	--	--	1	15882
LCB_2001	7038252-7057158	KB317699.1:70773-89679	+	18906	6204720-6224058	MRJL02000039.1:58399-77737	+	19338	5851012-5870243	LN679105.1:965503-984734	+	19231	33950352-33966942	JATN01000322.1:9386460-9403050	+	16590	30872443-30877751	KK764713.1:151368-156676	+	5308	5	15874.6
LCB_15342	--	--	--	--	--	--	--	--	--	--	--	--	--	--	--	--	16720702-16736573	KK764824.1:5661-21532	+	15871	1	15871
LCB_2169	21702131-21726064	KB317722.1:38957-62890	+	23933	18537756-18556519	MRJL02000204.1:25531-44294	+	18763	24104691-24119317	LN679161.1:34248-48874	+	14626	36172061-36189493	JATN01000322.1:11608169-11625601	-	17432	23447706-23452205	KK764830.1:2165-6664	-	4499	5	15850.6
LCB_1394	3317948-3331728	KB317696.1:3317947-3331727	+	13780	2903371-2916051	MRJL02000155.1:2891033-2903713	+	12680	27400139-27413704	LN679100.1:868784-882349	-	13565	22504951-22528319	JATN01000318.1:1414017-1437385	-	23368	--	--	--	--	4	15848.2
LCB_10301	--	--	--	--	--	--	--	--	37474486-37490322	LN679356.1:4836-LN679276.1:11920	+	15836	--	--	--	--	--	--	--	--	1	15836
LCB_10084	--	--	--	--	--	--	--	--	35297694-35313507	LN679213.1:35611-51424	+	15813	--	--	--	--	--	--	--	--	1	15813
LCB_10586	--	--	--	--	--	--	--	--	--	--	--	--	1846467-1862271	JATN01000319.1:441957-457761	+	15804	--	--	--	--	1	15804
LCB_12086	--	--	--	--	--	--	--	--	--	--	--	--	24758260-24774060	JATN01000322.1:194368-210168	+	15800	--	--	--	--	1	15800
LCB_1291	25957569-25976068	KB317735.1:218789-237288	+	18499	21947610-21963557	MRJL02000210.1:199890-MRJL02000156.1:1	+	15947	8177155-8196431	LN679104.1:336016-355292	+	19276	19976649-19991215	JATN01000314.1:975819-990385	+	14566	9791324-9802000	KK764653.1:168814-179490	+	10676	5	15792.8
LCB_10625	--	--	--	--	--	--	--	--	--	--	--	--	2148648-2164426	JATN01000319.1:744138-759916	+	15778	--	--	--	--	1	15778
LCB_637	3939515-3956165	KB317696.1:3939514-3956164	+	16650	3472915-3488360	MRJL02000155.1:3460577-3476022	+	15445	29005073-29020897	LN679100.1:2473718-2489542	-	15824	8290540-8306000	JATN01000286.1:49196-64656	+	15460	3923276-3938657	KK764654.1:336851-352232	+	15381	5	15752
LCB_8902	--	--	--	--	--	--	--	--	19039022-19054773	LN679101.1:2580504-2596255	+	15751	--	--	--	--	--	--	--	--	1	15751
LCB_4027	9320913-9333731	KB317701.1:308381-321199	+	12818	8268799-8280151	MRJL02000208.1:212702-224054	+	11352	6677518-6690685	LN679114.1:419327-432494	+	13167	37998161-38019988	JATN01000322.1:13434269-13456096	-	21827	8578929-8598515	KK764696.1:97493-117079	-	19586	5	15750
LCB_3247	4039541-4055621	KB317696.1:4039540-4055620	+	16080	3562194-3578343	MRJL02000155.1:3549856-3566005	+	16149	28906144-28922121	LN679100.1:2374789-2390766	-	15977	8388431-8404205	JATN01000286.1:147087-162861	+	15774	4028107-4042838	KK764654.1:441682-456413	+	14731	5	15742.2
LCB_9191	--	--	--	--	--	--	--	--	22964299-22980036	LN679223.1:24750-40487	+	15737	--	--	--	--	--	--	--	--	1	15737
LCB_10847	--	--	--	--	--	--	--	--	--	--	--	--	4553860-4569588	JATN01000319.1:3149350-3165078	+	15728	--	--	--	--	1	15728
LCB_3736	25705034-25720251	KB317734.1:220103-235320	+	15217	21728590-21740719	MRJL02000145.1:195132-207261	+	12129	31619191-31633166	LN679137.1:45433-59408	-	13975	29947655-29964873	JATN01000322.1:5383763-5400981	-	17218	28141849-28161893	KK764840.1:29515-49559	+	20044	5	15716.6
LCB_14986	--	--	--	--	--	--	--	--	--	--	--	--	--	--	--	--	12036599-12052313	KK764720.1:142110-KK764781.1:6303	+	15714	1	15714
LCB_16115	--	--	--	--	--	--	--	--	--	--	--	--	--	--	--	--	26130780-26146479	KK764760.1:86403-102102	+	15699	1	15699
LCB_17436	--	--	--	--	--	--	--	--	--	--	--	--	--	--	--	--	37565904-37581589	KK764931.1:27161-KK764932.1:14887	+	15685	1	15685
LCB_1452	8874607-8890721	KB317700.1:858942-875056	+	16114	7918252-7934139	MRJL02000113.1:816058-831945	+	15887	13100560-13116399	LN679102.1:1829573-1845412	-	15839	24200493-24216196	JATN01000308.1:607529-623232	-	15703	15281727-15296564	KK764652.1:648176-663013	-	14837	5	15676
LCB_8430	--	--	--	--	--	--	--	--	9468857-9484529	LN679167.1:24259-39931	+	15672	--	--	--	--	--	--	--	--	1	15672
LCB_11789	--	--	--	--	--	--	--	--	--	--	--	--	17675402-17691066	JATN01000311.1:403997-419661	+	15664	--	--	--	--	1	15664
LCB_17302	--	--	--	--	--	--	--	--	--	--	--	--	--	--	--	--	36299256-36314881	KK764956.1:4-15629	+	15625	1	15625
LCB_3619	19524127-19542066	KB317716.1:410688-428627	+	17939	16820725-16829600	MRJL02000230.1:311118-319993	+	8875	18983677-19002451	LN679101.1:2525159-2543933	-	18774	25812925-25828137	JATN01000322.1:1249033-1264245	+	15212	10269894-10287145	KK764653.1:647384-664635	+	17251	5	15610.2
LCB_451	32823304-32837036	KB317798.1:179-13911	+	13732	26846412-26857573	MRJL02000018.1:47-11208	+	11161	14140625-14167598	LN679110.1:159817-186790	+	26973	5233143-5247963	JATN01000319.1:3828633-3843453	+	14820	34911698-34923054	KK764928.1:1293-12649	+	11356	5	15608.4
LCB_657	6690662-6706324	KB317698.1:802933-818595	+	15662	5905934-5921605	MRJL02000100.1:720011-735682	+	15671	29263783-29279033	LN679100.1:2732428-2747678	+	15250	9316003-9332088	JATN01000310.1:217791-233876	+	16085	3671157-3686498	KK764654.1:84732-100073	-	15341	5	15601.8
LCB_5994	34565772-34581365	KB317889.1:6036-KB317892.1:110	+	15593	--	--	--	--	--	--	--	--	--	--	--	--	--	--	--	--	1	15593
LCB_16058	--	--	--	--	--	--	--	--	--	--	--	--	--	--	--	--	25697055-25712628	KK764805.1:24918-40491	+	15573	1	15573
LCB_3534	10422948-10434453	KB317702.1:428735-440240	+	11505	9184665-9196195	MRJL02000083.1:363172-374702	+	11530	8530536-8541571	LN679104.1:689397-700432	+	11035	18968176-19000245	JATN01000311.1:1696771-JATN01000083.1:25760	+	32069	10131502-10143126	KK764653.1:508992-520616	+	11624	5	15552.6
LCB_13486	--	--	--	--	--	--	--	--	--	--	--	--	41620827-41636373	JATN01000322.1:17056935-17072481	+	15546	--	--	--	--	1	15546
LCB_1806	32190514-32210695	KB317785.1:40325-60506	+	20181	26416766-26430777	MRJL02000066.1:30987-MRJL02000107.1:128	+	14011	36531270-36541659	LN679154.1:32817-43206	+	10389	30735049-30753557	JATN01000322.1:6171157-6189665	+	18508	34568342-34582952	KK764872.1:13023-27633	-	14610	5	15539.8
LCB_5828	31867492-31883009	KB317780.1:50810-66327	+	15517	--	--	--	--	--	--	--	--	--	--	--	--	--	--	--	--	1	15517
LCB_10948	--	--	--	--	--	--	--	--	--	--	--	--	5873228-5888740	JATN01000319.1:4468718-4484230	+	15512	--	--	--	--	1	15512
LCB_499	20595787-20620271	KB317719.1:160399-184883	+	24484	17701525-17720256	MRJL02000143.1:118195-136926	+	18731	31343485-31364127	LN679118.1:198696-219338	+	20642	6170958-6177834	JATN01000319.1:4766448-4773324	+	6876	35032471-35039052	KK764727.1:93057-99638	+	6581	5	15462.8
LCB_4736	--	--	--	--	--	--	--	--	--	--	--	--	31695938-31710844	JATN01000322.1:7132046-7146952	-	14906	37224603-37240616	KK764890.1:16082-32095	+	16013	2	15459.5
LCB_2105	32903723-32920428	KB317800.1:25-16730	+	16705	26914580-26926836	MRJL02000064.1:557-12813	+	12256	35997432-36017051	LN679135.1:95646-115265	+	19619	35419683-35433876	JATN01000322.1:10855791-10869984	+	14193	10765209-10779693	KK764686.1:44689-59173	-	14484	5	15451.4
LCB_3943	32922745-32947131	KB317800.1:19047-KB317801.1:5398	+	24386	26926927-26945895	MRJL02000064.1:12904-MRJL02000034.1:4395	+	18968	36019794-36032302	LN679135.1:118008-130516	+	12508	35530064-35540371	JATN01000322.1:10966172-10976479	+	10307	10752681-10763739	KK764686.1:32161-43219	-	11058	5	15445.4
LCB_8746	--	--	--	--	--	--	--	--	15593909-15609350	LN679158.1:29369-44810	+	15441	--	--	--	--	--	--	--	--	1	15441
LCB_10343	--	--	--	--	--	--	--	--	37790521-37805960	LN679873.1:2181-LN679319.1:10822	+	15439	--	--	--	--	--	--	--	--	1	15439
LCB_9833	--	--	--	--	--	--	--	--	32758309-32773740	LN679148.1:111090-126521	+	15431	--	--	--	--	--	--	--	--	1	15431
LCB_14609	--	--	--	--	--	--	--	--	--	--	--	--	--	--	--	--	6971750-6987176	KK764934.1:11708-KK764831.1:1	+	15426	1	15426
LCB_13967	--	--	--	--	--	--	--	--	--	--	--	--	48148728-48164153	JATN01000315.1:224424-239849	+	15425	--	--	--	--	1	15425
LCB_16720	--	--	--	--	--	--	--	--	--	--	--	--	--	--	--	--	31621222-31636623	KK764728.1:112555-127956	+	15401	1	15401
LCB_10039	--	--	--	--	--	--	--	--	34892646-34908046	LN679143.1:23996-39396	+	15400	--	--	--	--	--	--	--	--	1	15400
LCB_3238	3334546-3349648	KB317696.1:3334545-3349647	+	15102	2917350-2931110	MRJL02000155.1:2905012-2918772	+	13760	27381870-27397039	LN679100.1:850515-865684	-	15169	8006176-8022981	JATN01000319.1:6601666-6618471	-	16805	3521368-3537483	KK764907.1:16604-32719	-	16115	5	15390.2
LCB_2370	5613238-5623581	KB317697.1:861894-872237	+	10343	4973321-4983610	MRJL02000166.1:724158-734447	+	10289	3831526-3855536	LN679164.1:25394-49404	+	24010	39237026-39254218	JATN01000322.1:14673134-14690326	-	17192	8636505-8651528	KK764696.1:155069-170092	+	15023	5	15371.4
LCB_4136	--	--	--	--	--	--	--	--	--	--	--	--	40132142-40146840	JATN01000322.1:15568250-15582948	+	14698	32625529-32641566	KK764799.1:18091-34128	-	16037	2	15367.5
LCB_17457	--	--	--	--	--	--	--	--	--	--	--	--	--	--	--	--	37836840-37852174	KK764959.1:18284-KK764960.1:10898	+	15334	1	15334
LCB_3038	15330419-15346661	KB317708.1:311195-327437	+	16242	13430788-13443390	MRJL02000101.1:274733-287335	+	12602	21806273-21823214	LN679112.1:15787-32728	+	16941	1779766-1791714	JATN01000319.1:375256-387204	+	11948	25798013-25816871	KK764738.1:51340-70198	-	18858	5	15318.2
LCB_12415	--	--	--	--	--	--	--	--	--	--	--	--	29909903-29925211	JATN01000322.1:5346011-5361319	+	15308	--	--	--	--	1	15308
LCB_8239	--	--	--	--	--	--	--	--	6180047-6195304	LN679198.1:4716-19973	+	15257	--	--	--	--	--	--	--	--	1	15257
LCB_8466	--	--	--	--	--	--	--	--	9952906-9968159	LN679129.1:27166-42419	+	15253	--	--	--	--	--	--	--	--	1	15253
LCB_485	25486195-25501920	KB317734.1:1264-16989	+	15725	21534799-21549739	MRJL02000145.1:1341-16281	+	14940	31200436-31213720	LN679118.1:55647-68931	+	13284	5982599-5998147	JATN01000319.1:4578089-4593637	+	15548	26811207-26827972	KK764666.1:25070-41835	-	16765	5	15252.4
LCB_15800	--	--	--	--	--	--	--	--	--	--	--	--	--	--	--	--	22529557-22544804	KK764996.1:6284-KK765029.1:4780	+	15247	1	15247
LCB_3543	27132147-27150873	KB317741.1:28947-47673	+	18726	22842161-22859225	MRJL02000231.1:24720-41784	+	17064	33037937-33054208	LN679124.1:4429-20700	+	16271	19293240-19305265	JATN01000314.1:292410-304435	-	12025	30019443-30031586	KK764717.1:38665-50808	+	12143	5	15245.8
LCB_16030	--	--	--	--	--	--	--	--	--	--	--	--	--	--	--	--	25480322-25495560	KK764657.1:477088-492326	+	15238	1	15238
LCB_17096	--	--	--	--	--	--	--	--	--	--	--	--	--	--	--	--	35081003-35096238	KK764918.1:3139-18374	+	15235	1	15235
LCB_2142	28250112-28267265	KB317746.1:166853-KB317747.1:11874	+	17153	23691398-23702500	MRJL02000171.1:124435-MRJL02000037.1:8430	+	11102	14088147-14097037	LN679110.1:107339-116229	+	8890	35841745-35865470	JATN01000322.1:11277853-11301578	+	23725	--	--	--	--	4	15217.5
LCB_2673	19394995-19415271	KB317716.1:281556-301832	+	20276	16717540-16735998	MRJL02000230.1:207933-226391	+	18458	19189205-19218913	LN679101.1:2730687-2760395	-	29708	45243736-45247299	JATN01000317.1:107002-110565	-	3563	28411753-28415806	KK764673.1:240766-244819	+	4053	5	15211.6
LCB_13174	--	--	--	--	--	--	--	--	--	--	--	--	38432084-38447284	JATN01000322.1:13868192-13883392	+	15200	--	--	--	--	1	15200
LCB_13173	--	--	--	--	--	--	--	--	--	--	--	--	38416463-38431655	JATN01000322.1:13852571-13867763	+	15192	--	--	--	--	1	15192
LCB_10263	--	--	--	--	--	--	--	--	37202470-37217655	LN679901.1:1903-LN679184.1:14895	+	15185	--	--	--	--	--	--	--	--	1	15185
LCB_10152	--	--	--	--	--	--	--	--	35852276-35867452	LN679255.1:11363-LN679292.1:673	+	15176	--	--	--	--	--	--	--	--	1	15176
LCB_3326	30770557-30787972	KB317767.1:2771-20186	+	17415	25501540-25518034	MRJL02000248.1:5473-MRJL02000172.1:14644	+	16494	35122981-35137245	LN679147.1:31002-45266	+	14264	11601415-11614300	JATN01000321.1:1774405-1787290	-	12885	11871903-11886628	KK764676.1:213315-228040	+	14725	5	15156.6
LCB_3871	22803062-22822241	KB317725.1:10568-29747	+	19179	19366707-19380150	MRJL02000062.1:2835-16278	+	13443	24831859-24847800	LN679151.1:60621-76562	+	15941	33184458-33197796	JATN01000322.1:8620566-8633904	-	13338	24659193-24672897	KK764788.1:53312-67016	+	13704	5	15121
LCB_4899	2464015-2479118	KB317696.1:2464014-2479117	+	15103	--	--	--	--	--	--	--	--	--	--	--	--	--	--	--	--	1	15103
LCB_12348	--	--	--	--	--	--	--	--	--	--	--	--	29071149-29086249	JATN01000322.1:4507257-4522357	+	15100	--	--	--	--	1	15100
LCB_9739	--	--	--	--	--	--	--	--	31965325-31980418	LN679128.1:51510-66603	+	15093	--	--	--	--	--	--	--	--	1	15093
LCB_1309	10926905-10941190	KB317702.1:932692-946977	+	14285	9657906-9672248	MRJL02000083.1:836413-850755	+	14342	9048699-9063481	LN679104.1:1207560-1222342	+	14782	20854245-20874141	JATN01000314.1:1853415-1873311	+	19896	10595664-10607732	KK764741.1:1529-13597	+	12068	5	15074.6
LCB_9294	--	--	--	--	--	--	--	--	24518267-24533333	LN679173.1:0-15066	+	15066	--	--	--	--	--	--	--	--	1	15066
LCB_8519	--	--	--	--	--	--	--	--	11093116-11108153	LN679109.1:568870-583907	+	15037	--	--	--	--	--	--	--	--	1	15037
LCB_10030	--	--	--	--	--	--	--	--	34782752-34797787	LN679380.1:12006-LN679190.1:14921	+	15035	--	--	--	--	--	--	--	--	1	15035
LCB_1678	14565965-14585059	KB317707.1:146769-165863	+	19094	12775325-12793203	MRJL02000028.1:121721-139599	+	17878	14571540-14590862	LN679110.1:590732-610054	+	19322	28796423-28815099	JATN01000322.1:4232531-4251207	+	18676	16017331-16017510	KK764695.1:97618-97797	+	179	5	15029.8
LCB_16752	--	--	--	--	--	--	--	--	--	--	--	--	--	--	--	--	31874832-31889861	KK764761.1:82010-97039	+	15029	1	15029
LCB_2926	732-31935	KB317696.1:731-31934	+	31203	14397-29661	MRJL02000155.1:2059-17323	+	15264	548882-559032	LN679103.1:548881-559031	+	10150	48310999-48321038	JATN01000285.1:131190-141229	-	10039	31039611-31048029	KK764658.1:156442-164860	-	8418	5	15014.8
LCB_4323	25289612-25303093	KB317733.1:61333-74814	+	13481	21362706-21376267	MRJL02000177.1:33227-46788	+	13561	3114645-3130117	LN679107.1:191243-206715	+	15472	46525683-46542407	JATN01000307.1:20667-37391	+	16724	2317960-2333754	KK764670.1:112313-128107	+	15794	5	15006.4
LCB_17351	--	--	--	--	--	--	--	--	--	--	--	--	--	--	--	--	36631893-36646889	KK764984.1:18831-KK764809.1:14989	+	14996	1	14996
LCB_11502	--	--	--	--	--	--	--	--	--	--	--	--	13610666-13625656	JATN01000321.1:3783656-3798646	+	14990	--	--	--	--	1	14990
LCB_2570	13712870-13723400	KB317706.1:77917-88447	+	10530	12000334-12009842	MRJL02000065.1:27871-37379	+	9508	13765377-13787210	LN679102.1:2494390-2516223	-	21833	42308597-42326675	JATN01000322.1:17744705-17762783	-	18078	--	--	--	--	4	14987.2
LCB_10304	--	--	--	--	--	--	--	--	37493447-37508434	LN679276.1:15045-LN679393.1:3374	+	14987	--	--	--	--	--	--	--	--	1	14987
LCB_630	32096625-32112055	KB317784.1:8205-23635	+	15430	26344882-26358073	MRJL02000088.1:176-13367	+	13191	36449907-36461976	LN679186.1:27537-39606	+	12069	8087877-8107019	JATN01000319.1:6683367-6702509	+	19142	--	--	--	--	4	14958
LCB_11241	--	--	--	--	--	--	--	--	--	--	--	--	10936792-10951731	JATN01000321.1:1109782-1124721	+	14939	--	--	--	--	1	14939
LCB_3893	27517634-27529220	KB317743.1:10514-22100	+	11586	23078219-23089920	MRJL02000179.1:4376-16077	+	11701	6027374-6040134	LN679105.1:1141865-1154625	-	12760	34150173-34173484	JATN01000322.1:9586281-9609592	-	23311	30692126-30707439	KK764832.1:32270-47583	+	15313	5	14934.2
LCB_15665	--	--	--	--	--	--	--	--	--	--	--	--	--	--	--	--	21128088-21143001	KK764732.1:40945-55858	+	14913	1	14913
LCB_993	15304438-15320245	KB317708.1:285214-301021	+	15807	13407700-13421215	MRJL02000101.1:251645-265160	+	13515	35752782-35767542	LN679159.1:37559-52319	-	14760	14559964-14575685	JATN01000321.1:4732954-4748675	+	15721	33675190-33689823	KK764664.1:59375-74008	-	14633	5	14887.2
LCB_13288	--	--	--	--	--	--	--	--	--	--	--	--	39616771-39631645	JATN01000322.1:15052879-15067753	+	14874	--	--	--	--	1	14874
LCB_8071	--	--	--	--	--	--	--	--	3191743-3206610	LN679107.1:268341-283208	+	14867	--	--	--	--	--	--	--	--	1	14867
LCB_11872	--	--	--	--	--	--	--	--	--	--	--	--	19415867-19430732	JATN01000314.1:415037-429902	+	14865	--	--	--	--	1	14865
LCB_521	32895707-32903301	KB317799.1:31202-38796	+	7594	26908281-26913826	MRJL02000203.1:27682-33227	+	5545	31411849-31419820	LN679118.1:267060-275031	+	7971	6214023-6238089	JATN01000319.1:4809513-4833579	+	24066	9289588-9318573	KK764660.1:358034-387019	-	28985	5	14832.2
LCB_12867	--	--	--	--	--	--	--	--	--	--	--	--	34984389-34999220	JATN01000322.1:10420497-10435328	+	14831	--	--	--	--	1	14831
LCB_1619	16973533-16985674	KB317711.1:279925-292066	+	12141	14677208-14689094	MRJL02000090.1:245894-257780	+	11886	17934517-17949067	LN679101.1:1475999-1490549	-	14550	27746740-27764974	JATN01000322.1:3182848-3201082	+	18234	18487190-18504520	KK764656.1:94674-112004	+	17330	5	14828.2
LCB_2337	11622712-11639055	KB317703.1:679524-695867	+	16343	10203844-10215908	MRJL02000087.1:528064-540128	+	12064	9757063-9776089	LN679130.1:128349-147375	+	19026	38752305-38766586	JATN01000322.1:14188413-14202694	+	14281	11630802-11643217	KK764712.1:135356-147771	+	12415	5	14825.8
LCB_17462	--	--	--	--	--	--	--	--	--	--	--	--	--	--	--	--	37880475-37895299	KK764962.1:16556-KK764963.1:9078	+	14824	1	14824
LCB_10815	--	--	--	--	--	--	--	--	--	--	--	--	4225579-4240393	JATN01000319.1:2821069-2835883	+	14814	--	--	--	--	1	14814
LCB_12558	--	--	--	--	--	--	--	--	--	--	--	--	31555036-31569837	JATN01000322.1:6991144-7005945	+	14801	--	--	--	--	1	14801
LCB_16168	--	--	--	--	--	--	--	--	--	--	--	--	--	--	--	--	26645547-26660344	KK764785.1:2910-17707	+	14797	1	14797
LCB_12674	--	--	--	--	--	--	--	--	--	--	--	--	32709700-32724493	JATN01000322.1:8145808-8160601	+	14793	--	--	--	--	1	14793
LCB_13224	--	--	--	--	--	--	--	--	--	--	--	--	39018611-39033401	JATN01000322.1:14454719-14469509	+	14790	--	--	--	--	1	14790
LCB_5932	33824656-33839435	KB317831.1:7248-KB317832.1:40	+	14779	--	--	--	--	--	--	--	--	--	--	--	--	--	--	--	--	1	14779
LCB_16065	--	--	--	--	--	--	--	--	--	--	--	--	--	--	--	--	25744081-25758838	KK764805.1:71944-KK764738.1:12165	+	14757	1	14757
LCB_595	28230977-28250111	KB317746.1:147718-166852	+	19134	23677420-23691397	MRJL02000171.1:110457-124434	+	13977	14313721-14326117	LN679110.1:332913-345309	+	12396	7391285-7405363	JATN01000319.1:5986775-6000853	+	14078	12508368-12522434	KK764762.1:84627-98693	-	14066	5	14730.2
LCB_1328	12004859-12016488	KB317704.1:141821-153450	+	11629	10498578-10508502	MRJL02000067.1:118963-128887	+	9924	10146659-10157519	LN679129.1:220919-231779	+	10860	21399757-21426224	JATN01000318.1:308823-335290	+	26467	--	--	--	--	4	14720
LCB_3389	32161437-32190513	KB317785.1:11248-40324	+	29076	26390441-26416223	MRJL02000066.1:4662-30444	+	25782	36514176-36531267	LN679154.1:15723-32814	+	17091	13306359-13307165	JATN01000321.1:3479349-3480155	-	806	12448000-12448761	KK764762.1:24259-25020	-	761	5	14703.2
LCB_1658	5509537-5523678	KB317697.1:758193-772334	+	14141	4902891-4916655	MRJL02000166.1:653728-667492	+	13764	18671727-18695355	LN679101.1:2213209-2236837	+	23628	28454816-28466565	JATN01000322.1:3890924-3902673	+	11749	6202628-6212823	KK764715.1:66025-76220	+	10195	5	14695.4
LCB_15158	--	--	--	--	--	--	--	--	--	--	--	--	--	--	--	--	13864975-13879661	KK764685.1:195716-210402	+	14686	1	14686
LCB_10883	--	--	--	--	--	--	--	--	--	--	--	--	4851175-4865850	JATN01000319.1:3446665-3461340	+	14675	--	--	--	--	1	14675
LCB_8438	--	--	--	--	--	--	--	--	9611463-9626128	LN679222.1:47669-62334	+	14665	--	--	--	--	--	--	--	--	1	14665
LCB_3687	17215253-17227791	KB317711.1:521645-534183	+	12538	14898797-14911404	MRJL02000090.1:467483-480090	+	12607	18243395-18266145	LN679101.1:1784877-1807627	+	22750	28013534-28025777	JATN01000322.1:3449642-3461885	+	12243	18742322-18755468	KK764656.1:349806-362952	+	13146	5	14656.8
LCB_11210	--	--	--	--	--	--	--	--	--	--	--	--	10569817-10584468	JATN01000321.1:742807-757458	+	14651	--	--	--	--	1	14651
LCB_2519	33594715-33601901	KB317821.1:19814-KB317822.1:172	+	7186	27216913-27219780	MRJL02000045.1:11054-13921	+	2867	38843154-38900786	LN679204.1:67221-LN679208.1:43066	-	57632	41419613-41422844	JATN01000322.1:16855721-16858952	-	3231	30161126-30163233	KK764703.1:21729-23836	-	2107	5	14604.6
LCB_16157	--	--	--	--	--	--	--	--	--	--	--	--	--	--	--	--	26537535-26552116	KK764813.1:69153-KK764990.1:12855	+	14581	1	14581
LCB_11370	--	--	--	--	--	--	--	--	--	--	--	--	12068610-12083177	JATN01000321.1:2241600-2256167	+	14567	--	--	--	--	1	14567
LCB_832	5713848-5728864	KB317697.1:962504-977520	+	15016	5056182-5069455	MRJL02000166.1:807019-820292	+	13273	20306473-20321918	LN679115.1:414158-429603	+	15445	11963231-11978158	JATN01000321.1:2136221-2151148	-	14927	6320538-6334699	KK764818.1:24762-38923	+	14161	5	14564.4
LCB_873	--	--	--	--	28529743-28537808	MRJL02001390.1:3093-MRJL02001411.1:745	+	8065	22385770-22386480	LN679112.1:595284-595994	-	710	12786147-12825029	JATN01000321.1:2959137-2998019	+	38882	36101347-36111947	KK764870.1:23114-33714	+	10600	4	14564.2
LCB_1717	15056771-15072150	KB317708.1:37547-52926	+	15379	13185419-13198906	MRJL02000101.1:29364-42851	+	13487	15190513-15205600	LN679119.1:185835-200922	+	15087	29335113-29348745	JATN01000322.1:4771221-4784853	-	13632	23082003-23097169	KK764655.1:308959-324125	+	15166	5	14550.2
LCB_7877	--	--	--	--	28754357-28768897	MRJL02000625.1:702-MRJL02000662.1:12	+	14540	--	--	--	--	--	--	--	--	--	--	--	--	1	14540
LCB_12633	--	--	--	--	--	--	--	--	--	--	--	--	32283980-32298501	JATN01000322.1:7720088-7734609	+	14521	--	--	--	--	1	14521
LCB_14222	--	--	--	--	--	--	--	--	--	--	--	--	--	--	--	--	1731698-1746213	KK764661.1:329356-343871	+	14515	1	14515
LCB_5461	23742712-23757224	KB317727.1:290069-304581	+	14512	--	--	--	--	--	--	--	--	--	--	--	--	--	--	--	--	1	14512
LCB_16532	--	--	--	--	--	--	--	--	--	--	--	--	--	--	--	--	30140598-30155099	KK764703.1:1201-15702	+	14501	1	14501
LCB_10647	--	--	--	--	--	--	--	--	--	--	--	--	2385256-2399754	JATN01000319.1:980746-995244	+	14498	--	--	--	--	1	14498
LCB_1126	15855766-15869869	KB317709.1:248848-262951	+	14103	13826954-13836732	MRJL02000188.1:219571-229349	+	9778	15507907-15519247	LN679253.1:5509-16849	+	11340	16883809-16903015	JATN01000321.1:7056799-7076005	+	19206	18185936-18203855	KK764681.1:19254-37173	+	17919	5	14469.2
LCB_13754	--	--	--	--	--	--	--	--	--	--	--	--	45726935-45741389	JATN01000317.1:590201-604655	+	14454	--	--	--	--	1	14454
LCB_12023	--	--	--	--	--	--	--	--	--	--	--	--	22567474-22581926	JATN01000318.1:1476540-1490992	+	14452	--	--	--	--	1	14452
LCB_10020	--	--	--	--	--	--	--	--	34640014-34654462	LN679227.1:37059-LN679655.1:146	+	14448	--	--	--	--	--	--	--	--	1	14448
LCB_12939	--	--	--	--	--	--	--	--	--	--	--	--	35747512-35761945	JATN01000322.1:11183620-11198053	+	14433	--	--	--	--	1	14433
LCB_14881	--	--	--	--	--	--	--	--	--	--	--	--	--	--	--	--	11214819-11229238	KK764759.1:6630-21049	+	14419	1	14419
LCB_5901	33422248-33436666	KB317815.1:14050-KB317816.1:269	+	14418	--	--	--	--	--	--	--	--	--	--	--	--	--	--	--	--	1	14418
LCB_4245	32967315-33027522	KB317801.1:25582-KB317803.1:10923	+	60207	26956003-26961733	MRJL02000034.1:14503-MRJL02000005.1:2682	+	5730	2715763-2716523	LN679162.1:70215-70975	+	760	43341536-43346572	JATN01000322.1:18777644-18782680	-	5036	26801164-26801505	KK764666.1:15027-15368	+	341	5	14414.8
LCB_12810	--	--	--	--	--	--	--	--	--	--	--	--	34386547-34400944	JATN01000322.1:9822655-9837052	+	14397	--	--	--	--	1	14397
LCB_13220	--	--	--	--	--	--	--	--	--	--	--	--	38983826-38998219	JATN01000322.1:14419934-14434327	+	14393	--	--	--	--	1	14393
LCB_14014	--	--	--	--	--	--	--	--	--	--	--	--	48820557-48834950	JATN01000306.1:216268-JATN01000093.1:167	+	14393	--	--	--	--	1	14393
LCB_16453	--	--	--	--	--	--	--	--	--	--	--	--	--	--	--	--	29444302-29458686	KK764682.1:139739-154123	+	14384	1	14384
LCB_17452	--	--	--	--	--	--	--	--	--	--	--	--	--	--	--	--	37795228-37809593	KK764952.1:23741-KK764957.1:14364	+	14365	1	14365
LCB_11264	--	--	--	--	--	--	--	--	--	--	--	--	11283699-11298057	JATN01000321.1:1456689-1471047	+	14358	--	--	--	--	1	14358
LCB_16226	--	--	--	--	--	--	--	--	--	--	--	--	--	--	--	--	27225471-27239829	KK764691.1:72141-86499	+	14358	1	14358
LCB_10485	--	--	--	--	--	--	--	--	42204001-42218349	LN679673.1:1369-LN679680.1:1667	+	14348	--	--	--	--	--	--	--	--	1	14348
LCB_242	27916138-27931570	KB317745.1:17570-33002	+	15432	23424993-23436059	MRJL02000006.1:6030-17096	+	11066	8109482-8124466	LN679104.1:268343-283327	-	14984	2035676-2051548	JATN01000319.1:631166-647038	+	15872	9718440-9732694	KK764653.1:95930-110184	-	14254	5	14321.6
LCB_13040	--	--	--	--	--	--	--	--	--	--	--	--	36772788-36787106	JATN01000322.1:12208896-12223214	+	14318	--	--	--	--	1	14318
LCB_5788	30993478-31007734	KB317769.1:46955-61211	+	14256	--	--	--	--	--	--	--	--	--	--	--	--	--	--	--	--	1	14256
LCB_17562	--	--	--	--	--	--	--	--	--	--	--	--	--	--	--	--	39374512-39388746	KK765199.1:3417-KK765206.1:872	+	14234	1	14234
LCB_4368	23262447-23277376	KB317726.1:133622-148551	+	14929	19721278-19735540	MRJL02000011.1:122998-137260	+	14262	25289205-25303204	LN679106.1:248504-262503	-	13999	47882882-47897497	JATN01000316.1:1279219-1293834	+	14615	25458260-25471568	KK764657.1:455026-468334	-	13308	5	14222.6
LCB_12774	--	--	--	--	--	--	--	--	--	--	--	--	33872700-33886909	JATN01000322.1:9308808-9323017	+	14209	--	--	--	--	1	14209
LCB_15579	--	--	--	--	--	--	--	--	--	--	--	--	--	--	--	--	20254534-20268741	KK764651.1:806821-821028	+	14207	1	14207
LCB_17285	--	--	--	--	--	--	--	--	--	--	--	--	--	--	--	--	36159804-36174002	KK765049.1:289-KK765005.1:2377	+	14198	1	14198
LCB_4133	24575875-24588018	KB317730.1:203991-216134	+	12143	20784360-20795703	MRJL02000007.1:171960-183303	+	11343	30333388-30347375	LN679141.1:6028-20015	+	13987	40021630-40040816	JATN01000322.1:15457738-15476924	+	19186	27084256-27098550	KK764961.1:7002-21296	+	14294	5	14190.6
LCB_12350	--	--	--	--	--	--	--	--	--	--	--	--	29093128-29107303	JATN01000322.1:4529236-4543411	+	14175	--	--	--	--	1	14175
LCB_12888	--	--	--	--	--	--	--	--	--	--	--	--	35276531-35290698	JATN01000322.1:10712639-10726806	+	14167	--	--	--	--	1	14167
LCB_3443	10015048-10036189	KB317702.1:20835-41976	+	21141	8830910-8847059	MRJL02000083.1:9417-25566	+	16149	29796620-29811824	LN679131.1:27192-42396	+	15204	14677610-14695709	JATN01000321.1:4850600-4868699	+	18099	30300099-30300331	KK764703.1:160702-160934	-	232	5	14165
LCB_5753	30075921-30090083	KB317759.1:103202-KB317760.1:8895	+	14162	--	--	--	--	--	--	--	--	--	--	--	--	--	--	--	--	1	14162
LCB_16031	--	--	--	--	--	--	--	--	--	--	--	--	--	--	--	--	25497101-25511254	KK764657.1:493867-508020	+	14153	1	14153
LCB_2651	17801576-17815916	KB317713.1:95601-109941	+	14340	15371690-15386016	MRJL02000194.1:97736-112062	+	14326	17281299-17295432	LN679101.1:822781-836914	+	14133	44399068-44413468	JATN01000312.1:787219-801619	+	14400	19925986-19939532	KK764651.1:478273-491819	+	13546	5	14149
LCB_5414	22413223-22427371	KB317723.1:364895-379043	+	14148	--	--	--	--	--	--	--	--	--	--	--	--	--	--	--	--	1	14148
LCB_2972	11256304-11275123	KB317703.1:313116-331935	+	18819	9907011-9921826	MRJL02000087.1:231231-246046	+	14815	22337930-22354764	LN679112.1:547444-564278	-	16834	48910663-48918935	JATN01000192.1:72-8344	+	8272	11242888-11254836	KK764759.1:34699-46647	+	11948	5	14137.6
LCB_12166	--	--	--	--	--	--	--	--	--	--	--	--	26576912-26591049	JATN01000322.1:2013020-2027157	+	14137	--	--	--	--	1	14137
LCB_1532	31586316-31598636	KB317776.1:61689-74009	+	12320	26040543-26050737	MRJL02000193.1:47440-MRJL02000654.1:979	+	10194	11015921-11025789	LN679109.1:491675-501543	+	9868	26288004-26311229	JATN01000322.1:1724112-1747337	-	23225	14171200-14186276	KK764659.1:182929-198005	+	15076	5	14136.6
LCB_8102	--	--	--	--	--	--	--	--	3804530-3818635	LN679634.1:1402-LN679164.1:12503	+	14105	--	--	--	--	--	--	--	--	1	14105
LCB_11979	--	--	--	--	--	--	--	--	--	--	--	--	21938378-21952483	JATN01000318.1:847444-861549	+	14105	--	--	--	--	1	14105
LCB_11400	--	--	--	--	--	--	--	--	--	--	--	--	12594635-12608729	JATN01000321.1:2767625-2781719	+	14094	--	--	--	--	1	14094
LCB_2145	11642980-11652719	KB317703.1:699792-709531	+	9739	10216873-10221781	MRJL02000087.1:541093-546001	+	4908	9782018-9793517	LN679130.1:153304-164803	+	11499	35929422-35953531	JATN01000322.1:11365530-11389639	+	24109	12889392-12909604	KK764766.1:60189-80401	+	20212	5	14093.4
LCB_2374	20734358-20750895	KB317719.1:298970-315507	+	16537	17803906-17819252	MRJL02000143.1:220576-235922	+	15346	22769522-22780775	LN679146.1:85667-96920	-	11253	39318709-39333920	JATN01000322.1:14754817-14770028	-	15211	11696139-11708247	KK764676.1:37551-49659	+	12108	5	14091
LCB_12768	--	--	--	--	--	--	--	--	--	--	--	--	33648942-33663028	JATN01000322.1:9085050-9099136	+	14086	--	--	--	--	1	14086
LCB_3850	14830461-14846806	KB317707.1:411265-427610	+	16345	12994681-13009547	MRJL02000028.1:341077-355943	+	14866	14884967-14900482	LN679127.1:179307-194822	+	15515	32860353-32877552	JATN01000322.1:8296461-8313660	+	17199	16371153-16377627	KK764740.1:120757-127231	+	6474	5	14079.8
LCB_2281	6021388-6036340	KB317698.1:133659-148611	+	14952	5293002-5303571	MRJL02000100.1:107079-117648	+	10569	4240924-4257751	LN679121.1:255169-271996	+	16827	37612452-37629215	JATN01000322.1:13048560-13065323	+	16763	6598353-6609595	KK764689.1:88719-99961	-	11242	5	14070.6
LCB_1319	4616199-4642592	KB317696.1:4616198-4642591	+	26393	4082852-4094439	MRJL02000155.1:4070514-4082101	+	11587	9925808-9936177	LN679129.1:68-10437	-	10369	21144480-21155513	JATN01000318.1:53546-64579	-	11033	5713623-5724580	KK764764.1:73480-84437	+	10957	5	14067.8
LCB_1170	22312889-22327943	KB317723.1:264561-279615	+	15054	18994161-19008302	MRJL02000224.1:178015-192156	+	14141	16174187-16188913	LN679140.1:3737-18463	+	14726	17581586-17593383	JATN01000311.1:310181-321978	-	11797	3094509-3109106	KK764708.1:131464-146061	-	14597	5	14063
LCB_14355	--	--	--	--	--	--	--	--	--	--	--	--	--	--	--	--	2952544-2966600	KK764834.1:50703-KK764708.1:3555	+	14056	1	14056
LCB_16916	--	--	--	--	--	--	--	--	--	--	--	--	--	--	--	--	33466438-33480490	KK764833.1:30719-44771	+	14052	1	14052
LCB_2582	26566218-26585209	KB317738.1:119091-138082	+	18991	22450433-22462196	MRJL02000212.1:105649-117412	+	11763	32512905-32527123	LN679188.1:67991-LN679216.1:10616	+	14218	42441858-42451508	JATN01000322.1:17877966-17887616	-	9650	29337397-29353028	KK764682.1:32834-48465	+	15631	5	14050.6
LCB_16248	--	--	--	--	--	--	--	--	--	--	--	--	--	--	--	--	27657128-27671166	KK764829.1:48355-KK764784.1:163	+	14038	1	14038
LCB_13262	--	--	--	--	--	--	--	--	--	--	--	--	39366628-39380664	JATN01000322.1:14802736-14816772	+	14036	--	--	--	--	1	14036
LCB_2540	14153603-14167865	KB317706.1:518650-532912	+	14262	12405561-12420115	MRJL02000065.1:433098-447652	+	14554	13321831-13336233	LN679102.1:2050844-2065246	-	14402	41717835-41731582	JATN01000322.1:17153943-17167690	-	13747	15825964-15839126	KK764730.1:123858-137020	+	13162	5	14025.4
LCB_2769	24886692-24900872	KB317731.1:224653-238833	+	14180	21058245-21068004	MRJL02000038.1:195997-205756	+	9759	30811621-30827243	LN679123.1:274509-290131	+	15622	46438073-46453308	JATN01000317.1:1301339-1316574	+	15235	27641833-27657127	KK764829.1:33060-48354	+	15294	5	14018
LCB_15899	--	--	--	--	--	--	--	--	--	--	--	--	--	--	--	--	23799186-23813185	KK764706.1:1788-15787	+	13999	1	13999
LCB_1154	26669406-26700982	KB317738.1:222279-KB317739.1:26889	+	31576	22530991-22554248	MRJL02000212.1:186207-MRJL02000192.1:19948	+	23257	32617079-32624877	LN679185.1:49974-57772	+	7798	17290532-17294216	JATN01000311.1:19127-22811	-	3684	29007610-29011284	KK764729.1:90006-93680	+	3674	5	13997.8
LCB_1304	10634795-10649636	KB317702.1:640582-655423	+	14841	9381692-9394079	MRJL02000083.1:560199-572586	+	12387	8747794-8767978	LN679104.1:906655-926839	+	20184	20553454-20566074	JATN01000314.1:1552624-1565244	+	12620	27514894-27524843	KK764675.1:158155-168104	+	9949	5	13996.2
LCB_5938	33883453-33897440	KB317834.1:2547-16534	+	13987	--	--	--	--	--	--	--	--	--	--	--	--	--	--	--	--	1	13987
LCB_7900	--	--	--	--	28912493-28926480	MRJL02000958.1:1614-MRJL02000988.1:92	+	13987	--	--	--	--	--	--	--	--	--	--	--	--	1	13987
LCB_15675	--	--	--	--	--	--	--	--	--	--	--	--	--	--	--	--	21207727-21221696	KK764732.1:120584-KK764902.1:1042	+	13969	1	13969
LCB_12108	--	--	--	--	--	--	--	--	--	--	--	--	25689393-25703333	JATN01000322.1:1125501-1139441	+	13940	--	--	--	--	1	13940
LCB_3933	11417140-11432304	KB317703.1:473952-489116	+	15164	10033027-10045965	MRJL02000087.1:357247-370185	+	12938	9455982-9468856	LN679167.1:11384-24258	-	12874	35307082-35319718	JATN01000322.1:10743190-10755826	-	12636	12869039-12885026	KK764766.1:39836-55823	-	15987	5	13919.8
LCB_1648	5339537-5353618	KB317697.1:588193-602274	+	14081	4744120-4757160	MRJL02000166.1:494957-507997	+	13040	18490461-18503765	LN679101.1:2031943-2045247	+	13304	28264241-28278728	JATN01000322.1:3700349-3714836	+	14487	18972296-18986973	KK764656.1:579780-594457	+	14677	5	13917.8
LCB_14758	--	--	--	--	--	--	--	--	--	--	--	--	--	--	--	--	9183654-9197568	KK764660.1:252100-266014	+	13914	1	13914
LCB_11483	--	--	--	--	--	--	--	--	--	--	--	--	13339044-13352942	JATN01000321.1:3512034-3525932	+	13898	--	--	--	--	1	13898
LCB_10260	--	--	--	--	--	--	--	--	37174618-37188507	LN679259.1:37728-LN679849.1:152	+	13889	--	--	--	--	--	--	--	--	1	13889
LCB_45	27900223-27903128	KB317745.1:1655-4560	+	2905	23415961-23416513	MRJL02000426.1:2235-2787	+	552	19303696-19341905	LN679101.1:2845178-2883387	-	38209	--	--	--	--	--	--	--	--	3	13888.7
LCB_10823	--	--	--	--	--	--	--	--	--	--	--	--	4345720-4359602	JATN01000319.1:2941210-2955092	+	13882	--	--	--	--	1	13882
LCB_5289	18650549-18664415	KB317714.1:468137-KB317715.1:7503	+	13866	--	--	--	--	--	--	--	--	--	--	--	--	--	--	--	--	1	13866
LCB_17048	--	--	--	--	--	--	--	--	--	--	--	--	--	--	--	--	34554481-34568341	KK764800.1:75208-KK764872.1:13022	+	13860	1	13860
LCB_819	15453000-15463641	KB317708.1:433776-444417	+	10641	13513294-13524712	MRJL02000101.1:357239-368657	+	11418	35093934-35101411	LN679147.1:1955-9432	-	7477	11682750-11702894	JATN01000321.1:1855740-1875884	+	20144	11660127-11679594	KK764676.1:1539-21006	+	19467	5	13829.4
LCB_2856	26461239-26470855	KB317738.1:14112-23728	+	9616	22355129-22365149	MRJL02000212.1:10345-20365	+	10020	32251511-32259789	LN679133.1:39057-47335	+	8278	47917198-47946898	JATN01000316.1:1313535-JATN01000315.1:22594	+	29700	29228366-29239833	KK764790.1:30623-42090	+	11467	5	13816.2
LCB_14066	--	--	--	--	--	--	--	--	--	--	--	--	50268772-50282571	JATN01000123.1:3629-JATN01000124.1:12333	+	13799	--	--	--	--	1	13799
LCB_1116	7202934-7214515	KB317699.1:235455-247036	+	11581	6351728-6363685	MRJL02000039.1:205407-217364	+	11957	5722532-5737999	LN679105.1:837023-852490	+	15467	16571165-16601024	JATN01000321.1:6744155-6774014	+	29859	38167083-38167209	KK764998.1:8041-8167	+	126	5	13798
LCB_13159	--	--	--	--	--	--	--	--	--	--	--	--	38140572-38154368	JATN01000322.1:13576680-13590476	+	13796	--	--	--	--	1	13796
LCB_1402	3368357-3391473	KB317696.1:3368356-3391472	+	23116	2938960-2956562	MRJL02000155.1:2926622-2944224	+	17602	27416139-27440623	LN679100.1:884784-909268	-	24484	22555735-22559468	JATN01000318.1:1464801-1468534	-	3733	5257439-5257463	KK764649.1:810114-810138	-	24	5	13791.8
LCB_12473	--	--	--	--	--	--	--	--	--	--	--	--	30529885-30543674	JATN01000322.1:5965993-5979782	+	13789	--	--	--	--	1	13789
LCB_13061	--	--	--	--	--	--	--	--	--	--	--	--	37039427-37053212	JATN01000322.1:12475535-12489320	+	13785	--	--	--	--	1	13785
LCB_1867	22105278-22124926	KB317723.1:56950-76598	+	19648	18844785-18856674	MRJL02000224.1:28639-40528	+	11889	24240801-24260061	LN679155.1:27408-46668	+	19260	31627106-31642287	JATN01000322.1:7063214-7078395	-	15181	31325907-31328808	KK765024.1:1148-4049	+	2901	5	13775.8
LCB_1739	21386440-21400622	KB317721.1:125737-139919	+	14182	18264149-18276303	MRJL02000053.1:87095-99249	+	12154	23919474-23934870	LN679142.1:128242-143638	+	15396	29670478-29683788	JATN01000322.1:5106586-5119896	-	13310	--	--	--	--	4	13760.5
LCB_893	31655665-31671688	KB317777.1:56294-72317	+	16023	4231144-4249157	MRJL02000126.1:37279-55292	+	18013	22653297-22671777	LN679210.1:32177-50657	-	18480	13019785-13033053	JATN01000321.1:3192775-3206043	+	13268	12783999-12787017	KK764711.1:120529-123547	+	3018	5	13760.4
LCB_787	11744807-11757044	KB317703.1:801619-813856	+	12237	10293881-10305313	MRJL02000087.1:618101-629533	+	11432	35231430-35248599	LN679147.1:139451-156620	-	17169	11381409-11394724	JATN01000321.1:1554399-1567714	+	13315	1354031-1368489	KK764768.1:71831-86289	+	14458	5	13722.2
LCB_12806	--	--	--	--	--	--	--	--	--	--	--	--	34338585-34352298	JATN01000322.1:9774693-9788406	+	13713	--	--	--	--	1	13713
LCB_3475	34992921-34993708	KB318011.1:496-1283	+	787	111087-111874	MRJL02000155.1:98749-99536	+	787	645859-646647	LN679103.1:645858-646646	+	788	15881502-15914081	JATN01000321.1:6054492-6087071	+	32579	29562260-29595835	KK764815.1:34581-68156	+	33575	5	13703.2
LCB_1232	13006338-13020239	KB317705.1:234582-248483	+	13901	11387097-11400993	MRJL02000133.1:218218-232114	+	13896	12430361-12444051	LN679102.1:1159374-1173064	+	13690	18844224-18857537	JATN01000311.1:1572819-1586132	+	13313	--	--	--	--	4	13700
LCB_8240	--	--	--	--	--	--	--	--	6221416-6235098	LN679198.1:46085-59767	+	13682	--	--	--	--	--	--	--	--	1	13682
LCB_620	2996545-3011053	KB317696.1:2996544-3011052	+	14508	2608083-2621591	MRJL02000155.1:2595745-2609253	+	13508	27065098-27079334	LN679100.1:533743-547979	+	14236	7690736-7704600	JATN01000319.1:6286226-6300090	+	13864	23310538-23322805	KK764655.1:537494-549761	+	12267	5	13676.6
LCB_4288	32030302-32066992	KB317783.1:5776-42466	+	36690	26305948-26331277	MRJL02000026.1:2674-28003	+	25329	37086160-37088303	LN679181.1:81064-83207	+	2143	45717411-45719512	JATN01000317.1:580677-582778	-	2101	1309750-1311852	KK764768.1:27550-29652	-	2102	5	13673
LCB_15060	--	--	--	--	--	--	--	--	--	--	--	--	--	--	--	--	12649328-12662999	KK764847.1:40957-54628	+	13671	1	13671
LCB_1206	8628546-8641016	KB317700.1:612881-625351	+	12470	7678674-7691230	MRJL02000113.1:576480-589036	+	12556	11896474-11908797	LN679102.1:625487-637810	+	12323	18302315-18315518	JATN01000311.1:1030910-1044113	+	13203	36260973-36278701	KK764757.1:68912-86640	+	17728	5	13656
LCB_11312	--	--	--	--	--	--	--	--	--	--	--	--	11560888-11574532	JATN01000321.1:1733878-1747522	+	13644	--	--	--	--	1	13644
LCB_11938	--	--	--	--	--	--	--	--	--	--	--	--	21217863-21231502	JATN01000318.1:126929-140568	+	13639	--	--	--	--	1	13639
LCB_13598	--	--	--	--	--	--	--	--	--	--	--	--	42765683-42779322	JATN01000322.1:18201791-18215430	+	13639	--	--	--	--	1	13639
LCB_3511	31243346-31253759	KB317772.1:43121-53534	+	10413	25798872-25805301	MRJL02000073.1:34160-40589	+	6429	11311841-11325002	LN679102.1:40854-54015	+	13161	17597808-17614301	JATN01000311.1:326403-342896	-	16493	3113284-3134958	KK764708.1:150239-171913	-	21674	5	13634
LCB_5132	11847671-11861304	KB317703.1:904483-918116	+	13633	--	--	--	--	--	--	--	--	--	--	--	--	--	--	--	--	1	13633
LCB_382	29920254-29936471	KB317758.1:60438-76655	+	16217	24874015-24886320	MRJL02000055.1:49602-61907	+	12305	34732148-34749424	LN679324.1:82-LN679422.1:3873	+	17276	4300880-4317953	JATN01000319.1:2896370-2913443	-	17073	33033955-33039172	KK764885.1:9842-15059	+	5217	5	13617.6
LCB_3106	23497009-23514789	KB317727.1:44366-62146	+	17780	19909356-19924187	MRJL02000153.1:31806-46637	+	14831	26214794-26229039	LN679150.1:97146-111391	+	14245	3339634-3351700	JATN01000319.1:1935124-1947190	-	12066	22554050-22563186	KK764733.1:251-9387	-	9136	5	13611.6
LCB_15999	--	--	--	--	--	--	--	--	--	--	--	--	--	--	--	--	24807898-24821496	KK764748.1:39574-53172	+	13598	1	13598
LCB_3988	15869870-15881113	KB317709.1:262952-274195	+	11243	13836733-13843525	MRJL02000188.1:229350-236142	+	6792	15561500-15564251	LN679268.1:31669-34420	+	2751	36844653-36876298	JATN01000322.1:12280761-12312406	-	31645	12096349-12111860	KK764781.1:50339-65850	+	15511	5	13588.4
LCB_3738	25617795-25631942	KB317734.1:132864-147011	+	14147	21659250-21671711	MRJL02000145.1:125792-138253	+	12461	31671362-31685818	LN679137.1:97604-112060	+	14456	30033671-30046376	JATN01000322.1:5469779-5482484	+	12705	28024773-28038846	KK764775.1:14370-28443	+	14073	5	13568.4
LCB_12325	--	--	--	--	--	--	--	--	--	--	--	--	28827529-28841094	JATN01000322.1:4263637-4277202	+	13565	--	--	--	--	1	13565
LCB_10450	--	--	--	--	--	--	--	--	41593792-41607355	LN679453.1:3836-LN679456.1:2923	+	13563	--	--	--	--	--	--	--	--	1	13563
LCB_17589	--	--	--	--	--	--	--	--	--	--	--	--	--	--	--	--	39661976-39675517	KK765347.1:1436-KK765356.1:1117	+	13541	1	13541
LCB_1426	6466312-6481211	KB317698.1:578583-593482	+	14899	5693172-5705682	MRJL02000100.1:507249-519759	+	12510	27973964-27986961	LN679100.1:1442609-1455606	-	12997	23112120-23125031	JATN01000318.1:2021186-2034097	-	12911	5370565-5384920	KK764649.1:923240-937595	-	14355	5	13534.4
LCB_2800	33512068-33529477	KB317818.1:19997-KB317819.1:9651	+	17409	27175400-27186116	MRJL02000052.1:4532-MRJL02000117.1:7113	+	10716	7655459-7669174	LN679125.1:141022-154737	+	13715	46926145-46943866	JATN01000316.1:322482-340203	-	17721	35857534-35865545	KK764718.1:3886-11897	+	8011	5	13514.4
LCB_2367	20765192-20777978	KB317719.1:329804-342590	+	12786	17830584-17840878	MRJL02000143.1:247254-257548	+	10294	22738072-22751825	LN679146.1:54217-67970	+	13753	39208299-39223527	JATN01000322.1:14644407-14659635	-	15228	11718068-11733570	KK764676.1:59480-74982	+	15502	5	13512.6
LCB_2274	5997944-6014789	KB317698.1:110215-127060	+	16845	5273149-5286296	MRJL02000100.1:87226-100373	+	13147	4214470-4227445	LN679121.1:228715-241690	-	12975	37461269-37473697	JATN01000322.1:12897377-12909805	+	12428	14002416-14014580	KK764659.1:14145-26309	-	12164	5	13511.8
LCB_10694	--	--	--	--	--	--	--	--	--	--	--	--	2923842-2937348	JATN01000319.1:1519332-1532838	+	13506	--	--	--	--	1	13506
LCB_17354	--	--	--	--	--	--	--	--	--	--	--	--	--	--	--	--	36710819-36724324	KK764977.1:6770-KK765070.1:212	+	13505	1	13505
LCB_10613	--	--	--	--	--	--	--	--	--	--	--	--	2091592-2105093	JATN01000319.1:687082-700583	+	13501	--	--	--	--	1	13501
LCB_10579	--	--	--	--	--	--	--	--	--	--	--	--	1746686-1760180	JATN01000319.1:342176-355670	+	13494	--	--	--	--	1	13494
LCB_12720	--	--	--	--	--	--	--	--	--	--	--	--	33069026-33082483	JATN01000322.1:8505134-8518591	+	13457	--	--	--	--	1	13457
LCB_17608	--	--	--	--	--	--	--	--	--	--	--	--	--	--	--	--	39769491-39782944	KK765441.1:953-KK765456.1:641	+	13453	1	13453
LCB_2046	17478623-17492131	KB317712.1:250023-263531	+	13508	15093896-15104577	MRJL02000141.1:182329-193010	+	10681	19546661-19557218	LN679126.1:76019-86576	+	10557	34623515-34639269	JATN01000322.1:10059623-10075377	-	15754	17837293-17853958	KK764667.1:236162-252827	+	16665	5	13433
LCB_11405	--	--	--	--	--	--	--	--	--	--	--	--	12709559-12722992	JATN01000321.1:2882549-2895982	+	13433	--	--	--	--	1	13433
LCB_3347	25088717-25103919	KB317732.1:140808-156010	+	15202	21202702-21216099	MRJL02000075.1:103601-116998	+	13397	31003874-31018049	LN679134.1:97338-111513	+	14175	12036492-12050846	JATN01000321.1:2209482-2223836	+	14354	35910451-35920475	KK764718.1:56803-66827	-	10024	5	13430.4
LCB_2461	11127460-11140608	KB317703.1:184272-197420	+	13148	9788678-9800485	MRJL02000087.1:112898-124705	+	11807	35715278-35732592	LN679159.1:55-17369	-	17314	40827538-40840264	JATN01000322.1:16263646-16276372	-	12726	11095533-11107683	KK764723.1:46078-58228	+	12150	5	13429
LCB_1776	22693570-22705475	KB317724.1:261416-273321	+	11905	19293285-19305561	MRJL02000032.1:213433-225709	+	12276	24740786-24756540	LN679207.1:21035-36789	+	15754	30314535-30329106	JATN01000322.1:5750643-5765214	+	14571	22114329-22126924	KK764674.1:26564-39159	-	12595	5	13420.2
LCB_3650	18412530-18425807	KB317714.1:230118-243395	+	13277	15889691-15903001	MRJL02000033.1:194247-207557	+	13310	20041040-20053126	LN679115.1:148725-160811	+	12086	26822293-26836890	JATN01000322.1:2258401-2272998	-	14597	12594603-12608369	KK764791.1:68830-82596	-	13766	5	13407.2
LCB_3403	7720607-7734234	KB317699.1:753128-766755	+	13627	6835534-6849242	MRJL02000039.1:689213-702921	+	13708	5166600-5180573	LN679105.1:281091-295064	-	13973	13708294-13724200	JATN01000321.1:3881284-3897190	+	15906	9142800-9152604	KK764660.1:211246-221050	+	9804	5	13403.6
LCB_2825	26126530-26139514	KB317736.1:149408-162392	+	12984	22085612-22097701	MRJL02000156.1:122056-134145	+	12089	25638973-25651951	LN679106.1:598272-611250	-	12978	47514146-47528427	JATN01000316.1:910483-924764	+	14281	28784343-28798977	KK764704.1:116889-131523	+	14634	5	13393.2
LCB_15548	--	--	--	--	--	--	--	--	--	--	--	--	--	--	--	--	19233574-19246966	KK765434.1:766-KK764726.1:12978	+	13392	1	13392
LCB_14477	--	--	--	--	--	--	--	--	--	--	--	--	--	--	--	--	5728206-5741596	KK764764.1:88063-KK764868.1:5	+	13390	1	13390
LCB_16003	--	--	--	--	--	--	--	--	--	--	--	--	--	--	--	--	24863381-24876757	KK764748.1:95057-108433	+	13376	1	13376
LCB_1817	31837717-31853331	KB317780.1:21035-36649	+	15614	26176842-26190173	MRJL02000082.1:13553-26884	+	13331	36341081-36352465	LN679149.1:199552-210936	+	11384	30928644-30942400	JATN01000322.1:6364752-6378508	+	13756	35805675-35818437	KK764772.1:47003-59765	+	12762	5	13369.4
LCB_5232	16477204-16490524	KB317710.1:318891-332211	+	13320	--	--	--	--	--	--	--	--	--	--	--	--	--	--	--	--	1	13320
LCB_8283	--	--	--	--	--	--	--	--	6783306-6796625	LN679111.1:9748-23067	+	13319	--	--	--	--	--	--	--	--	1	13319
LCB_13591	--	--	--	--	--	--	--	--	--	--	--	--	42706359-42719675	JATN01000322.1:18142467-18155783	+	13316	--	--	--	--	1	13316
LCB_17458	--	--	--	--	--	--	--	--	--	--	--	--	--	--	--	--	37852396-37865701	KK764960.1:11120-KK764962.1:1782	+	13305	1	13305
LCB_5966	34162747-34176033	KB317850.1:9943-KB317851.1:8862	+	13286	--	--	--	--	--	--	--	--	--	--	--	--	--	--	--	--	1	13286
LCB_15442	--	--	--	--	--	--	--	--	--	--	--	--	--	--	--	--	17823428-17836710	KK764667.1:222297-235579	+	13282	1	13282
LCB_1517	28994930-29010233	KB317751.1:81431-96734	+	15303	24238221-24250517	MRJL02000061.1:62711-75007	+	12296	18816049-18826804	LN679101.1:2357531-2368286	+	10755	25940536-25959534	JATN01000322.1:1376644-1395642	-	18998	32269752-32278803	KK764746.1:59691-68742	+	9051	5	13280.6
LCB_1952	14860480-14873784	KB317707.1:441284-454588	+	13304	13022430-13033955	MRJL02000028.1:368826-380351	+	11525	14914656-14932763	LN679127.1:208996-227103	+	18107	32895927-32907787	JATN01000322.1:8332035-8343895	+	11860	24562932-24574441	KK764699.1:143487-154996	+	11509	5	13261
LCB_2273	5980880-5994912	KB317698.1:93151-107183	+	14032	5259014-5272214	MRJL02000100.1:73091-86291	+	13200	4198345-4210469	LN679121.1:212590-224714	+	12124	37473802-37487752	JATN01000322.1:12909910-12923860	-	13950	13989316-14002306	KK764659.1:1045-14035	+	12990	5	13259.2
LCB_2656	18093518-18104668	KB317713.1:387543-398693	+	11150	15642796-15654108	MRJL02000194.1:368842-380154	+	11312	17573043-17584046	LN679101.1:1114525-1125528	+	11003	44687517-44705522	JATN01000312.1:1075668-1093673	+	18005	20207976-20222797	KK764651.1:760263-775084	+	14821	5	13258.2
LCB_13686	--	--	--	--	--	--	--	--	--	--	--	--	45113754-45127008	JATN01000098.1:5518-18772	+	13254	--	--	--	--	1	13254
LCB_3552	19896009-19907598	KB317717.1:327367-338956	+	11589	17139494-17149754	MRJL02000103.1:287179-297439	+	10260	21483710-21496168	LN679113.1:344209-356667	+	12458	19670947-19686228	JATN01000314.1:670117-685398	-	15281	21480950-21497614	KK764707.1:57564-74228	+	16664	5	13250.4
LCB_1792	26746595-26759686	KB317739.1:72502-85593	+	13091	22599058-22606317	MRJL02000192.1:64758-72017	+	7259	15579266-15593908	LN679158.1:14726-29368	-	14642	30453101-30468602	JATN01000322.1:5889209-5904710	+	15501	29631345-29647074	KK764855.1:33358-49087	+	15729	5	13244.4
LCB_13139	--	--	--	--	--	--	--	--	--	--	--	--	37827160-37840402	JATN01000322.1:13263268-13276510	+	13242	--	--	--	--	1	13242
LCB_1624	17088615-17103449	KB317711.1:395007-409841	+	14834	14786527-14798940	MRJL02000090.1:355213-367626	+	12413	18112657-18126282	LN679101.1:1654139-1667764	+	13625	27878200-27890967	JATN01000322.1:3314308-3327075	-	12767	18615831-18628343	KK764656.1:223315-235827	-	12512	5	13230.2
LCB_17357	--	--	--	--	--	--	--	--	--	--	--	--	--	--	--	--	36730004-36743208	KK765070.1:5892-KK764925.1:8096	+	13204	1	13204
LCB_11322	--	--	--	--	--	--	--	--	--	--	--	--	11631006-11644208	JATN01000321.1:1803996-1817198	+	13202	--	--	--	--	1	13202
LCB_1933	22281997-22300239	KB317723.1:233669-251911	+	18242	18970821-18985932	MRJL02000224.1:154675-169786	+	15111	24597318-24607157	LN679173.1:79051-88890	+	9839	32455708-32470883	JATN01000322.1:7891816-7906991	-	15175	24077425-24084948	KK764798.1:24607-32130	+	7523	5	13178
LCB_13229	--	--	--	--	--	--	--	--	--	--	--	--	39061119-39074289	JATN01000322.1:14497227-14510397	+	13170	--	--	--	--	1	13170
LCB_6308	36697920-36711085	KB319894.1:572-KB319918.1:1	+	13165	--	--	--	--	--	--	--	--	--	--	--	--	--	--	--	--	1	13165
LCB_10901	--	--	--	--	--	--	--	--	--	--	--	--	5192717-5205875	JATN01000319.1:3788207-3801365	+	13158	--	--	--	--	1	13158
LCB_17448	--	--	--	--	--	--	--	--	--	--	--	--	--	--	--	--	37708530-37721682	KK764944.1:10103-23255	+	13152	1	13152
LCB_13766	--	--	--	--	--	--	--	--	--	--	--	--	45833320-45846454	JATN01000317.1:696586-709720	+	13134	--	--	--	--	1	13134
LCB_11195	--	--	--	--	--	--	--	--	--	--	--	--	10384773-10397905	JATN01000321.1:557763-570895	+	13132	--	--	--	--	1	13132
LCB_5902	33438183-33451311	KB317816.1:1786-14914	+	13128	--	--	--	--	--	--	--	--	--	--	--	--	--	--	--	--	1	13128
LCB_17231	--	--	--	--	--	--	--	--	--	--	--	--	--	--	--	--	35792577-35805674	KK764772.1:33905-47002	+	13097	1	13097
LCB_13943	--	--	--	--	--	--	--	--	--	--	--	--	47961171-47974260	JATN01000315.1:36867-49956	+	13089	--	--	--	--	1	13089
LCB_2718	33194405-33210609	KB317808.1:4489-20693	+	16204	27045929-27058625	MRJL02000165.1:1419-14115	+	12696	37016729-37029900	LN679181.1:11633-24804	-	13171	45745190-45761910	JATN01000317.1:608456-625176	-	16720	35145038-35151674	KK764802.1:2-6638	+	6636	5	13085.4
LCB_12956	--	--	--	--	--	--	--	--	--	--	--	--	35963022-35976107	JATN01000322.1:11399130-11412215	+	13085	--	--	--	--	1	13085
LCB_1957	22894018-22904889	KB317725.1:101524-112395	+	10871	19430856-19437200	MRJL02000062.1:66984-73328	+	6344	14971651-14977463	LN679127.1:265991-271803	-	5812	32964752-32987384	JATN01000322.1:8400860-8423492	-	22632	24843645-24863380	KK764748.1:75321-95056	+	19735	5	13078.8
LCB_1586	28315060-28325705	KB317747.1:59669-70314	+	10645	23733884-23743990	MRJL02000037.1:39814-49920	+	10106	33570142-33584684	LN679182.1:23980-38522	+	14542	27282992-27300136	JATN01000322.1:2719100-2736244	+	17144	23412981-23425921	KK764655.1:639937-652877	+	12940	5	13075.4
LCB_3292	21022289-21032782	KB317720.1:169471-179964	+	10493	18004628-18013505	MRJL02000149.1:127032-135909	+	8877	23177736-23188424	LN679132.1:75042-85730	+	10688	10863493-10885355	JATN01000321.1:1036483-1058345	+	21862	12080111-12093562	KK764781.1:34101-47552	+	13451	5	13074.2
LCB_17556	--	--	--	--	--	--	--	--	--	--	--	--	--	--	--	--	39301022-39314090	KK765177.1:3594-KK765181.1:1173	+	13068	1	13068
LCB_276	20282974-20304760	KB317718.1:277528-299314	+	21786	17465813-17480176	MRJL02000211.1:242928-257291	+	14363	22218164-22238364	LN679112.1:427678-447878	+	20200	2729377-2733823	JATN01000319.1:1324867-1329313	-	4446	36627358-36631892	KK764984.1:14296-18830	+	4534	5	13065.8
LCB_16296	--	--	--	--	--	--	--	--	--	--	--	--	--	--	--	--	28101093-28114156	KK764775.1:90690-KK764840.1:1822	+	13063	1	13063
LCB_15910	--	--	--	--	--	--	--	--	--	--	--	--	--	--	--	--	23962346-23975401	KK764706.1:164948-KK764917.1:3323	+	13055	1	13055
LCB_13254	--	--	--	--	--	--	--	--	--	--	--	--	39275915-39288964	JATN01000322.1:14712023-14725072	+	13049	--	--	--	--	1	13049
LCB_15328	--	--	--	--	--	--	--	--	--	--	--	--	--	--	--	--	16589889-16602935	KK764736.1:111289-124335	+	13046	1	13046
LCB_1829	29158910-29174479	KB317752.1:87841-103410	+	15569	24337138-24347962	MRJL02000151.1:59240-70064	+	10824	34404981-34424258	LN679163.1:21277-40554	+	19277	31006291-31015857	JATN01000322.1:6442399-6451965	+	9566	35973180-35983110	KK764718.1:119532-129462	+	9930	5	13033.2
LCB_15067	--	--	--	--	--	--	--	--	--	--	--	--	--	--	--	--	12707433-12720461	KK764711.1:43963-56991	+	13028	1	13028
LCB_1435	29861261-29881043	KB317758.1:1445-21227	+	19782	24824855-24841716	MRJL02000055.1:442-17303	+	16861	37325592-37338212	LN679226.1:4014-16634	-	12620	23357609-23366677	JATN01000318.1:2266675-2275743	-	9068	32921145-32927951	KK764742.1:23378-30184	+	6806	5	13027.4
LCB_5254	17377701-17390723	KB317712.1:149101-162123	+	13022	--	--	--	--	--	--	--	--	--	--	--	--	--	--	--	--	1	13022
LCB_8728	--	--	--	--	--	--	--	--	15419089-15432111	LN679168.1:11606-24628	+	13022	--	--	--	--	--	--	--	--	1	13022
LCB_11605	--	--	--	--	--	--	--	--	--	--	--	--	14924563-14937584	JATN01000321.1:5097553-5110574	+	13021	--	--	--	--	1	13021
LCB_16506	--	--	--	--	--	--	--	--	--	--	--	--	--	--	--	--	29876187-29889208	KK764881.1:20279-33300	+	13021	1	13021
LCB_1642	15670921-15685746	KB317709.1:64003-78828	+	14825	13654143-13664033	MRJL02000188.1:46760-56650	+	9890	18450191-18462178	LN679101.1:1991673-2003660	-	11987	28213741-28228560	JATN01000322.1:3649849-3664668	-	14819	18931384-18944943	KK764656.1:538868-552427	-	13559	5	13016
LCB_12620	--	--	--	--	--	--	--	--	--	--	--	--	32101567-32114567	JATN01000322.1:7537675-7550675	+	13000	--	--	--	--	1	13000
LCB_3598	3637620-3651457	KB317696.1:3637619-3651456	+	13837	3179895-3194547	MRJL02000155.1:3167557-3182209	+	14652	27708878-27722348	LN679100.1:1177523-1190993	+	13470	22838537-22850936	JATN01000318.1:1747603-1760002	+	12399	5111638-5122269	KK764649.1:664313-674944	+	10631	5	12997.8
LCB_1929	17233483-17242525	KB317712.1:4883-13925	+	9042	14911569-14916201	MRJL02000141.1:2-4634	+	4632	19416513-19430358	LN679206.1:15942-29787	+	13845	32343331-32361893	JATN01000322.1:7779439-7798001	+	18562	24241248-24260045	KK764722.1:7484-26281	-	18797	5	12975.6
LCB_10342	--	--	--	--	--	--	--	--	37776265-37789238	LN679254.1:25448-LN679873.1:898	+	12973	--	--	--	--	--	--	--	--	1	12973
LCB_11932	--	--	--	--	--	--	--	--	--	--	--	--	21125199-21138166	JATN01000318.1:34265-47232	+	12967	--	--	--	--	1	12967
LCB_15916	--	--	--	--	--	--	--	--	--	--	--	--	--	--	--	--	24021042-24034007	KK764857.1:18033-30998	+	12965	1	12965
LCB_3177	4904009-4915362	KB317697.1:152665-164018	+	11353	4378101-4383951	MRJL02000166.1:128938-134788	+	5850	3582839-3604284	LN679107.1:659437-680882	+	21445	5223443-5232454	JATN01000319.1:3818933-3827944	+	9011	17909327-17926485	KK764671.1:14339-31497	+	17158	5	12963.4
LCB_13472	--	--	--	--	--	--	--	--	--	--	--	--	41422845-41435808	JATN01000322.1:16858953-16871916	+	12963	--	--	--	--	1	12963
LCB_3649	--	--	--	--	--	--	--	--	--	--	--	--	26808938-26821112	JATN01000322.1:2245046-2257220	-	12174	12574796-12588495	KK764791.1:49023-62722	-	13699	2	12936.5
LCB_936	16384732-16398771	KB317710.1:226419-240458	+	14039	14223941-14237014	MRJL02000219.1:139873-152946	+	13073	15942020-15955015	LN679144.1:102026-115021	+	12995	13423976-13435614	JATN01000321.1:3596966-3608604	-	11638	--	--	--	--	4	12936.2
LCB_13779	--	--	--	--	--	--	--	--	--	--	--	--	45924472-45937402	JATN01000317.1:787738-800668	+	12930	--	--	--	--	1	12930
LCB_15408	--	--	--	--	--	--	--	--	--	--	--	--	--	--	--	--	17450121-17463028	KK764719.1:149503-KK764864.1:6612	+	12907	1	12907
LCB_12133	--	--	--	--	--	--	--	--	--	--	--	--	26094671-26107572	JATN01000322.1:1530779-1543680	+	12901	--	--	--	--	1	12901
LCB_527	34325058-34344376	KB317863.1:3664-KB317865.1:623	+	19318	27483391-27500583	MRJL02000205.1:2245-MRJL02000214.1:88	+	17192	31996742-31998802	LN679128.1:82927-84987	-	2060	--	--	--	--	--	--	--	--	3	12856.7
LCB_11533	--	--	--	--	--	--	--	--	--	--	--	--	14143991-14156843	JATN01000321.1:4316981-4329833	+	12852	--	--	--	--	1	12852
LCB_12671	--	--	--	--	--	--	--	--	--	--	--	--	32690942-32703788	JATN01000322.1:8127050-8139896	+	12846	--	--	--	--	1	12846
LCB_13029	--	--	--	--	--	--	--	--	--	--	--	--	36697290-36710135	JATN01000322.1:12133398-12146243	+	12845	--	--	--	--	1	12845
LCB_8462	--	--	--	--	--	--	--	--	9873450-9886291	LN679130.1:244736-257577	+	12841	--	--	--	--	--	--	--	--	1	12841
LCB_10346	--	--	--	--	--	--	--	--	37910322-37923157	LN679278.1:11479-LN679405.1:1212	+	12835	--	--	--	--	--	--	--	--	1	12835
LCB_3580	12236059-12250065	KB317704.1:373021-387027	+	14006	10696149-10709013	MRJL02000067.1:316534-329398	+	12864	10395083-10408025	LN679122.1:203644-216586	+	12942	21665904-21678876	JATN01000318.1:574970-587942	+	12972	13696789-13708129	KK764685.1:27530-38870	+	11340	5	12824.8
LCB_1147	27027896-27041712	KB317740.1:133690-147506	+	13816	22789526-22802560	MRJL02000111.1:72803-85837	+	13034	31853245-31861927	LN679199.1:8106-16788	+	8682	17347295-17361254	JATN01000311.1:75890-89849	-	13959	28951228-28965858	KK764729.1:33624-48254	+	14630	5	12824.2
LCB_3185	--	--	--	--	--	--	--	--	40580716-40589429	LN679321.1:173-8886	-	8713	5597812-5599882	JATN01000319.1:4193302-4195372	-	2070	36450410-36478034	KK765010.1:2877-KK764973.1:14741	+	27624	3	12802.3
LCB_8975	--	--	--	--	--	--	--	--	19871231-19884025	LN679171.1:96726-109520	+	12794	--	--	--	--	--	--	--	--	1	12794
LCB_17359	--	--	--	--	--	--	--	--	--	--	--	--	--	--	--	--	36746874-36759664	KK764925.1:11762-24552	+	12790	1	12790
LCB_3666	33286366-33309570	KB317811.1:144-23348	+	23204	27107629-27122480	MRJL02000108.1:0-14851	+	14851	--	--	--	--	27385238-27385383	JATN01000322.1:2821346-2821491	+	145	--	--	--	--	3	12733.3
LCB_8588	--	--	--	--	--	--	--	--	13787211-13799936	LN679102.1:2516224-2528949	+	12725	--	--	--	--	--	--	--	--	1	12725
LCB_12081	--	--	--	--	--	--	--	--	--	--	--	--	24553795-24566516	JATN01000256.1:2980-JATN01000322.1:2624	+	12721	--	--	--	--	1	12721
LCB_12533	--	--	--	--	--	--	--	--	--	--	--	--	31167916-31180637	JATN01000322.1:6604024-6616745	+	12721	--	--	--	--	1	12721
LCB_3541	27227124-27242404	KB317741.1:123924-139204	+	15280	22918338-22929764	MRJL02000231.1:100897-112323	+	11426	33141969-33155082	LN679124.1:108461-121574	+	13113	19192447-19204596	JATN01000314.1:191617-203766	-	12149	30127714-30139341	KK764717.1:146936-158563	+	11627	5	12719
LCB_12811	--	--	--	--	--	--	--	--	--	--	--	--	34402724-34415441	JATN01000322.1:9838832-9851549	+	12717	--	--	--	--	1	12717
LCB_17323	--	--	--	--	--	--	--	--	--	--	--	--	--	--	--	--	36435018-36447733	KK764988.1:5918-KK765010.1:200	+	12715	1	12715
LCB_11138	--	--	--	--	--	--	--	--	--	--	--	--	9509156-9521859	JATN01000310.1:410944-423647	+	12703	--	--	--	--	1	12703
LCB_2551	14044770-14051899	KB317706.1:409817-416946	+	7129	12303934-12310916	MRJL02000065.1:331471-338453	+	6982	13436927-13443893	LN679102.1:2165940-2172906	-	6966	41857948-41868994	JATN01000322.1:17294056-17305102	-	11046	15694795-15726177	KK764693.1:190664-KK764730.1:24071	+	31382	5	12701
LCB_3779	29177425-29183627	KB317752.1:106356-112558	+	6202	24350600-24353519	MRJL02000151.1:72702-75621	+	2919	34435676-34436583	LN679163.1:51972-52879	+	907	31029225-31065155	JATN01000322.1:6465333-6501263	+	35930	35988658-36006179	KK764718.1:135010-152531	+	17521	5	12695.8
LCB_16826	--	--	--	--	--	--	--	--	--	--	--	--	--	--	--	--	32472715-32485408	KK764724.1:5849-18542	+	12693	1	12693
LCB_5922	33749983-33762669	KB317828.1:603-13289	+	12686	--	--	--	--	--	--	--	--	--	--	--	--	--	--	--	--	1	12686
LCB_12476	--	--	--	--	--	--	--	--	--	--	--	--	30567892-30580578	JATN01000322.1:6004000-6016686	+	12686	--	--	--	--	1	12686
LCB_3764	32505076-32520779	KB317791.1:12310-28013	+	15703	26620707-26634423	MRJL02000222.1:9310-23026	+	13716	36592505-36605790	LN679154.1:94052-107337	+	13285	30720025-30728490	JATN01000322.1:6156133-6164598	-	8465	34589856-34602116	KK764872.1:34537-KK764763.1:1574	+	12260	5	12685.8
LCB_3258	23400706-23413553	KB317726.1:271881-284728	+	12847	19856123-19867165	MRJL02000011.1:257843-268885	+	11042	4539767-4551694	LN679116.1:213284-225211	+	11927	9569928-9583908	JATN01000310.1:471716-485696	-	13980	32757674-32771302	KK764710.1:25990-39618	-	13628	5	12684.8
LCB_1989	30020195-30047517	KB317759.1:47476-74798	+	27322	24957591-24966119	MRJL02000081.1:35667-44195	+	8528	34918171-34928277	LN679143.1:49521-59627	+	10106	33520689-33531871	JATN01000322.1:8956797-8967979	-	11182	33265019-33271291	KK764856.1:43198-49470	-	6272	5	12682
LCB_7826	--	--	--	--	28383912-28396594	MRJL02001118.1:172-MRJL02001122.1:15	+	12682	--	--	--	--	--	--	--	--	--	--	--	--	1	12682
LCB_5920	33709450-33722131	KB317826.1:6813-19494	+	12681	--	--	--	--	--	--	--	--	--	--	--	--	--	--	--	--	1	12681
LCB_10720	--	--	--	--	--	--	--	--	--	--	--	--	3149078-3161753	JATN01000319.1:1744568-1757243	+	12675	--	--	--	--	1	12675
LCB_12877	--	--	--	--	--	--	--	--	--	--	--	--	35175210-35187871	JATN01000322.1:10611318-10623979	+	12661	--	--	--	--	1	12661
LCB_13579	--	--	--	--	--	--	--	--	--	--	--	--	42614111-42626769	JATN01000322.1:18050219-18062877	+	12658	--	--	--	--	1	12658
LCB_17183	--	--	--	--	--	--	--	--	--	--	--	--	--	--	--	--	35552192-35564849	KK764823.1:51782-64439	+	12657	1	12657
LCB_1733	21438402-21452167	KB317721.1:177699-191464	+	13765	18301648-18314248	MRJL02000053.1:124594-137194	+	12600	23969250-23981943	LN679142.1:178018-190711	+	12693	29626036-29638838	JATN01000322.1:5062144-5074946	-	12802	22695764-22707117	KK764782.1:9468-20821	-	11353	5	12642.6
LCB_17387	--	--	--	--	--	--	--	--	--	--	--	--	--	--	--	--	36950781-36963415	KK764776.1:30812-43446	+	12634	1	12634
LCB_3816	17242526-17260615	KB317712.1:13926-32015	+	18089	14916202-14933719	MRJL02000141.1:4635-22152	+	17517	19431441-19447719	LN679206.1:30870-47148	+	16278	32371919-32380354	JATN01000322.1:7808027-7816462	+	8435	24086284-24089131	KK764798.1:33466-36313	+	2847	5	12633.2
LCB_13289	--	--	--	--	--	--	--	--	--	--	--	--	39632054-39644681	JATN01000322.1:15068162-15080789	+	12627	--	--	--	--	1	12627
LCB_12529	--	--	--	--	--	--	--	--	--	--	--	--	31104476-31117099	JATN01000322.1:6540584-6553207	+	12623	--	--	--	--	1	12623
LCB_11862	--	--	--	--	--	--	--	--	--	--	--	--	19315182-19327803	JATN01000314.1:314352-326973	+	12621	--	--	--	--	1	12621
LCB_4195	26585210-26600591	KB317738.1:138083-153464	+	15381	22462197-22473682	MRJL02000212.1:117413-128898	+	11485	32527124-32541635	LN679216.1:10617-25128	+	14511	42045062-42056912	JATN01000322.1:17481170-17493020	-	11850	29378338-29388177	KK764682.1:73775-83614	+	9839	5	12613.2
LCB_11049	--	--	--	--	--	--	--	--	--	--	--	--	7228845-7241455	JATN01000319.1:5824335-5836945	+	12610	--	--	--	--	1	12610
LCB_5983	34376653-34389255	KB317867.1:10943-KB317869.1:1985	+	12602	--	--	--	--	--	--	--	--	--	--	--	--	--	--	--	--	1	12602
LCB_11680	--	--	--	--	--	--	--	--	--	--	--	--	15775037-15787639	JATN01000321.1:5948027-5960629	+	12602	--	--	--	--	1	12602
LCB_17084	--	--	--	--	--	--	--	--	--	--	--	--	--	--	--	--	34846296-34858898	KK764731.1:72910-85512	+	12602	1	12602
LCB_6258	36349476-36362065	KB319346.1:99-KB319364.1:183	+	12589	--	--	--	--	--	--	--	--	--	--	--	--	--	--	--	--	1	12589
LCB_14412	--	--	--	--	--	--	--	--	--	--	--	--	--	--	--	--	4259824-4272409	KK764654.1:673399-KK764702.1:3397	+	12585	1	12585
LCB_14113	--	--	--	--	--	--	--	--	--	--	--	--	51693361-51705945	JATN01000305.1:24260-JATN01000326.1:2311	+	12584	--	--	--	--	1	12584
LCB_9133	--	--	--	--	--	--	--	--	22373192-22385769	LN679112.1:582706-595283	+	12577	--	--	--	--	--	--	--	--	1	12577
LCB_14878	--	--	--	--	--	--	--	--	--	--	--	--	--	--	--	--	11190585-11203161	KK764723.1:141130-KK764993.1:12204	+	12576	1	12576
LCB_11227	--	--	--	--	--	--	--	--	--	--	--	--	10769496-10782067	JATN01000321.1:942486-955057	+	12571	--	--	--	--	1	12571
LCB_8108	--	--	--	--	--	--	--	--	3886753-3899302	LN679164.1:80621-93170	+	12549	--	--	--	--	--	--	--	--	1	12549
LCB_2111	18117243-18139007	KB317713.1:411268-433032	+	21764	15654521-15663158	MRJL02000194.1:380567-389204	+	8637	19831550-19840092	LN679171.1:57045-65587	+	8542	35447880-35460412	JATN01000322.1:10883988-10896520	+	12532	10540292-10551512	KK764668.1:224163-235383	-	11220	5	12539
LCB_3562	21944184-21958215	KB317722.1:281010-295041	+	14031	18726073-18735598	MRJL02000204.1:213848-223373	+	9525	9167306-9181084	LN679104.1:1326167-1339945	+	13778	21003838-21016547	JATN01000314.1:2003008-2015717	+	12709	23565233-23577824	KK764679.1:1729-14320	+	12591	5	12526.8
LCB_2347	11562292-11569493	KB317703.1:619104-626305	+	7201	10156618-10162397	MRJL02000087.1:480838-486617	+	5779	22684787-22689488	LN679146.1:932-5633	-	4701	38869247-38893638	JATN01000322.1:14305355-14329746	-	24391	11762389-11782880	KK764676.1:103801-124292	+	20491	5	12512.6
LCB_11330	--	--	--	--	--	--	--	--	--	--	--	--	11742583-11755091	JATN01000321.1:1915573-1928081	+	12508	--	--	--	--	1	12508
LCB_11836	--	--	--	--	--	--	--	--	--	--	--	--	18955670-18968175	JATN01000311.1:1684265-1696770	+	12505	--	--	--	--	1	12505
LCB_7841	--	--	--	--	28501418-28513895	MRJL02001332.1:1148-MRJL02001361.1:2178	+	12477	--	--	--	--	--	--	--	--	--	--	--	--	1	12477
LCB_14517	--	--	--	--	--	--	--	--	--	--	--	--	--	--	--	--	6258796-6271272	KK764715.1:122193-134669	+	12476	1	12476
LCB_15142	--	--	--	--	--	--	--	--	--	--	--	--	--	--	--	--	13671846-13684304	KK764685.1:2587-15045	+	12458	1	12458
LCB_6225	36133842-36146287	KB319055.1:98-KB319071.1:3	+	12445	--	--	--	--	--	--	--	--	--	--	--	--	--	--	--	--	1	12445
LCB_4457	--	--	--	--	--	--	--	--	--	--	--	--	4900186-4909414	JATN01000319.1:3495676-3504904	-	9228	17018592-17034253	KK764672.1:143214-158875	+	15661	2	12444.5
LCB_2072	31352207-31364814	KB317773.1:69642-KB317774.1:3	+	12607	25892521-25902287	MRJL02000079.1:60173-69939	+	9766	20654680-20667189	LN679145.1:169479-181988	+	12509	34888535-34901314	JATN01000322.1:10324643-10337422	-	12779	25213339-25227881	KK764657.1:210105-224647	+	14542	5	12440.6
LCB_9575	--	--	--	--	--	--	--	--	29765045-29777461	LN679327.1:7979-LN679131.1:8033	+	12416	--	--	--	--	--	--	--	--	1	12416
LCB_14349	--	--	--	--	--	--	--	--	--	--	--	--	--	--	--	--	2793526-2805932	KK764662.1:313332-325738	+	12406	1	12406
LCB_16256	--	--	--	--	--	--	--	--	--	--	--	--	--	--	--	--	27699505-27711885	KK764784.1:28502-40882	+	12380	1	12380
LCB_2866	32616118-32645835	KB317793.1:21401-KB317794.1:2962	+	29717	26688798-26702843	MRJL02000185.1:12264-MRJL02000135.1:1299	+	14045	36623632-36638207	LN679154.1:125179-139754	-	14575	48019694-48021050	JATN01000315.1:95390-96746	+	1356	5974768-5976959	KK764690.1:38739-40930	+	2191	5	12376.8
LCB_16116	--	--	--	--	--	--	--	--	--	--	--	--	--	--	--	--	26147034-26159406	KK764760.1:102657-KK764841.1:10794	+	12372	1	12372
LCB_3691	28904764-28927107	KB317750.1:148896-KB317751.1:13608	+	22343	24173258-24182968	MRJL02001485.1:1303-MRJL02000061.1:7458	+	9710	18731316-18735421	LN679101.1:2272798-2276903	+	4105	28492476-28510964	JATN01000322.1:3928584-3947072	+	18488	6271273-6278390	KK764715.1:134670-141787	+	7117	5	12352.6
LCB_2552	26658090-26669405	KB317738.1:210963-222278	+	11315	22521225-22530990	MRJL02000212.1:176441-186206	+	9765	32592466-32617078	LN679185.1:25361-49973	+	24612	41963503-41971338	JATN01000322.1:17399611-17407446	-	7835	29519484-29527694	KK764682.1:214921-KK764815.1:15	-	8210	5	12347.4
LCB_10536	--	--	--	--	--	--	--	--	--	--	--	--	961691-974038	JATN01000309.1:961690-974037	+	12347	--	--	--	--	1	12347
LCB_11057	--	--	--	--	--	--	--	--	--	--	--	--	7326340-7338684	JATN01000319.1:5921830-5934174	+	12344	--	--	--	--	1	12344
LCB_11259	--	--	--	--	--	--	--	--	--	--	--	--	11221189-11233518	JATN01000321.1:1394179-1406508	+	12329	--	--	--	--	1	12329
LCB_14059	--	--	--	--	--	--	--	--	--	--	--	--	49921527-49933847	JATN01000099.1:12051-JATN01000100.1:37	+	12320	--	--	--	--	1	12320
LCB_13954	--	--	--	--	--	--	--	--	--	--	--	--	48044999-48057314	JATN01000315.1:120695-133010	+	12315	--	--	--	--	1	12315
LCB_10391	--	--	--	--	--	--	--	--	39957256-39969525	LN679265.1:16883-29152	+	12269	--	--	--	--	--	--	--	--	1	12269
LCB_13384	--	--	--	--	--	--	--	--	--	--	--	--	40441116-40453383	JATN01000322.1:15877224-15889491	+	12267	--	--	--	--	1	12267
LCB_17212	--	--	--	--	--	--	--	--	--	--	--	--	--	--	--	--	35671970-35684230	KK764895.1:35273-KK764903.1:11245	+	12260	1	12260
LCB_1350	12434911-12449979	KB317704.1:571873-586941	+	15068	10878028-10893016	MRJL02000067.1:498413-513401	+	14988	10594638-10609718	LN679109.1:70392-85472	+	15080	21877216-21892737	JATN01000318.1:786282-801803	+	15521	10221824-10222336	KK764653.1:599314-599826	-	512	5	12233.8
LCB_11154	--	--	--	--	--	--	--	--	--	--	--	--	9661336-9673552	JATN01000310.1:563124-575340	+	12216	--	--	--	--	1	12216
LCB_3851	14846807-14860479	KB317707.1:427611-441283	+	13672	13009548-13022425	MRJL02000028.1:355944-368821	+	12877	14900939-14914655	LN679127.1:195279-208995	+	13716	32882291-32891799	JATN01000322.1:8318399-8327907	+	9508	24549386-24560602	KK764699.1:129941-141157	+	11216	5	12197.8
LCB_16472	--	--	--	--	--	--	--	--	--	--	--	--	--	--	--	--	29598817-29611004	KK764855.1:830-13017	+	12187	1	12187
LCB_2592	14908947-14921618	KB317707.1:489751-502422	+	12671	13047966-13060000	MRJL02000028.1:394362-406396	+	12034	13916460-13928545	LN679102.1:2645473-2657558	-	12085	42653421-42665156	JATN01000322.1:18089529-18101264	+	11735	16396119-16408511	KK764794.1:18446-30838	+	12392	5	12183.4
LCB_13871	--	--	--	--	--	--	--	--	--	--	--	--	46843446-46855628	JATN01000316.1:239783-251965	+	12182	--	--	--	--	1	12182
LCB_6013	34763987-34776167	KB317926.1:3643-KB317930.1:571	+	12180	--	--	--	--	--	--	--	--	--	--	--	--	--	--	--	--	1	12180
LCB_1236	33128934-33141147	KB317806.1:4595-16808	+	12213	27001829-27013969	MRJL02000070.1:2714-MRJL02000317.1:1	+	12140	33298110-33310382	LN679124.1:264602-276874	-	12272	19030562-19042733	JATN01000314.1:29732-41903	+	12171	30424456-30436546	KK764735.1:107586-119676	-	12090	5	12177.2
LCB_17083	--	--	--	--	--	--	--	--	--	--	--	--	--	--	--	--	34829031-34841200	KK764731.1:55645-67814	+	12169	1	12169
LCB_12932	--	--	--	--	--	--	--	--	--	--	--	--	35682098-35694258	JATN01000322.1:11118206-11130366	+	12160	--	--	--	--	1	12160
LCB_17447	--	--	--	--	--	--	--	--	--	--	--	--	--	--	--	--	37690338-37702494	KK764940.1:17285-KK764944.1:4067	+	12156	1	12156
LCB_12059	--	--	--	--	--	--	--	--	--	--	--	--	23516925-23529071	JATN01000318.1:2425991-2438137	+	12146	--	--	--	--	1	12146
LCB_7817	--	--	--	--	28318848-28330986	MRJL02001397.1:6255-MRJL02001010.1:498	+	12138	--	--	--	--	--	--	--	--	--	--	--	--	1	12138
LCB_14501	--	--	--	--	--	--	--	--	--	--	--	--	--	--	--	--	6016526-6028664	KK764690.1:80497-92635	+	12138	1	12138
LCB_11717	--	--	--	--	--	--	--	--	--	--	--	--	16739749-16751886	JATN01000321.1:6912739-6924876	+	12137	--	--	--	--	1	12137
LCB_2160	11662149-11680126	KB317703.1:718961-736938	+	17977	10227900-10240677	MRJL02000087.1:552120-564897	+	12777	9802296-9819481	LN679130.1:173582-190767	+	17185	36063247-36069837	JATN01000322.1:11499355-11505945	+	6590	12917519-12923660	KK764766.1:88316-94457	+	6141	5	12134
LCB_16049	--	--	--	--	--	--	--	--	--	--	--	--	--	--	--	--	25650655-25662787	KK764880.1:21276-33408	+	12132	1	12132
LCB_12937	--	--	--	--	--	--	--	--	--	--	--	--	35712193-35724314	JATN01000322.1:11148301-11160422	+	12121	--	--	--	--	1	12121
LCB_13153	--	--	--	--	--	--	--	--	--	--	--	--	38101330-38113451	JATN01000322.1:13537438-13549559	+	12121	--	--	--	--	1	12121
LCB_12763	--	--	--	--	--	--	--	--	--	--	--	--	33601147-33613267	JATN01000322.1:9037255-9049375	+	12120	--	--	--	--	1	12120
LCB_2502	30753478-30762302	KB317766.1:77484-86308	+	8824	25484462-25487799	MRJL02000085.1:68102-71439	+	3337	34102714-34113133	LN679117.1:455675-466094	-	10419	41121305-41153537	JATN01000322.1:16557413-16589645	+	32232	26454306-26459995	KK764678.1:221167-226856	-	5689	5	12100.2
LCB_1310	21842558-21855716	KB317722.1:179384-192542	+	13158	18634101-18643536	MRJL02000204.1:121876-131311	+	9435	9068412-9080018	LN679104.1:1227273-1238879	+	11606	20884505-20896997	JATN01000314.1:1883675-1896167	+	12492	10613246-10627015	KK764741.1:19111-32880	+	13769	5	12092
LCB_14224	--	--	--	--	--	--	--	--	--	--	--	--	--	--	--	--	1765573-1777665	KK764661.1:363231-KK764836.1:4	+	12092	1	12092
LCB_14178	--	--	--	--	--	--	--	--	--	--	--	--	--	--	--	--	1368490-1380569	KK764768.1:86290-KK764964.1:139	+	12079	1	12079
LCB_16976	--	--	--	--	--	--	--	--	--	--	--	--	--	--	--	--	34063870-34075942	KK764858.1:37572-49644	+	12072	1	12072
LCB_11509	--	--	--	--	--	--	--	--	--	--	--	--	13693550-13705617	JATN01000321.1:3866540-3878607	+	12067	--	--	--	--	1	12067
LCB_5596	27088619-27100680	KB317740.1:194413-206474	+	12061	--	--	--	--	--	--	--	--	--	--	--	--	--	--	--	--	1	12061
LCB_15454	--	--	--	--	--	--	--	--	--	--	--	--	--	--	--	--	17897275-17909326	KK764671.1:2287-14338	+	12051	1	12051
LCB_14400	--	--	--	--	--	--	--	--	--	--	--	--	--	--	--	--	3647025-3659070	KK764654.1:60600-72645	+	12045	1	12045
LCB_484	2049239-2058701	KB317696.1:2049238-2058700	+	9462	1859360-1866809	MRJL02000155.1:1847022-1854471	+	7449	31188931-31197975	LN679118.1:44142-53186	+	9044	5949732-5965898	JATN01000319.1:4545222-4561388	-	16166	26849412-26867462	KK764666.1:63275-81325	+	18050	5	12034.2
LCB_2067	17424043-17434834	KB317712.1:195443-206234	+	10791	15050323-15054367	MRJL02000141.1:138756-142800	+	4044	19487278-19504251	LN679126.1:16636-33609	+	16973	34720029-34733436	JATN01000322.1:10156137-10169544	-	13407	19157697-19172652	KK764774.1:19216-34171	+	14955	5	12034
LCB_2809	9947021-9958623	KB317701.1:934489-946091	+	11602	8785762-8793256	MRJL02000208.1:729665-737159	+	7494	7579663-7593556	LN679125.1:65226-79119	+	13893	47016021-47031402	JATN01000316.1:412358-427739	-	15381	21605194-21616976	KK764739.1:7710-19492	-	11782	5	12030.4
LCB_12437	--	--	--	--	--	--	--	--	--	--	--	--	30175810-30187833	JATN01000322.1:5611918-5623941	+	12023	--	--	--	--	1	12023
LCB_5730	29708461-29720481	KB317756.1:81164-93184	+	12020	--	--	--	--	--	--	--	--	--	--	--	--	--	--	--	--	1	12020
LCB_3723	21418884-21434174	KB317721.1:158181-173471	+	15290	18288099-18297373	MRJL02000053.1:111045-120319	+	9274	23952080-23963873	LN679142.1:160848-172641	+	11793	29639323-29650843	JATN01000322.1:5075431-5086951	+	11520	22707619-22719793	KK764782.1:21323-33497	+	12174	5	12010.2
LCB_2520	24642313-24662036	KB317730.1:270429-290152	+	19723	20841509-20861702	MRJL02000007.1:229109-MRJL02000712.1:568	+	20193	30447800-30465326	LN679141.1:120440-137966	+	17526	41435809-41436337	JATN01000322.1:16871917-16872445	+	528	1997508-1999545	KK764665.1:159407-161444	-	2037	5	12001.4
LCB_301	21110096-21121769	KB317720.1:257278-268951	+	11673	18071918-18081221	MRJL02000149.1:194322-203625	+	9303	23506559-23522460	LN679244.1:28359-44260	+	15901	3023449-3034538	JATN01000319.1:1618939-1630028	-	11089	--	--	--	--	4	11991.5
LCB_15240	--	--	--	--	--	--	--	--	--	--	--	--	--	--	--	--	15485425-15497414	KK764652.1:851874-KK765062.1:10140	+	11989	1	11989
LCB_8645	--	--	--	--	--	--	--	--	14293117-14305099	LN679110.1:312309-324291	+	11982	--	--	--	--	--	--	--	--	1	11982
LCB_6921	--	--	--	--	17865624-17877602	MRJL02000143.1:282294-MRJL02000149.1:6	+	11978	--	--	--	--	--	--	--	--	--	--	--	--	1	11978
LCB_7807	--	--	--	--	28220194-28232171	MRJL02000503.1:1247-MRJL02000560.1:403	+	11977	--	--	--	--	--	--	--	--	--	--	--	--	1	11977
LCB_14995	--	--	--	--	--	--	--	--	--	--	--	--	--	--	--	--	12137510-12149475	KK764778.1:4555-16520	+	11965	1	11965
LCB_4174	30690977-30703761	KB317766.1:14983-27767	+	12784	25430788-25443265	MRJL02000085.1:14428-26905	+	12477	34025573-34036187	LN679117.1:378534-389148	+	10614	41291421-41302724	JATN01000322.1:16727529-16738832	-	11303	17601131-17613724	KK764667.1:0-12593	-	12593	5	11954.2
LCB_9984	--	--	--	--	--	--	--	--	34130759-34142710	LN679138.1:12044-23995	+	11951	--	--	--	--	--	--	--	--	1	11951
LCB_15400	--	--	--	--	--	--	--	--	--	--	--	--	--	--	--	--	17369671-17381615	KK764719.1:69053-80997	+	11944	1	11944
LCB_16075	--	--	--	--	--	--	--	--	--	--	--	--	--	--	--	--	25839237-25851179	KK764738.1:92564-104506	+	11942	1	11942
LCB_11713	--	--	--	--	--	--	--	--	--	--	--	--	16559227-16571164	JATN01000321.1:6732217-6744154	+	11937	--	--	--	--	1	11937
LCB_9284	--	--	--	--	--	--	--	--	24303374-24315310	LN679155.1:89981-101917	+	11936	--	--	--	--	--	--	--	--	1	11936
LCB_9281	--	--	--	--	--	--	--	--	24265490-24277420	LN679155.1:52097-64027	+	11930	--	--	--	--	--	--	--	--	1	11930
LCB_16036	--	--	--	--	--	--	--	--	--	--	--	--	--	--	--	--	25580500-25592429	KK765060.1:2552-KK764883.1:2963	+	11929	1	11929
LCB_17337	--	--	--	--	--	--	--	--	--	--	--	--	--	--	--	--	36539193-36551115	KK764808.1:55411-67333	+	11922	1	11922
LCB_5051	9158098-9170013	KB317701.1:145566-157481	+	11915	--	--	--	--	--	--	--	--	--	--	--	--	--	--	--	--	1	11915
LCB_2711	15646596-15661691	KB317709.1:39678-54773	+	15095	13638093-13648398	MRJL02000188.1:30710-41015	+	10305	15477693-15487535	LN679168.1:70210-80052	+	9842	45677269-45692716	JATN01000317.1:540535-555982	+	15447	24453601-24462475	KK764699.1:34156-43030	+	8874	5	11912.6
LCB_16224	--	--	--	--	--	--	--	--	--	--	--	--	--	--	--	--	27141667-27153576	KK764852.1:42088-KK764691.1:246	+	11909	1	11909
LCB_12954	--	--	--	--	--	--	--	--	--	--	--	--	35917515-35929421	JATN01000322.1:11353623-11365529	+	11906	--	--	--	--	1	11906
LCB_2542	14101746-14114158	KB317706.1:466793-479205	+	12412	12359943-12370835	MRJL02000065.1:387480-398372	+	10892	13376591-13388963	LN679102.1:2105604-2117976	-	12372	41793434-41805697	JATN01000322.1:17229542-17241805	-	12263	15776032-15787574	KK764730.1:73926-85468	+	11542	5	11896.2
LCB_607	28158243-28172504	KB317746.1:74984-89245	+	14261	23626771-23633654	MRJL02000171.1:59808-66691	+	6883	14224147-14231916	LN679110.1:243339-251108	+	7769	7559505-7569504	JATN01000319.1:6154995-6164994	+	9999	12449509-12470021	KK764762.1:25768-46280	+	20512	5	11884.8
LCB_4467	--	--	--	--	--	--	--	--	--	--	--	--	10484361-10494436	JATN01000321.1:657351-667426	-	10075	31480640-31494331	KK764911.1:3399-17090	-	13691	2	11883
LCB_1660	5524470-5539161	KB317697.1:773126-787817	+	14691	4916764-4928509	MRJL02000166.1:667601-679346	+	11745	18707954-18724338	LN679101.1:2249436-2265820	-	16384	28475905-28484403	JATN01000322.1:3912013-3920511	-	8498	6219427-6227522	KK764715.1:82824-90919	-	8095	5	11882.6
LCB_13332	--	--	--	--	--	--	--	--	--	--	--	--	39953219-39965072	JATN01000322.1:15389327-15401180	+	11853	--	--	--	--	1	11853
LCB_15410	--	--	--	--	--	--	--	--	--	--	--	--	--	--	--	--	17481375-17493226	KK764864.1:24959-36810	+	11851	1	11851
LCB_2637	18989218-19000265	KB317715.1:332306-343353	+	11047	16395684-16405470	MRJL02000158.1:294180-303966	+	9786	16778490-16791675	LN679101.1:319972-333157	-	13185	43869726-43882702	JATN01000312.1:257877-270853	-	12976	20877152-20889388	KK764779.1:85356-KK764804.1:9324	+	12236	5	11846
LCB_17453	--	--	--	--	--	--	--	--	--	--	--	--	--	--	--	--	37809721-37821567	KK764957.1:14492-KK764959.1:3011	+	11846	1	11846
LCB_1314	21902099-21914022	KB317722.1:238925-250848	+	11923	18680438-18692107	MRJL02000204.1:168213-179882	+	11669	9126396-9138782	LN679104.1:1285257-1297643	+	12386	20951784-20963568	JATN01000314.1:1950954-1962738	+	11784	10676944-10688321	KK764741.1:82809-94186	+	11377	5	11827.8
LCB_987	31069790-31082300	KB317770.1:38011-50521	+	12510	25668475-25681352	MRJL02000169.1:30745-43622	+	12877	35450353-35464417	LN679156.1:66899-80963	+	14064	14430496-14441075	JATN01000321.1:4603486-4614065	-	10579	33797097-33806177	KK764664.1:181282-190362	+	9080	5	11822
LCB_15578	--	--	--	--	--	--	--	--	--	--	--	--	--	--	--	--	20240464-20252271	KK764651.1:792751-804558	+	11807	1	11807
LCB_10832	--	--	--	--	--	--	--	--	--	--	--	--	4427671-4439465	JATN01000319.1:3023161-3034955	+	11794	--	--	--	--	1	11794
LCB_7883	--	--	--	--	28803062-28814847	MRJL02000732.1:1606-MRJL02000750.1:214	+	11785	--	--	--	--	--	--	--	--	--	--	--	--	1	11785
LCB_13839	--	--	--	--	--	--	--	--	--	--	--	--	46644754-46656527	JATN01000316.1:41091-52864	+	11773	--	--	--	--	1	11773
LCB_12976	--	--	--	--	--	--	--	--	--	--	--	--	36230673-36242440	JATN01000322.1:11666781-11678548	+	11767	--	--	--	--	1	11767
LCB_14857	--	--	--	--	--	--	--	--	--	--	--	--	--	--	--	--	10960670-10972435	KK764974.1:8-11773	+	11765	1	11765
LCB_10025	--	--	--	--	--	--	--	--	34749425-34761168	LN679422.1:3874-LN679288.1:9951	+	11743	--	--	--	--	--	--	--	--	1	11743
LCB_3308	5750670-5759969	KB317697.1:999326-1008625	+	9299	5083308-5092652	MRJL02000166.1:834145-843489	+	9344	20339959-20367674	LN679115.1:447644-475359	+	27715	11298058-11303179	JATN01000321.1:1471048-1476169	-	5121	31943641-31950839	KK764846.1:48079-55277	-	7198	5	11735.4
LCB_8379	--	--	--	--	--	--	--	--	7932526-7944255	LN679104.1:91387-103116	+	11729	--	--	--	--	--	--	--	--	1	11729
LCB_10703	--	--	--	--	--	--	--	--	--	--	--	--	3011720-3023448	JATN01000319.1:1607210-1618938	+	11728	--	--	--	--	1	11728
LCB_3462	21182976-21195820	KB317720.1:330158-343002	+	12844	18125845-18137723	MRJL02000149.1:248249-260127	+	11878	30259884-30270922	LN679136.1:185746-196784	-	11038	15590102-15601505	JATN01000321.1:5763092-5774495	-	11403	27060928-27072398	KK764666.1:274791-286261	-	11470	5	11726.6
LCB_3706	19420583-19433335	KB317716.1:307144-319896	+	12752	16739289-16748076	MRJL02000230.1:229682-238469	+	8787	19172465-19183931	LN679101.1:2713947-2725413	-	11466	28966290-28989198	JATN01000322.1:4402398-4425306	-	22908	4305599-4308314	KK764702.1:36587-39302	-	2715	5	11725.6
LCB_16564	--	--	--	--	--	--	--	--	--	--	--	--	--	--	--	--	30436547-30448266	KK764735.1:119677-131396	+	11719	1	11719
LCB_8415	--	--	--	--	--	--	--	--	9287702-9299419	LN679104.1:1446563-LN679211.1:9384	+	11717	--	--	--	--	--	--	--	--	1	11717
LCB_6228	36170545-36182253	KB319102.1:143-KB319117.1:285	+	11708	--	--	--	--	--	--	--	--	--	--	--	--	--	--	--	--	1	11708
LCB_17386	--	--	--	--	--	--	--	--	--	--	--	--	--	--	--	--	36938191-36949899	KK764776.1:18222-29930	+	11708	1	11708
LCB_11946	--	--	--	--	--	--	--	--	--	--	--	--	21280611-21292316	JATN01000318.1:189677-201382	+	11705	--	--	--	--	1	11705
LCB_12555	--	--	--	--	--	--	--	--	--	--	--	--	31533607-31545308	JATN01000322.1:6969715-6981416	+	11701	--	--	--	--	1	11701
LCB_15853	--	--	--	--	--	--	--	--	--	--	--	--	--	--	--	--	23322806-23334505	KK764655.1:549762-561461	+	11699	1	11699
LCB_779	35028902-35055584	KB318029.1:451-KB318043.1:862	+	26682	27707715-27715347	MRJL02001168.1:977-MRJL02001170.1:1627	+	7632	42333859-42334618	LN679735.1:695-1454	+	759	--	--	--	--	--	--	--	--	3	11691
LCB_16905	--	--	--	--	--	--	--	--	--	--	--	--	--	--	--	--	33410362-33422049	KK764929.1:2852-14539	+	11687	1	11687
LCB_2508	30452807-30467777	KB317763.1:67180-82150	+	14970	25239797-25246485	MRJL02000206.1:38159-44847	+	6688	33981821-33991500	LN679117.1:334782-344461	-	9679	41376058-41391540	JATN01000322.1:16812166-16827648	+	15482	31863225-31874831	KK764761.1:70403-82009	-	11606	5	11685
LCB_12474	--	--	--	--	--	--	--	--	--	--	--	--	30543967-30555642	JATN01000322.1:5980075-5991750	+	11675	--	--	--	--	1	11675
LCB_16828	--	--	--	--	--	--	--	--	--	--	--	--	--	--	--	--	32486771-32498445	KK764724.1:19905-31579	+	11674	1	11674
LCB_9724	--	--	--	--	--	--	--	--	31795242-31806912	LN679137.1:221484-233154	+	11670	--	--	--	--	--	--	--	--	1	11670
LCB_17532	--	--	--	--	--	--	--	--	--	--	--	--	--	--	--	--	38950986-38962656	KK765102.1:2065-KK765104.1:5601	+	11670	1	11670
LCB_9715	--	--	--	--	--	--	--	--	31724151-31735811	LN679137.1:150393-162053	+	11660	--	--	--	--	--	--	--	--	1	11660
LCB_1120	26935711-26948224	KB317740.1:41505-54018	+	12513	22743577-22755621	MRJL02000111.1:26854-38898	+	12044	32878643-32889077	LN679242.1:9923-20357	+	10434	16791364-16803736	JATN01000321.1:6964354-6976726	+	12372	34117550-34128482	KK764697.1:41532-52464	+	10932	5	11659
LCB_12764	--	--	--	--	--	--	--	--	--	--	--	--	33613388-33625045	JATN01000322.1:9049496-9061153	+	11657	--	--	--	--	1	11657
LCB_8930	--	--	--	--	--	--	--	--	19404863-19416512	LN679206.1:4292-15941	+	11649	--	--	--	--	--	--	--	--	1	11649
LCB_9148	--	--	--	--	--	--	--	--	22485497-22497142	LN679152.1:31962-43607	+	11645	--	--	--	--	--	--	--	--	1	11645
LCB_3721	21622929-21634085	KB317721.1:362226-373382	+	11156	18474668-18486761	MRJL02000053.1:297614-309707	+	12093	15121222-15133560	LN679119.1:116544-128882	+	12338	29412510-29423772	JATN01000322.1:4848618-4859880	-	11262	23000751-23012126	KK764655.1:227707-239082	+	11375	5	11644.8
LCB_245	27931571-27945122	KB317745.1:33003-46554	+	13551	23436060-23448186	MRJL02000006.1:17097-29223	+	12126	8097447-8109481	LN679104.1:256308-268342	-	12034	2051617-2062663	JATN01000319.1:647107-658153	+	11046	31329521-31338942	KK765024.1:4762-14183	+	9421	5	11635.6
LCB_4236	23438281-23460507	KB317726.1:309456-KB317727.1:7864	+	22226	19874528-19882065	MRJL02000011.1:276248-MRJL02000153.1:4515	+	7537	26180610-26181741	LN679150.1:62962-64093	+	1131	42832647-42857271	JATN01000322.1:18268755-18293379	+	24624	25577975-25580499	KK765060.1:27-2551	+	2524	5	11608.4
LCB_13691	--	--	--	--	--	--	--	--	--	--	--	--	45232128-45243735	JATN01000317.1:95394-107001	+	11607	--	--	--	--	1	11607
LCB_12940	--	--	--	--	--	--	--	--	--	--	--	--	35774708-35786313	JATN01000322.1:11210816-11222421	+	11605	--	--	--	--	1	11605
LCB_15554	--	--	--	--	--	--	--	--	--	--	--	--	--	--	--	--	19360239-19371831	KK764726.1:126251-137843	+	11592	1	11592
LCB_3211	9534602-9548590	KB317701.1:522070-536058	+	13988	8439311-8453489	MRJL02000208.1:383214-397392	+	14178	7207363-7221986	LN679111.1:433805-448428	+	14623	6718651-6730983	JATN01000319.1:5314141-5326473	-	12332	13379776-13382597	KK765113.1:874-3695	+	2821	5	11588.4
LCB_3746	15906797-15921362	KB317709.1:299879-314444	+	14565	13864350-13876000	MRJL02000188.1:256967-268617	+	11650	15624411-15637101	LN679158.1:59871-72561	+	12690	30396287-30406857	JATN01000322.1:5832395-5842965	-	10570	16794497-16802871	KK764771.1:14270-22644	+	8374	5	11569.8
LCB_1809	26994718-27021632	KB317740.1:100512-127426	+	26914	22779549-22785749	MRJL02000111.1:62826-69026	+	6200	36923442-36925033	LN679166.1:34105-35696	+	1591	--	--	--	--	--	--	--	--	3	11568.3
LCB_17558	--	--	--	--	--	--	--	--	--	--	--	--	--	--	--	--	39338812-39350371	KK765189.1:3400-KK765193.1:391	+	11559	1	11559
LCB_10491	--	--	--	--	--	--	--	--	42334619-42346177	LN679735.1:1455-LN679743.1:12	+	11558	--	--	--	--	--	--	--	--	1	11558
LCB_8249	--	--	--	--	--	--	--	--	6353363-6364919	LN679114.1:95172-106728	+	11556	--	--	--	--	--	--	--	--	1	11556
LCB_3611	14735404-14748043	KB317707.1:316208-328847	+	12639	12920851-12931830	MRJL02000028.1:267247-278226	+	10979	14751076-14763921	LN679127.1:45416-58261	+	12845	24494240-24505597	JATN01000313.1:242430-253787	+	11357	9037264-9047191	KK764660.1:105710-115637	-	9927	5	11549.4
LCB_3969	22209397-22224922	KB317723.1:161069-176594	+	15525	18913586-18926360	MRJL02000224.1:97440-110214	+	12774	24497111-24508695	LN679214.1:49029-60613	+	11584	36346250-36350693	JATN01000322.1:11782358-11786801	+	4443	23821479-23834880	KK764706.1:24081-37482	+	13401	5	11545.4
LCB_4361	26156639-26169018	KB317736.1:179517-191896	+	12379	22114345-22126562	MRJL02000156.1:150789-163006	+	12217	25609525-25621868	LN679106.1:568824-581167	-	12343	47545893-47557624	JATN01000316.1:942230-953961	+	11731	28816189-28825181	KK764704.1:148735-157727	+	8992	5	11532.4
LCB_16543	--	--	--	--	--	--	--	--	--	--	--	--	--	--	--	--	30246190-30257716	KK764703.1:106793-118319	+	11526	1	11526
LCB_3642	22604538-22613418	KB317724.1:172384-181264	+	8880	19228918-19237727	MRJL02000032.1:149066-157875	+	8809	11233645-11244009	LN679109.1:709399-719763	+	10364	26532595-26550185	JATN01000322.1:1968703-1986293	+	17590	24384044-24395992	KK764878.1:8025-19973	+	11948	5	11518.2
LCB_10352	--	--	--	--	--	--	--	--	38065079-38076596	LN679304.1:5260-LN679887.1:290	+	11517	--	--	--	--	--	--	--	--	1	11517
LCB_13430	--	--	--	--	--	--	--	--	--	--	--	--	40967168-40978683	JATN01000322.1:16403276-16414791	+	11515	--	--	--	--	1	11515
LCB_13128	--	--	--	--	--	--	--	--	--	--	--	--	37775578-37787089	JATN01000322.1:13211686-13223197	+	11511	--	--	--	--	1	11511
LCB_9039	--	--	--	--	--	--	--	--	20729803-20741287	LN679183.1:58106-69590	+	11484	--	--	--	--	--	--	--	--	1	11484
LCB_2799	31186606-31196767	KB317771.1:69693-79854	+	10161	25751996-25762406	MRJL02000115.1:46445-MRJL02000715.1:8	+	10410	7669889-7679733	LN679125.1:155452-165296	+	9844	46912261-46925428	JATN01000316.1:308598-321765	-	13167	4421334-4435160	KK764702.1:152322-166148	+	13826	5	11481.6
LCB_3854	22914661-22926569	KB317725.1:122167-134075	+	11908	19443719-19454185	MRJL02000062.1:79847-90313	+	10466	14936601-14956915	LN679127.1:230941-251255	-	20314	32912417-32923153	JATN01000322.1:8348525-8359261	-	10736	24579795-24583770	KK764699.1:160350-164325	-	3975	5	11479.8
LCB_2165	21669926-21677607	KB317722.1:6752-14433	+	7681	18513772-18518608	MRJL02000204.1:1547-6383	+	4836	36132266-36144589	LN679135.1:230480-LN679149.1:3060	+	12323	36128340-36144614	JATN01000322.1:11564448-11580722	+	16274	13163008-13179288	KK764669.1:203596-219876	-	16280	5	11478.8
LCB_15390	--	--	--	--	--	--	--	--	--	--	--	--	--	--	--	--	17271771-17283244	KK764910.1:3135-14608	+	11473	1	11473
LCB_7892	--	--	--	--	28868327-28879799	MRJL02000858.1:542-MRJL02000884.1:9	+	11472	--	--	--	--	--	--	--	--	--	--	--	--	1	11472
LCB_3446	5886894-5909934	KB317697.1:1135550-KB317698.1:22205	+	23040	5180598-5202567	MRJL02000730.1:2961-MRJL02000100.1:16644	+	21969	29878591-29886242	LN679131.1:109163-116814	-	7651	14896195-14900491	JATN01000321.1:5069185-5073481	-	4296	6502779-6503169	KK765028.1:7081-7471	+	390	5	11469.2
LCB_15732	--	--	--	--	--	--	--	--	--	--	--	--	--	--	--	--	21944216-21955667	KK764687.1:172223-183674	+	11451	1	11451
LCB_13256	--	--	--	--	--	--	--	--	--	--	--	--	39300791-39312239	JATN01000322.1:14736899-14748347	+	11448	--	--	--	--	1	11448
LCB_11167	--	--	--	--	--	--	--	--	--	--	--	--	9758016-9769450	JATN01000310.1:659804-671238	+	11434	--	--	--	--	1	11434
LCB_2564	13820894-13832253	KB317706.1:185941-197300	+	11359	12092356-12102655	MRJL02000065.1:119893-130192	+	10299	13658221-13669564	LN679102.1:2387234-2398577	-	11343	42198313-42211034	JATN01000322.1:17634421-17647142	-	12721	--	--	--	--	4	11430.5
LCB_2300	9238533-9250579	KB317701.1:226001-238047	+	12046	8195777-8207767	MRJL02000208.1:139680-151670	+	11990	6587964-6596248	LN679114.1:329773-338057	+	8284	37768687-37775577	JATN01000322.1:13204795-13211685	+	6890	8466867-8484808	KK764851.1:39469-KK764696.1:3372	+	17941	5	11430.2
LCB_7842	--	--	--	--	28514277-28525682	MRJL02001361.1:2560-MRJL02001385.1:506	+	11405	--	--	--	--	--	--	--	--	--	--	--	--	1	11405
LCB_10726	--	--	--	--	--	--	--	--	--	--	--	--	3225818-3237219	JATN01000319.1:1821308-1832709	+	11401	--	--	--	--	1	11401
LCB_17366	--	--	--	--	--	--	--	--	--	--	--	--	--	--	--	--	36793007-36804406	KK765004.1:1127-12526	+	11399	1	11399
LCB_12975	--	--	--	--	--	--	--	--	--	--	--	--	36215741-36227133	JATN01000322.1:11651849-11663241	+	11392	--	--	--	--	1	11392
LCB_8472	--	--	--	--	--	--	--	--	10029603-10040994	LN679129.1:103863-115254	+	11391	--	--	--	--	--	--	--	--	1	11391
LCB_1059	5837897-5848457	KB317697.1:1086553-1097113	-	10560	26643762-26653280	MRJL02000232.1:2-9520	+	9518	26727060-26736226	LN679100.1:195705-204871	-	9166	15250018-15259037	JATN01000321.1:5423008-5432027	-	9019	34636896-34655556	KK764763.1:36354-55014	+	18660	5	11384.6
LCB_16836	--	--	--	--	--	--	--	--	--	--	--	--	--	--	--	--	32527124-32538503	KK764724.1:60258-71637	+	11379	1	11379
LCB_11064	--	--	--	--	--	--	--	--	--	--	--	--	7405364-7416721	JATN01000319.1:6000854-6012211	+	11357	--	--	--	--	1	11357
LCB_648	4281841-4293295	KB317696.1:4281840-4293294	+	11454	3795480-3806914	MRJL02000155.1:3783142-3794576	+	11434	28666863-28678295	LN679100.1:2135508-2146940	-	11432	8624015-8635403	JATN01000286.1:382671-394059	+	11388	4499097-4510134	KK764649.1:51772-62809	+	11037	5	11349
LCB_13295	--	--	--	--	--	--	--	--	--	--	--	--	39681677-39693010	JATN01000322.1:15117785-15129118	+	11333	--	--	--	--	1	11333
LCB_9149	--	--	--	--	--	--	--	--	22499646-22510941	LN679152.1:46111-57406	+	11295	--	--	--	--	--	--	--	--	1	11295
LCB_13319	--	--	--	--	--	--	--	--	--	--	--	--	39874925-39886210	JATN01000322.1:15311033-15322318	+	11285	--	--	--	--	1	11285
LCB_11523	--	--	--	--	--	--	--	--	--	--	--	--	14013182-14024465	JATN01000321.1:4186172-4197455	+	11283	--	--	--	--	1	11283
LCB_14565	--	--	--	--	--	--	--	--	--	--	--	--	--	--	--	--	6624306-6635587	KK764689.1:114672-125953	+	11281	1	11281
LCB_1618	16923869-16937287	KB317711.1:230261-243679	+	13418	14636996-14647320	MRJL02000090.1:205682-216006	+	10324	17984391-17998903	LN679101.1:1525873-1540385	-	14512	27690814-27701160	JATN01000322.1:3126922-3137268	+	10346	18438087-18445871	KK764656.1:45571-53355	+	7784	5	11276.8
LCB_1323	26372908-26392588	KB317737.1:157498-177178	+	19680	22296976-22308117	MRJL02000175.1:122887-134028	+	11141	32134799-32146198	LN679128.1:220984-232383	-	11399	21292317-21299364	JATN01000318.1:201383-208430	+	7047	29153024-29160099	KK764867.1:12323-19398	+	7075	5	11268.4
LCB_7798	--	--	--	--	28194832-28206079	MRJL02000590.1:650-MRJL02000979.1:1	+	11247	--	--	--	--	--	--	--	--	--	--	--	--	1	11247
LCB_16249	--	--	--	--	--	--	--	--	--	--	--	--	--	--	--	--	27672208-27683455	KK764784.1:1205-12452	+	11247	1	11247
LCB_13708	--	--	--	--	--	--	--	--	--	--	--	--	45395510-45406754	JATN01000317.1:258776-270020	+	11244	--	--	--	--	1	11244
LCB_3517	8189937-8201822	KB317700.1:174272-186157	+	11885	7268720-7280057	MRJL02000113.1:166526-177863	+	11337	11457480-11469512	LN679102.1:186493-198525	-	12032	17819836-17831118	JATN01000311.1:548431-559713	-	11282	6353723-6363402	KK764818.1:57947-67626	+	9679	5	11243
LCB_6165	35826364-35837607	KB318697.1:937-KB318710.1:1	+	11243	--	--	--	--	--	--	--	--	--	--	--	--	--	--	--	--	1	11243
LCB_9949	--	--	--	--	--	--	--	--	33804958-33816187	LN679117.1:157919-169148	+	11229	--	--	--	--	--	--	--	--	1	11229
LCB_2571	2492936-2520023	KB317696.1:2492935-2520022	+	27087	2208796-2214741	MRJL02000155.1:2196458-2202403	+	5945	13972019-13972639	LN679102.1:2701032-2701652	-	620	--	--	--	--	--	--	--	--	3	11217.3
LCB_3989	21229913-21234609	KB317720.1:377095-381791	+	4696	18156958-18158907	MRJL02000149.1:279362-281311	+	1949	23742077-23746929	LN679256.1:8513-13365	+	4852	36876793-36904720	JATN01000322.1:12312901-12340828	-	27927	23945714-23962345	KK764706.1:148316-164947	-	16631	5	11211
LCB_1991	33335677-33364374	KB317812.1:17536-KB317813.1:15809	+	28697	27129635-27134240	MRJL02000051.1:2685-MRJL02000225.1:2743	+	4605	37122693-37123005	LN679825.1:794-1106	+	312	--	--	--	--	--	--	--	--	3	11204.7
LCB_976	18555125-18568971	KB317714.1:372713-386559	+	13846	16020549-16033692	MRJL02000033.1:325105-338248	+	13143	20220714-20233798	LN679115.1:328399-341483	+	13084	14318199-14326771	JATN01000321.1:4491189-4499761	+	8572	152028-159382	KK764714.1:150903-158257	+	7354	5	11199.8
LCB_12098	--	--	--	--	--	--	--	--	--	--	--	--	25407970-25419161	JATN01000322.1:844078-855269	+	11191	--	--	--	--	1	11191
LCB_15743	--	--	--	--	--	--	--	--	--	--	--	--	--	--	--	--	22050511-22061702	KK764862.1:10229-21420	+	11191	1	11191
LCB_11787	--	--	--	--	--	--	--	--	--	--	--	--	17634499-17645685	JATN01000311.1:363094-374280	+	11186	--	--	--	--	1	11186
LCB_16450	--	--	--	--	--	--	--	--	--	--	--	--	--	--	--	--	29404798-29415962	KK764682.1:100235-111399	+	11164	1	11164
LCB_17044	--	--	--	--	--	--	--	--	--	--	--	--	--	--	--	--	34481836-34492998	KK764800.1:2563-13725	+	11162	1	11162
LCB_13245	--	--	--	--	--	--	--	--	--	--	--	--	39195042-39206203	JATN01000322.1:14631150-14642311	+	11161	--	--	--	--	1	11161
LCB_439	2452034-2464014	KB317696.1:2452033-2464013	+	11980	2194657-2204560	MRJL02000155.1:2182319-2192222	+	9903	3406007-3414059	LN679107.1:482605-490657	+	8052	5040460-5057898	JATN01000319.1:3635950-3653388	+	17438	5787789-5796200	KK764721.1:209-8620	+	8411	5	11156.8
LCB_5510	24926566-24937722	KB317731.1:264527-275683	+	11156	--	--	--	--	--	--	--	--	--	--	--	--	--	--	--	--	1	11156
LCB_6326	36796255-36807411	KB320070.1:541-KB320091.1:338	+	11156	--	--	--	--	--	--	--	--	--	--	--	--	--	--	--	--	1	11156
LCB_8422	--	--	--	--	--	--	--	--	9335455-9346608	LN679211.1:45420-LN679302.1:704	+	11153	--	--	--	--	--	--	--	--	1	11153
LCB_849	25121063-25131693	KB317732.1:173154-183784	+	10630	21230395-21240922	MRJL02000075.1:131294-141821	+	10527	31038361-31050013	LN679134.1:131825-143477	+	11652	12184688-12195219	JATN01000321.1:2357678-2368209	+	10531	23772353-23784763	KK764679.1:208849-221259	-	12410	5	11150
LCB_12206	--	--	--	--	--	--	--	--	--	--	--	--	27120233-27131377	JATN01000322.1:2556341-2567485	+	11144	--	--	--	--	1	11144
LCB_12631	--	--	--	--	--	--	--	--	--	--	--	--	32267924-32279064	JATN01000322.1:7704032-7715172	+	11140	--	--	--	--	1	11140
LCB_14311	--	--	--	--	--	--	--	--	--	--	--	--	--	--	--	--	2480212-2491343	KK764662.1:18-11149	+	11131	1	11131
LCB_765	20540654-20550041	KB317719.1:105266-114653	+	9387	17661232-17667577	MRJL02000143.1:77902-84247	+	6345	23309721-23323678	LN679132.1:207027-220984	+	13957	11092218-11107655	JATN01000321.1:1265208-1280645	+	15437	6682786-6693278	KK764689.1:173152-183644	+	10492	5	11123.6
LCB_8039	--	--	--	--	--	--	--	--	2822894-2834016	LN679228.1:31479-42601	+	11122	--	--	--	--	--	--	--	--	1	11122
LCB_5181	14877645-14888766	KB317707.1:458449-469570	+	11121	--	--	--	--	--	--	--	--	--	--	--	--	--	--	--	--	1	11121
LCB_16353	--	--	--	--	--	--	--	--	--	--	--	--	--	--	--	--	28600369-28611488	KK764683.1:170935-182054	+	11119	1	11119
LCB_9166	--	--	--	--	--	--	--	--	22642178-22653296	LN679210.1:21058-32176	+	11118	--	--	--	--	--	--	--	--	1	11118
LCB_3901	31007735-31037501	KB317769.1:61212-KB317770.1:5722	+	29766	25633556-25640519	MRJL02000012.1:20683-MRJL02000169.1:2789	+	6963	15678363-15680855	LN679158.1:113823-116315	+	2492	34366499-34371741	JATN01000322.1:9802607-9807849	+	5242	--	--	--	--	4	11115.8
LCB_12802	--	--	--	--	--	--	--	--	--	--	--	--	34270185-34281286	JATN01000322.1:9706293-9717394	+	11101	--	--	--	--	1	11101
LCB_5541	25730672-25741769	KB317734.1:245741-KB317735.1:2989	+	11097	--	--	--	--	--	--	--	--	--	--	--	--	--	--	--	--	1	11097
LCB_5897	33324594-33335676	KB317812.1:6453-17535	+	11082	--	--	--	--	--	--	--	--	--	--	--	--	--	--	--	--	1	11082
LCB_8070	--	--	--	--	--	--	--	--	3160191-3171243	LN679107.1:236789-247841	+	11052	--	--	--	--	--	--	--	--	1	11052
LCB_1572	23577787-23596510	KB317727.1:125144-143867	+	18723	19978187-19991456	MRJL02000153.1:100637-113906	+	13269	26313456-26324549	LN679170.1:23337-34430	+	11093	27214612-27215727	JATN01000322.1:2650720-2651835	+	1115	--	--	--	--	4	11050
LCB_13425	--	--	--	--	--	--	--	--	--	--	--	--	40925586-40936636	JATN01000322.1:16361694-16372744	+	11050	--	--	--	--	1	11050
LCB_4938	4567438-4578485	KB317696.1:4567437-4578484	+	11047	--	--	--	--	--	--	--	--	--	--	--	--	--	--	--	--	1	11047
LCB_850	26343032-26363746	KB317737.1:127622-148336	+	20714	22278731-22289815	MRJL02000175.1:104642-115726	+	11084	32163115-32164473	LN679128.1:249300-250658	-	1358	12166198-12182243	JATN01000321.1:2339188-2355233	-	16045	23786592-23792605	KK764679.1:223088-KK765124.1:1771	+	6013	5	11042.8
LCB_13163	--	--	--	--	--	--	--	--	--	--	--	--	38196214-38207254	JATN01000322.1:13632322-13643362	+	11040	--	--	--	--	1	11040
LCB_12500	--	--	--	--	--	--	--	--	--	--	--	--	30827596-30838625	JATN01000322.1:6263704-6274733	+	11029	--	--	--	--	1	11029
LCB_17434	--	--	--	--	--	--	--	--	--	--	--	--	--	--	--	--	37547608-37558635	KK764931.1:8865-19892	+	11027	1	11027
LCB_11292	--	--	--	--	--	--	--	--	--	--	--	--	11476702-11487721	JATN01000321.1:1649692-1660711	+	11019	--	--	--	--	1	11019
LCB_1074	2804200-2813504	KB317696.1:2804199-2813503	+	9304	2432694-2441743	MRJL02000155.1:2420356-2429405	+	9049	26867023-26879427	LN679100.1:335668-348072	+	12404	15423950-15437265	JATN01000321.1:5596940-5610255	+	13315	--	--	--	--	4	11018
LCB_16082	--	--	--	--	--	--	--	--	--	--	--	--	--	--	--	--	25874876-25885879	KK764744.1:45-11048	+	11003	1	11003
LCB_11488	--	--	--	--	--	--	--	--	--	--	--	--	13435615-13446613	JATN01000321.1:3608605-3619603	+	10998	--	--	--	--	1	10998
LCB_11346	--	--	--	--	--	--	--	--	--	--	--	--	11893112-11904107	JATN01000321.1:2066102-2077097	+	10995	--	--	--	--	1	10995
LCB_2874	28846063-28857178	KB317750.1:90195-101310	+	11115	24132261-24141749	MRJL02000063.1:72490-81978	+	9488	32402962-32413905	LN679133.1:190508-201451	+	10943	48132900-48144035	JATN01000315.1:208596-219731	+	11135	32091458-32103738	KK764680.1:107871-120151	-	12280	5	10992.2
LCB_8328	--	--	--	--	--	--	--	--	7252329-7263318	LN679111.1:478771-489760	+	10989	--	--	--	--	--	--	--	--	1	10989
LCB_2462	11140928-11151978	KB317703.1:197740-208790	+	11050	9800577-9811628	MRJL02000087.1:124797-135848	+	11051	9346609-9362084	LN679302.1:705-LN679201.1:1541	+	15475	40818759-40827378	JATN01000322.1:16254867-16263486	-	8619	11107839-11116503	KK764723.1:58384-67048	+	8664	5	10971.8
LCB_3191	--	--	--	--	--	--	--	--	41607464-41608169	LN679456.1:3032-3737	+	705	5653455-5672650	JATN01000319.1:4248945-4268140	-	19195	10352725-10365704	KK764668.1:36596-49575	+	12979	3	10959.7
LCB_15154	--	--	--	--	--	--	--	--	--	--	--	--	--	--	--	--	13843703-13854661	KK764685.1:174444-185402	+	10958	1	10958
LCB_1513	28963796-28975058	KB317751.1:50297-61559	+	11262	24210146-24220916	MRJL02000061.1:34636-45406	+	10770	18784836-18795833	LN679101.1:2326318-2337315	+	10997	25983607-25994533	JATN01000322.1:1419715-1430641	-	10926	32236209-32246984	KK764746.1:26148-36923	+	10775	5	10946
LCB_11439	--	--	--	--	--	--	--	--	--	--	--	--	12988036-12998979	JATN01000321.1:3161026-3171969	+	10943	--	--	--	--	1	10943
LCB_589	--	--	--	--	28564484-28571160	MRJL02001471.1:306-MRJL02001483.1:171	+	6676	22981437-22994408	LN679223.1:41888-54859	+	12971	7273454-7279818	JATN01000319.1:5868944-5875308	-	6364	13278349-13296098	KK764850.1:26641-44390	-	17749	4	10940
LCB_2407	20660429-20671562	KB317719.1:225041-236174	+	11133	17758560-17769354	MRJL02000143.1:175230-186024	+	10794	22837760-22851841	LN679146.1:153905-167986	+	14081	39941740-39953218	JATN01000322.1:15377848-15389326	-	11478	14653667-14660878	KK764652.1:20116-27327	-	7211	5	10939.4
LCB_6026	34866515-34877445	KB317957.1:2666-KB317962.1:4	+	10930	--	--	--	--	--	--	--	--	--	--	--	--	--	--	--	--	1	10930
LCB_17316	--	--	--	--	--	--	--	--	--	--	--	--	--	--	--	--	36365830-36376753	KK764877.1:43236-KK765018.1:10589	+	10923	1	10923
LCB_13164	--	--	--	--	--	--	--	--	--	--	--	--	38215771-38226685	JATN01000322.1:13651879-13662793	+	10914	--	--	--	--	1	10914
LCB_3393	16350707-16362213	KB317710.1:192394-203900	+	11506	14201482-14212990	MRJL02000219.1:117414-128922	+	11508	15921765-15931943	LN679144.1:81771-91949	+	10178	13533187-13551164	JATN01000321.1:3706177-3724154	-	17977	17499582-17502959	KK764864.1:43166-46543	+	3377	5	10909.2
LCB_967	18538612-18549875	KB317714.1:356200-367463	+	11263	16004247-16015545	MRJL02000033.1:308803-320101	+	11298	20204637-20215398	LN679115.1:312322-323083	+	10761	14290722-14301409	JATN01000321.1:4463712-4474399	+	10687	136618-147119	KK764714.1:135493-145994	+	10501	5	10902
LCB_4214	22666743-22669680	KB317724.1:234589-237526	+	2937	19280980-19283960	MRJL02000032.1:201128-204108	+	2980	24685435-24701739	LN679194.1:66398-82702	+	16304	42426816-42441834	JATN01000322.1:17862924-17877942	-	15018	29360072-29377332	KK764682.1:55509-72769	+	17260	5	10899.8
LCB_732	30008945-30020194	KB317759.1:36226-47475	+	11249	24949570-24957590	MRJL02000081.1:27646-35666	+	8020	34811372-34824100	LN679190.1:28506-41234	+	12728	10411801-10420428	JATN01000321.1:584791-593418	-	8627	2496766-2510621	KK764662.1:16572-30427	+	13855	5	10895.8
LCB_3914	19577249-19590659	KB317717.1:8607-22017	+	13410	16856035-16864911	MRJL02000103.1:3720-12596	+	8876	21173268-21189335	LN679113.1:33767-49834	+	16067	34791599-34795967	JATN01000322.1:10227707-10232075	+	4368	21299976-21311727	KK764758.1:45937-57688	+	11751	5	10894.4
LCB_12941	--	--	--	--	--	--	--	--	--	--	--	--	35786650-35797544	JATN01000322.1:11222758-11233652	+	10894	--	--	--	--	1	10894
LCB_16098	--	--	--	--	--	--	--	--	--	--	--	--	--	--	--	--	25985272-25996156	KK764744.1:110441-121325	+	10884	1	10884
LCB_4325	2212486-2221228	KB317696.1:2212485-2221227	+	8742	1981955-1989044	MRJL02000155.1:1969617-1976706	+	7089	3171244-3179246	LN679107.1:247842-255844	+	8002	46557862-46571425	JATN01000307.1:52846-66409	+	13563	2355179-2372176	KK764670.1:149532-166529	+	16997	5	10878.6
LCB_12469	--	--	--	--	--	--	--	--	--	--	--	--	30495910-30506785	JATN01000322.1:5932018-5942893	+	10875	--	--	--	--	1	10875
LCB_11649	--	--	--	--	--	--	--	--	--	--	--	--	15413090-15423949	JATN01000321.1:5586080-5596939	+	10859	--	--	--	--	1	10859
LCB_3390	16455851-16476277	KB317710.1:297538-317964	+	20426	14284722-14298040	MRJL02000219.1:200654-213972	+	13318	36506164-36512353	LN679154.1:7711-13900	+	6189	13307636-13314498	JATN01000321.1:3480626-3487488	-	6862	17585406-17592888	KK764769.1:81728-89210	+	7482	5	10855.4
LCB_1455	14286963-14297349	KB317706.1:652010-662396	+	10386	12532217-12542207	MRJL02000065.1:559754-569744	+	9990	13116477-13126779	LN679102.1:1845490-1855792	+	10302	24221753-24234047	JATN01000308.1:628789-641083	+	12294	15299754-15311018	KK764652.1:666203-677467	+	11264	5	10847.2
LCB_1724	15022397-15036742	KB317708.1:3173-17518	+	14345	13156056-13168457	MRJL02000101.1:1-12402	+	12401	15155669-15166656	LN679119.1:150991-161978	+	10987	29369088-29379224	JATN01000322.1:4805196-4815332	-	10136	23043331-23049682	KK764655.1:270287-276638	+	6351	5	10844
LCB_10154	--	--	--	--	--	--	--	--	35945431-35956266	LN679135.1:43645-54480	+	10835	--	--	--	--	--	--	--	--	1	10835
LCB_9652	--	--	--	--	--	--	--	--	30582601-30593432	LN679123.1:45489-56320	+	10831	--	--	--	--	--	--	--	--	1	10831
LCB_11583	--	--	--	--	--	--	--	--	--	--	--	--	14646105-14656935	JATN01000321.1:4819095-4829925	+	10830	--	--	--	--	1	10830
LCB_727	25018339-25030508	KB317732.1:70430-82599	+	12169	21140091-21149325	MRJL02000075.1:40990-50224	+	9234	30927255-30937985	LN679134.1:20719-31449	+	10730	10338835-10351313	JATN01000321.1:511825-524303	+	12478	27820232-27829768	KK764743.1:63433-72969	+	9536	5	10829.4
LCB_461	4934163-4948575	KB317697.1:182819-197231	+	14412	4388880-4397338	MRJL02000166.1:139717-148175	+	8458	3630498-3640228	LN679107.1:707096-716826	+	9730	5316770-5326413	JATN01000319.1:3912260-3921903	+	9643	17937790-17949684	KK764671.1:42802-54696	+	11894	5	10827.4
LCB_3698	14534915-14546644	KB317707.1:115719-127448	+	11729	12747428-12758061	MRJL02000028.1:93824-104457	+	10633	14536588-14547963	LN679110.1:555780-567155	+	11375	28763029-28772740	JATN01000322.1:4199137-4208848	+	9711	16033604-16044279	KK764695.1:113891-124566	-	10675	5	10824.6
LCB_17016	--	--	--	--	--	--	--	--	--	--	--	--	--	--	--	--	34344314-34355138	KK764848.1:43899-KK764873.1:8	+	10824	1	10824
LCB_8883	--	--	--	--	--	--	--	--	18774014-18784835	LN679101.1:2315496-2326317	+	10821	--	--	--	--	--	--	--	--	1	10821
LCB_12010	--	--	--	--	--	--	--	--	--	--	--	--	22481137-22491953	JATN01000318.1:1390203-1401019	+	10816	--	--	--	--	1	10816
LCB_10206	--	--	--	--	--	--	--	--	36612819-36623631	LN679154.1:114366-125178	+	10812	--	--	--	--	--	--	--	--	1	10812
LCB_157	1463928-1474792	KB317696.1:1463927-1474791	+	10864	1358130-1368959	MRJL02000155.1:1345792-1356621	+	10829	2017544-2028418	LN679108.1:226965-237839	-	10874	660749-671366	JATN01000309.1:660748-671365	+	10617	--	--	--	--	4	10796
LCB_988	34996536-35004698	KB318013.1:1-KB318016.1:2029	+	8162	27695844-27703130	MRJL02000561.1:3-MRJL02000218.1:2528	+	7286	35464624-35466217	LN679156.1:81170-82763	-	1593	14409259-14430495	JATN01000321.1:4582249-4603485	+	21236	33806178-33821863	KK764664.1:190363-206048	-	15685	5	10792.4
LCB_1635	15840739-15852841	KB317709.1:233821-245923	+	12102	13814527-13825284	MRJL02000188.1:207144-217901	+	10757	18279006-18289765	LN679101.1:1820488-1831247	-	10759	28052490-28061660	JATN01000322.1:3488598-3497768	-	9170	18772047-18783218	KK764656.1:379531-390702	-	11171	5	10791.8
LCB_2246	2574050-2581644	KB317696.1:2574049-2581643	+	7594	2261386-2270539	MRJL02000155.1:2249048-2258201	+	9153	26473786-26487858	LN679157.1:84726-98798	+	14072	36972219-36986506	JATN01000322.1:12408327-12422614	+	14287	3051303-3060097	KK764708.1:88258-97052	+	8794	5	10780
LCB_966	18526950-18537145	KB317714.1:344538-354733	+	10195	15993165-16002888	MRJL02000033.1:297721-307444	+	9723	20188404-20203183	LN679115.1:296089-310868	+	14779	14277791-14289034	JATN01000321.1:4450781-4462024	+	11243	126923-134868	KK764714.1:125798-133743	+	7945	5	10777
LCB_293	21137229-21147943	KB317720.1:284411-295125	+	10714	18091932-18101710	MRJL02000149.1:214336-224114	+	9778	23562578-23577593	LN679197.1:30764-45779	+	15015	2906965-2915362	JATN01000319.1:1502455-1510852	-	8397	12242626-12252580	KK764753.1:18083-28037	+	9954	5	10771.6
LCB_1118	26927482-26935710	KB317740.1:33276-41504	+	8228	22739164-22743576	MRJL02000111.1:22441-26853	+	4412	32875886-32878642	LN679242.1:7166-9922	+	2756	16706731-16729353	JATN01000321.1:6879721-6902343	+	22622	29899088-29914808	KK764875.1:681-16401	+	15720	5	10747.6
LCB_12414	--	--	--	--	--	--	--	--	--	--	--	--	29895695-29906432	JATN01000322.1:5331803-5342540	+	10737	--	--	--	--	1	10737
LCB_719	10069553-10078097	KB317702.1:75340-83884	+	8544	8861329-8874513	MRJL02000083.1:39836-53020	+	13184	36763059-36776560	LN679153.1:80473-93974	+	13501	10264566-10274196	JATN01000321.1:437556-447186	+	9630	9524243-9533049	KK764751.1:13079-21885	+	8806	5	10733
LCB_10577	--	--	--	--	--	--	--	--	--	--	--	--	1731246-1741979	JATN01000319.1:326736-337469	+	10733	--	--	--	--	1	10733
LCB_14784	--	--	--	--	--	--	--	--	--	--	--	--	--	--	--	--	9575041-9585763	KK764751.1:63877-74599	+	10722	1	10722
LCB_4358	26111159-26122082	KB317736.1:134037-144960	+	10923	22078385-22085575	MRJL02000156.1:114829-122019	+	7190	25656720-25665907	LN679106.1:616019-625206	-	9187	47499371-47514126	JATN01000316.1:895708-910463	+	14755	28772746-28784252	KK764704.1:105292-116798	-	11506	5	10712.2
LCB_12531	--	--	--	--	--	--	--	--	--	--	--	--	31149112-31159820	JATN01000322.1:6585220-6595928	+	10708	--	--	--	--	1	10708
LCB_13333	--	--	--	--	--	--	--	--	--	--	--	--	39966714-39977420	JATN01000322.1:15402822-15413528	+	10706	--	--	--	--	1	10706
LCB_266	9085422-9093866	KB317701.1:72890-81334	+	8444	8116675-8125053	MRJL02000208.1:60578-68956	+	8378	6195305-6199918	LN679198.1:19974-24587	+	4613	2418676-2433133	JATN01000319.1:1014166-1028623	+	14457	8211889-8229521	KK764684.1:104616-122248	+	17632	5	10704.8
LCB_15688	--	--	--	--	--	--	--	--	--	--	--	--	--	--	--	--	21381960-21392661	KK764906.1:22173-KK764926.1:1	+	10701	1	10701
LCB_11849	--	--	--	--	--	--	--	--	--	--	--	--	19145457-19156155	JATN01000314.1:144627-155325	+	10698	--	--	--	--	1	10698
LCB_611	35188093-35194225	KB318126.1:1077-KB318130.1:1434	+	6132	27743667-27747662	MRJL02001088.1:188-MRJL02000116.1:1581	+	3995	14257468-14261112	LN679110.1:276660-280304	+	3644	7584812-7614243	JATN01000319.1:6180302-6209733	+	29431	12484750-12494975	KK764762.1:61009-71234	+	10225	5	10685.4
LCB_13692	--	--	--	--	--	--	--	--	--	--	--	--	45247300-45257975	JATN01000317.1:110566-121241	+	10675	--	--	--	--	1	10675
LCB_14148	--	--	--	--	--	--	--	--	--	--	--	--	--	--	--	--	1028894-1039567	KK764650.1:867952-KK764941.1:7749	+	10673	1	10673
LCB_13456	--	--	--	--	--	--	--	--	--	--	--	--	41331156-41341828	JATN01000322.1:16767264-16777936	+	10672	--	--	--	--	1	10672
LCB_12127	--	--	--	--	--	--	--	--	--	--	--	--	26025195-26035855	JATN01000322.1:1461303-1471963	+	10660	--	--	--	--	1	10660
LCB_2692	20911418-20923233	KB317720.1:58600-70415	+	11815	17926103-17932597	MRJL02000149.1:48507-55001	+	6494	23049117-23057891	LN679179.1:48546-57320	+	8774	45418607-45431808	JATN01000317.1:281873-295074	+	13201	11984806-11997806	KK764720.1:90317-103317	+	13000	5	10656.8
LCB_2553	26637509-26649254	KB317738.1:190382-202127	+	11745	22505311-22515414	MRJL02000212.1:160527-170630	+	10103	32571907-32583032	LN679185.1:4802-15927	+	11125	41975857-41985970	JATN01000322.1:17411965-17422078	-	10113	29498994-29509168	KK764682.1:194431-204605	+	10174	5	10652
LCB_210	30636456-30648959	KB317765.1:55023-67526	+	12503	25385524-25397200	MRJL02000094.1:40189-51865	+	11676	25097647-25109130	LN679106.1:56946-68429	+	11483	1693319-1704162	JATN01000319.1:288809-299652	+	10843	35758678-35765431	KK764772.1:6-6759	-	6753	5	10651.6
LCB_10564	--	--	--	--	--	--	--	--	--	--	--	--	1342920-1353561	JATN01000309.1:1342919-JATN01000299.1:7315	+	10641	--	--	--	--	1	10641
LCB_431	2306537-2316570	KB317696.1:2306536-2316569	+	10033	2067836-2077536	MRJL02000155.1:2055498-2065198	+	9700	3267150-3276874	LN679107.1:343748-353472	+	9724	4876460-4886643	JATN01000319.1:3471950-3482133	+	10183	2706622-2720170	KK764662.1:226428-239976	+	13548	5	10637.6
LCB_10806	--	--	--	--	--	--	--	--	--	--	--	--	4126479-4137116	JATN01000319.1:2721969-2732606	+	10637	--	--	--	--	1	10637
LCB_423	2229594-2241342	KB317696.1:2229593-2241341	+	11748	1994105-2005138	MRJL02000155.1:1981767-1992800	+	11033	3207071-3222204	LN679107.1:283669-298802	+	15133	4768090-4775986	JATN01000319.1:3363580-3371476	+	7896	2395999-2403356	KK764670.1:190352-197709	+	7357	5	10633.4
LCB_4573	--	--	--	--	--	--	--	--	--	--	--	--	41221189-41229150	JATN01000322.1:16657297-16665258	-	7961	33570753-33584054	KK764752.1:66257-79558	-	13301	2	10631
LCB_899	26215412-26227455	KB317737.1:2-12045	+	12043	22174090-22183989	MRJL02000175.1:1-9900	+	9899	31781792-31791662	LN679137.1:208034-217904	+	9870	13045746-13060434	JATN01000321.1:3218736-3233424	+	14688	28897062-28903667	KK764807.1:52745-59350	+	6605	5	10621
LCB_1825	29146152-29156581	KB317752.1:75083-85512	+	10429	24326410-24334538	MRJL02000151.1:48512-56640	+	8128	34392696-34402625	LN679163.1:8992-18921	+	9929	30991922-31003990	JATN01000322.1:6428030-6440098	+	12068	35958644-35971121	KK764718.1:104996-117473	+	12477	5	10606.2
LCB_11339	--	--	--	--	--	--	--	--	--	--	--	--	11841609-11852207	JATN01000321.1:2014599-2025197	+	10598	--	--	--	--	1	10598
LCB_2556	26617219-26637228	KB317738.1:170092-190101	+	20009	22486932-22505306	MRJL02000212.1:142148-160522	+	18374	32567106-32569579	LN679185.1:1-2474	+	2473	41987629-41994205	JATN01000322.1:17423737-17430313	-	6576	13477502-13483025	KK764698.1:353-5876	-	5523	5	10591
LCB_5053	9205483-9216069	KB317701.1:192951-203537	+	10586	--	--	--	--	--	--	--	--	--	--	--	--	--	--	--	--	1	10586
LCB_4356	26028414-26042078	KB317736.1:51292-64956	+	13664	22007797-22020196	MRJL02000156.1:44241-56640	+	12399	25738606-25749203	LN679106.1:697905-708502	-	10597	47395370-47404867	JATN01000316.1:791707-801204	+	9497	28678707-28685464	KK764704.1:11253-18010	+	6757	5	10582.8
LCB_8011	--	--	--	--	--	--	--	--	2599315-2609871	LN679108.1:808736-LN679330.1:43	+	10556	--	--	--	--	--	--	--	--	1	10556
LCB_17388	--	--	--	--	--	--	--	--	--	--	--	--	--	--	--	--	36967968-36978518	KK764776.1:47999-58549	+	10550	1	10550
LCB_16676	--	--	--	--	--	--	--	--	--	--	--	--	--	--	--	--	31414457-31425004	KK764749.1:49471-60018	+	10547	1	10547
LCB_8696	--	--	--	--	--	--	--	--	14961104-14971650	LN679127.1:255444-265990	+	10546	--	--	--	--	--	--	--	--	1	10546
LCB_12530	--	--	--	--	--	--	--	--	--	--	--	--	31119671-31130216	JATN01000322.1:6555779-6566324	+	10545	--	--	--	--	1	10545
LCB_9872	--	--	--	--	--	--	--	--	33283235-33293770	LN679124.1:249727-260262	+	10535	--	--	--	--	--	--	--	--	1	10535
LCB_16284	--	--	--	--	--	--	--	--	--	--	--	--	--	--	--	--	27982942-27993475	KK764945.1:2-10535	+	10533	1	10533
LCB_9252	--	--	--	--	--	--	--	--	23906391-23916918	LN679142.1:115159-125686	+	10527	--	--	--	--	--	--	--	--	1	10527
LCB_17352	--	--	--	--	--	--	--	--	--	--	--	--	--	--	--	--	36648960-36659481	KK764809.1:17060-27581	+	10521	1	10521
LCB_7898	--	--	--	--	28892622-28903135	MRJL02000907.1:1184-MRJL02000938.1:1	+	10513	--	--	--	--	--	--	--	--	--	--	--	--	1	10513
LCB_11433	--	--	--	--	--	--	--	--	--	--	--	--	12937144-12947649	JATN01000321.1:3110134-3120639	+	10505	--	--	--	--	1	10505
LCB_1444	16259349-16278197	KB317710.1:101036-119884	+	18848	14141219-14148373	MRJL02000219.1:57151-64305	+	7154	15842156-15847830	LN679144.1:2162-7836	+	5674	23457866-23468998	JATN01000318.1:2366932-2378064	+	11132	17424706-17434374	KK764719.1:124088-133756	-	9668	5	10495.2
LCB_15491	--	--	--	--	--	--	--	--	--	--	--	--	--	--	--	--	18392558-18403052	KK764656.1:42-10536	+	10494	1	10494
LCB_1865	33391125-33402870	KB317814.1:12192-23937	+	11745	27134245-27142971	MRJL02000017.1:2-8728	+	8726	24280852-24293962	LN679155.1:67459-80569	+	13110	31579420-31594586	JATN01000322.1:7015528-7030694	-	15166	8692631-8696307	KK764754.1:18813-22489	-	3676	5	10484.6
LCB_5985	34398244-34408724	KB317870.1:498-KB317871.1:895	+	10480	--	--	--	--	--	--	--	--	--	--	--	--	--	--	--	--	1	10480
LCB_1527	12767126-12770831	KB317704.1:904088-907793	+	3705	11165018-11168285	MRJL02000067.1:785403-MRJL02000580.1:0	+	3267	10952734-10960860	LN679109.1:428488-436614	+	8126	26171835-26190824	JATN01000322.1:1607943-1626932	+	18989	12526042-12544323	KK764791.1:269-18550	+	18281	5	10473.6
LCB_12683	--	--	--	--	--	--	--	--	--	--	--	--	32788197-32798670	JATN01000322.1:8224305-8234778	+	10473	--	--	--	--	1	10473
LCB_1546	18447221-18454226	KB317714.1:264809-271814	+	7005	15923230-15929467	MRJL02000033.1:227786-234023	+	6237	20088974-20094419	LN679115.1:196659-202104	+	5445	26743288-26763505	JATN01000322.1:2179396-2199613	-	20217	20639891-20653351	KK764709.1:26650-40110	+	13460	5	10472.8
LCB_15577	--	--	--	--	--	--	--	--	--	--	--	--	--	--	--	--	20228869-20239340	KK764651.1:781156-791627	+	10471	1	10471
LCB_12924	--	--	--	--	--	--	--	--	--	--	--	--	35587743-35598212	JATN01000322.1:11023851-11034320	+	10469	--	--	--	--	1	10469
LCB_728	31103894-31114862	KB317770.1:72115-83083	+	10968	25697735-25703667	MRJL02000169.1:60005-65937	+	5932	35506679-35518120	LN679156.1:123225-134666	+	11441	10364165-10375212	JATN01000321.1:537155-548202	-	11047	33851618-33864525	KK764664.1:235803-248710	+	12907	5	10459
LCB_1160	16623291-16635136	KB317710.1:464978-476823	+	11845	14384177-14392761	MRJL02000219.1:300109-308693	+	8584	16334090-16346677	LN679140.1:163640-176227	+	12587	17446184-17456513	JATN01000311.1:174779-185108	+	10329	17806614-17815510	KK764667.1:205483-214379	+	8896	5	10448.2
LCB_2955	15980944-15997937	KB317709.1:374026-391019	+	16993	13927009-13938067	MRJL02000188.1:319626-330684	+	11058	7921376-7932525	LN679104.1:80237-91386	-	11149	48774143-48782323	JATN01000306.1:169854-178034	+	8180	17056492-17061342	KK764672.1:181114-185964	+	4850	5	10446
LCB_9716	--	--	--	--	--	--	--	--	31735954-31746399	LN679137.1:162196-172641	+	10445	--	--	--	--	--	--	--	--	1	10445
LCB_3128	8038680-8051319	KB317700.1:23015-35654	+	12639	7125285-7136851	MRJL02000113.1:23091-34657	+	11566	32028888-32043037	LN679128.1:115073-129222	+	14149	4088108-4093281	JATN01000319.1:2683598-2688771	+	5173	7775694-7784365	KK764943.1:7689-16360	+	8671	5	10439.6
LCB_13300	--	--	--	--	--	--	--	--	--	--	--	--	39749083-39759522	JATN01000322.1:15185191-15195630	+	10439	--	--	--	--	1	10439
LCB_1246	23800571-23811484	KB317728.1:28222-39135	+	10913	20145362-20151533	MRJL02000102.1:23392-29563	+	6171	33203263-33209137	LN679124.1:169755-175629	+	5874	19104207-19127050	JATN01000314.1:103377-126220	-	22843	30362055-30368402	KK764735.1:45185-51532	+	6347	5	10429.6
LCB_16413	--	--	--	--	--	--	--	--	--	--	--	--	--	--	--	--	29092848-29103276	KK764786.1:37513-47941	+	10428	1	10428
LCB_1192	8205954-8216102	KB317700.1:190289-200437	+	10148	7281395-7289976	MRJL02000113.1:179201-187782	+	8581	11477462-11485758	LN679102.1:206475-214771	+	8296	17838359-17852589	JATN01000311.1:566954-581184	+	14230	7802207-7813090	KK764886.1:6978-17861	+	10883	5	10427.6
LCB_2873	9134440-9144913	KB317701.1:121908-132381	+	10473	8146086-8153779	MRJL02000208.1:89989-97682	+	7693	32376636-32383050	LN679133.1:164182-170596	+	6414	48093229-48106071	JATN01000315.1:168925-181767	+	12842	32118284-32132980	KK764680.1:134697-149393	-	14696	5	10423.6
LCB_3600	6443768-6455143	KB317698.1:556039-567414	+	11375	5676985-5684998	MRJL02000100.1:491062-499075	+	8013	27998312-28007694	LN679100.1:1466957-1476339	-	9382	23125032-23135672	JATN01000318.1:2034098-2044738	+	10640	5384921-5397611	KK764649.1:937596-950286	+	12690	5	10420
LCB_16849	--	--	--	--	--	--	--	--	--	--	--	--	--	--	--	--	32693985-32704403	KK765078.1:10424-KK764891.1:10129	+	10418	1	10418
LCB_3429	31087370-31101737	KB317770.1:55591-69958	+	14367	25685103-25695609	MRJL02000169.1:47373-57879	+	10506	35481356-35500193	LN679156.1:97902-116739	+	18837	14383906-14385505	JATN01000321.1:4556896-4558495	-	1599	33833028-33839779	KK764664.1:217213-223964	+	6751	5	10412
LCB_3126	29576062-29586559	KB317755.1:67326-77823	+	10497	24622653-24632434	MRJL02000097.1:39059-48840	+	9781	19745523-19759192	LN679126.1:274881-288550	-	13669	4037222-4047461	JATN01000319.1:2632712-2642951	-	10239	32503250-32511092	KK764724.1:36384-44226	+	7842	5	10405.6
LCB_361	8015667-8025364	KB317700.1:2-9699	+	9697	7106361-7112828	MRJL02000113.1:4167-10634	+	6467	32005161-32013358	LN679128.1:91346-99543	+	8197	4068240-4075752	JATN01000319.1:2663730-2671242	+	7512	7738982-7759129	KK764789.1:63361-83508	+	20147	5	10404
LCB_854	2082552-2092463	KB317696.1:2082551-2092462	+	9911	1883901-1892049	MRJL02000155.1:1871563-1879711	+	8148	30528402-30538811	LN679141.1:201042-LN679123.1:1699	-	10409	12262146-12278760	JATN01000321.1:2435136-2451750	-	16614	1923923-1930847	KK764665.1:85822-92746	-	6924	5	10401.2
LCB_15464	--	--	--	--	--	--	--	--	--	--	--	--	--	--	--	--	18157870-18168263	KK764671.1:262882-KK764681.1:1581	+	10393	1	10393
LCB_17536	--	--	--	--	--	--	--	--	--	--	--	--	--	--	--	--	38971300-38981691	KK765105.1:6202-KK765107.1:839	+	10391	1	10391
LCB_7882	--	--	--	--	28791685-28802061	MRJL02000711.1:102-MRJL02000732.1:605	+	10376	--	--	--	--	--	--	--	--	--	--	--	--	1	10376
LCB_6192	35968518-35978891	KB318855.1:36-KB318866.1:862	+	10373	--	--	--	--	--	--	--	--	--	--	--	--	--	--	--	--	1	10373
LCB_12859	--	--	--	--	--	--	--	--	--	--	--	--	34851059-34861429	JATN01000322.1:10287167-10297537	+	10370	--	--	--	--	1	10370
LCB_9745	--	--	--	--	--	--	--	--	31986373-31996741	LN679128.1:72558-82926	+	10368	--	--	--	--	--	--	--	--	1	10368
LCB_14962	--	--	--	--	--	--	--	--	--	--	--	--	--	--	--	--	11913101-11923469	KK764720.1:18612-28980	+	10368	1	10368
LCB_1677	14554354-14565964	KB317707.1:135158-146768	+	11610	12763975-12775324	MRJL02000028.1:110371-121720	+	11349	14560006-14571539	LN679110.1:579198-590731	+	11533	28778613-28795717	JATN01000322.1:4214721-4231825	+	17104	16022949-16023163	KK764695.1:103236-103450	-	214	5	10362
LCB_11917	--	--	--	--	--	--	--	--	--	--	--	--	20874142-20884504	JATN01000314.1:1873312-1883674	+	10362	--	--	--	--	1	10362
LCB_12341	--	--	--	--	--	--	--	--	--	--	--	--	29015695-29026053	JATN01000322.1:4451803-4462161	+	10358	--	--	--	--	1	10358
LCB_10638	--	--	--	--	--	--	--	--	--	--	--	--	2310321-2320668	JATN01000319.1:905811-916158	+	10347	--	--	--	--	1	10347
LCB_3200	25513502-25522956	KB317734.1:28571-38025	+	9454	21561238-21570263	MRJL02000145.1:27780-36805	+	9025	31224906-31233193	LN679118.1:80117-88404	+	8287	6009853-6022144	JATN01000319.1:4605343-4617634	+	12291	26788489-26801160	KK764666.1:2352-15023	-	12671	5	10345.6
LCB_14839	--	--	--	--	--	--	--	--	--	--	--	--	--	--	--	--	10742337-10752680	KK764686.1:21817-32160	+	10343	1	10343
LCB_14777	--	--	--	--	--	--	--	--	--	--	--	--	--	--	--	--	9484256-9494584	KK764705.1:165110-KK764999.1:1	+	10328	1	10328
LCB_2388	20623752-20630951	KB317719.1:188364-195563	+	7199	17723583-17729126	MRJL02000143.1:140253-145796	+	5543	22798325-22803967	LN679146.1:114470-120112	+	5642	39568161-39578435	JATN01000322.1:15004269-15014543	+	10274	22346221-22369183	KK764933.1:9-22971	+	22962	5	10324
LCB_4722	--	--	--	--	--	--	--	--	--	--	--	--	29037187-29047565	JATN01000322.1:4473295-4483673	-	10378	21243270-21253535	KK764902.1:22616-32881	+	10265	2	10321.5
LCB_12682	--	--	--	--	--	--	--	--	--	--	--	--	32774365-32784681	JATN01000322.1:8210473-8220789	+	10316	--	--	--	--	1	10316
LCB_457	4922151-4934162	KB317697.1:170807-182818	+	12011	4383956-4388879	MRJL02000166.1:134793-139716	+	4923	3608317-3627282	LN679107.1:684915-703880	+	18965	5266502-5275759	JATN01000319.1:3861992-3871249	+	9257	17927282-17933699	KK764671.1:32294-38711	+	6417	5	10314.6
LCB_3299	33733876-33746712	KB317827.1:7549-20385	+	12836	27266736-27276789	MRJL02000227.1:4551-14604	+	10053	23297069-23308225	LN679132.1:194375-205531	-	11156	11066113-11074441	JATN01000321.1:1239103-1247431	+	8328	33120281-33129468	KK764747.1:33945-43132	+	9187	5	10312
LCB_8764	--	--	--	--	--	--	--	--	15821741-15832053	LN679160.1:120340-LN679400.1:822	+	10312	--	--	--	--	--	--	--	--	1	10312
LCB_9066	--	--	--	--	--	--	--	--	21126398-21136710	LN679120.1:366355-LN679576.1:603	+	10312	--	--	--	--	--	--	--	--	1	10312
LCB_14488	--	--	--	--	--	--	--	--	--	--	--	--	--	--	--	--	5922178-5932486	KK764721.1:134598-144906	+	10308	1	10308
LCB_10163	--	--	--	--	--	--	--	--	36085854-36096160	LN679135.1:184068-194374	+	10306	--	--	--	--	--	--	--	--	1	10306
LCB_11388	--	--	--	--	--	--	--	--	--	--	--	--	12359543-12369847	JATN01000321.1:2532533-2542837	+	10304	--	--	--	--	1	10304
LCB_6022	34829627-34839930	KB317945.1:1790-KB317948.1:2627	+	10303	--	--	--	--	--	--	--	--	--	--	--	--	--	--	--	--	1	10303
LCB_17167	--	--	--	--	--	--	--	--	--	--	--	--	--	--	--	--	35440774-35451075	KK764866.1:7483-17784	+	10301	1	10301
LCB_9774	--	--	--	--	--	--	--	--	32152814-32163114	LN679128.1:238999-249299	+	10300	--	--	--	--	--	--	--	--	1	10300
LCB_1662	28927108-28938591	KB317751.1:13609-25092	+	11483	24182969-24191609	MRJL02000061.1:7459-16099	+	8640	18735422-18747326	LN679101.1:2276904-2288808	+	11904	28521262-28532625	JATN01000322.1:3957370-3968733	+	11363	6278424-6286510	KK764715.1:141821-149907	+	8086	5	10295.2
LCB_12990	--	--	--	--	--	--	--	--	--	--	--	--	36357936-36368223	JATN01000322.1:11794044-11804331	+	10287	--	--	--	--	1	10287
LCB_16121	--	--	--	--	--	--	--	--	--	--	--	--	--	--	--	--	26175669-26185956	KK764841.1:27057-37344	+	10287	1	10287
LCB_14544	--	--	--	--	--	--	--	--	--	--	--	--	--	--	--	--	6467990-6478272	KK764734.1:104571-114853	+	10282	1	10282
LCB_16441	--	--	--	--	--	--	--	--	--	--	--	--	--	--	--	--	29307372-29317653	KK764682.1:2809-13090	+	10281	1	10281
LCB_8744	--	--	--	--	--	--	--	--	15564252-15574530	LN679268.1:34421-LN679158.1:9990	+	10278	--	--	--	--	--	--	--	--	1	10278
LCB_3133	29936472-29948389	KB317758.1:76656-88573	+	11917	24886321-24897239	MRJL02000055.1:61908-72826	+	10918	6162703-6171617	LN679105.1:1277194-1286108	-	8914	4217053-4225578	JATN01000319.1:2812543-2821068	-	8525	33075240-33086335	KK764953.1:12518-23613	+	11095	5	10273.8
LCB_17371	--	--	--	--	--	--	--	--	--	--	--	--	--	--	--	--	36827969-36838238	KK764921.1:20014-KK765077.1:83	+	10269	1	10269
LCB_750	31908170-31924385	KB317781.1:22059-38274	+	16215	26217679-26231182	MRJL02000080.1:16812-30315	+	13503	2694821-2699110	LN679162.1:49273-53562	+	4289	10691063-10698680	JATN01000321.1:864053-871670	-	7617	35198049-35207764	KK764802.1:53013-62728	-	9715	5	10267.8
LCB_5699	29025740-29035997	KB317751.1:112241-122498	+	10257	--	--	--	--	--	--	--	--	--	--	--	--	--	--	--	--	1	10257
LCB_17182	--	--	--	--	--	--	--	--	--	--	--	--	--	--	--	--	35540437-35550687	KK764823.1:40027-50277	+	10250	1	10250
LCB_12263	--	--	--	--	--	--	--	--	--	--	--	--	27626839-27637088	JATN01000322.1:3062947-3073196	+	10249	--	--	--	--	1	10249
LCB_5988	34511758-34522006	KB317882.1:5996-KB317883.1:8024	+	10248	--	--	--	--	--	--	--	--	--	--	--	--	--	--	--	--	1	10248
LCB_15678	--	--	--	--	--	--	--	--	--	--	--	--	--	--	--	--	21230853-21241098	KK764902.1:10199-20444	+	10245	1	10245
LCB_3584	12252268-12262976	KB317704.1:389230-399938	+	10708	10711216-10721454	MRJL02000067.1:331601-341839	+	10238	10410217-10420780	LN679122.1:218778-229341	+	10563	21681007-21690971	JATN01000318.1:590073-600037	+	9964	13710897-13720636	KK764685.1:41638-51377	+	9739	5	10242.4
LCB_13382	--	--	--	--	--	--	--	--	--	--	--	--	40422267-40432502	JATN01000322.1:15858375-15868610	+	10235	--	--	--	--	1	10235
LCB_14710	--	--	--	--	--	--	--	--	--	--	--	--	--	--	--	--	8606384-8616615	KK764696.1:124948-135179	+	10231	1	10231
LCB_13018	--	--	--	--	--	--	--	--	--	--	--	--	36583463-36593684	JATN01000322.1:12019571-12029792	+	10221	--	--	--	--	1	10221
LCB_2350	11548967-11562291	KB317703.1:605779-619103	+	13324	10147152-10156617	MRJL02000087.1:471372-480837	+	9465	22692871-22703294	LN679146.1:9016-19439	-	10423	38925716-38934383	JATN01000322.1:14361824-14370491	-	8667	11748072-11757264	KK764676.1:89484-98676	+	9192	5	10214.2
LCB_16221	--	--	--	--	--	--	--	--	--	--	--	--	--	--	--	--	27109692-27119905	KK764852.1:10113-20326	+	10213	1	10213
LCB_3099	23526671-23534702	KB317727.1:74028-82059	+	8031	19936134-19944007	MRJL02000153.1:58584-66457	+	7873	26266650-26273749	LN679150.1:149002-156101	+	7099	3237220-3250125	JATN01000319.1:1832710-1845615	-	12905	25672897-25688035	KK764805.1:760-15898	-	15138	5	10209.2
LCB_2443	24600482-24614750	KB317730.1:228598-242866	+	14268	20807943-20819723	MRJL02000007.1:195543-207323	+	11780	30366216-30380350	LN679141.1:38856-52990	+	14134	40471512-40476105	JATN01000322.1:15907620-15912213	+	4593	27135461-27141666	KK764852.1:35882-42087	+	6205	5	10196
LCB_1646	5320948-5330317	KB317697.1:569604-578973	+	9369	4734740-4744115	MRJL02000166.1:485577-494952	+	9375	18471458-18480767	LN679101.1:2012940-2022249	+	9309	28237889-28254168	JATN01000322.1:3673997-3690276	+	16279	18955463-18962065	KK764656.1:562947-569549	+	6602	5	10186.8
LCB_16234	--	--	--	--	--	--	--	--	--	--	--	--	--	--	--	--	27313994-27324179	KK764691.1:160664-170849	+	10185	1	10185
LCB_16723	--	--	--	--	--	--	--	--	--	--	--	--	--	--	--	--	31652272-31662457	KK764783.1:5313-15498	+	10185	1	10185
LCB_6312	36726400-36736581	KB319945.1:2-KB319963.1:32	+	10181	--	--	--	--	--	--	--	--	--	--	--	--	--	--	--	--	1	10181
LCB_4365	25855908-25864641	KB317735.1:117128-125861	+	8733	21853796-21862455	MRJL02000210.1:106076-114735	+	8659	25513293-25523336	LN679106.1:472592-482635	+	10043	47650801-47664670	JATN01000316.1:1047138-1061007	-	13869	28378227-28387801	KK764673.1:207240-216814	+	9574	5	10175.6
LCB_4953	5097448-5107622	KB317697.1:346104-356278	+	10174	--	--	--	--	--	--	--	--	--	--	--	--	--	--	--	--	1	10174
LCB_4019	22231748-22243012	KB317723.1:183420-194684	+	11264	18931471-18941749	MRJL02000224.1:115325-125603	+	10278	24548137-24558171	LN679173.1:29870-39904	-	10034	37804472-37812684	JATN01000322.1:13240580-13248792	-	8212	24003041-24014109	KK764857.1:32-11100	+	11068	5	10171.2
LCB_10556	--	--	--	--	--	--	--	--	--	--	--	--	1222416-1232577	JATN01000309.1:1222415-1232576	+	10161	--	--	--	--	1	10161
LCB_2027	23424123-23434774	KB317726.1:295298-305949	+	10651	--	--	--	--	26091342-26094871	LN679515.1:251-3780	+	3529	34293845-34301954	JATN01000322.1:9729953-9738062	+	8109	25558356-25576703	KK765058.1:1105-KK765091.1:7894	+	18347	4	10159
LCB_2587	26531562-26543651	KB317738.1:84435-96524	+	12089	22419810-22428914	MRJL02000212.1:75026-84130	+	9104	32461820-32479136	LN679188.1:16906-34222	+	17316	42506700-42513171	JATN01000322.1:17942808-17949279	-	6471	6462190-6467989	KK764734.1:98771-104570	+	5799	5	10155.8
LCB_9233	--	--	--	--	--	--	--	--	23631656-23641806	LN679197.1:99842-LN679174.1:9936	+	10150	--	--	--	--	--	--	--	--	1	10150
LCB_1195	8217831-8228094	KB317700.1:202166-212429	+	10263	7291693-7299645	MRJL02000113.1:189499-197451	+	7952	11489530-11499614	LN679102.1:218543-228627	+	10084	17860133-17870430	JATN01000311.1:588728-599025	+	10297	7822668-7834795	KK764886.1:27439-KK764949.1:976	+	12127	5	10144.6
LCB_10952	--	--	--	--	--	--	--	--	--	--	--	--	5939600-5949731	JATN01000319.1:4535090-4545221	+	10131	--	--	--	--	1	10131
LCB_15735	--	--	--	--	--	--	--	--	--	--	--	--	--	--	--	--	21959469-21969600	KK764687.1:187476-197607	+	10131	1	10131
LCB_1285	19735146-19746097	KB317717.1:166504-177455	+	10951	16994991-17004702	MRJL02000103.1:142676-152387	+	9711	21330658-21339658	LN679113.1:191157-200157	+	9000	19850690-19860722	JATN01000314.1:849860-859892	-	10032	21392662-21403612	KK764926.1:2-10952	+	10950	5	10128.8
LCB_17568	--	--	--	--	--	--	--	--	--	--	--	--	--	--	--	--	39477615-39487743	KK765242.1:2141-KK765246.1:1695	+	10128	1	10128
LCB_3955	16218274-16228535	KB317710.1:59961-70222	+	10261	14127491-14136646	MRJL02000219.1:43423-52578	+	9155	14047723-14064619	LN679110.1:66915-83811	-	16896	35761946-35774707	JATN01000322.1:11198054-11210815	-	12761	12885829-12887371	KK764766.1:56626-58168	-	1542	5	10123
LCB_5718	29472456-29482577	KB317754.1:97014-107135	+	10121	--	--	--	--	--	--	--	--	--	--	--	--	--	--	--	--	1	10121
LCB_13003	--	--	--	--	--	--	--	--	--	--	--	--	36457772-36467890	JATN01000322.1:11893880-11903998	+	10118	--	--	--	--	1	10118
LCB_3469	21162435-21173424	KB317720.1:309617-320606	+	10989	18114035-18123019	MRJL02000149.1:236439-245423	+	8984	30281186-30293204	LN679136.1:207048-LN679270.1:514	-	12018	15665654-15676017	JATN01000321.1:5838644-5849007	-	10363	12294953-12303138	KK764753.1:70410-78595	+	8185	5	10107.8
LCB_12722	--	--	--	--	--	--	--	--	--	--	--	--	33101310-33111408	JATN01000322.1:8537418-8547516	+	10098	--	--	--	--	1	10098
LCB_1457	14299943-14308016	KB317706.1:664990-673063	+	8073	12542244-12546722	MRJL02000065.1:569781-574259	+	4478	13129924-13146922	LN679102.1:1858937-1875935	+	16998	24237131-24250957	JATN01000308.1:644167-657993	+	13826	15314568-15321678	KK764652.1:681017-688127	+	7110	5	10097
LCB_824	23596511-23604380	KB317727.1:143868-151737	+	7869	19991457-19998680	MRJL02000153.1:113907-121130	+	7223	26324550-26331265	LN679170.1:34431-41146	+	6715	11772607-11783535	JATN01000321.1:1945597-1956525	-	10928	25928807-25946540	KK764744.1:53976-71709	+	17733	5	10093.6
LCB_2678	19371908-19394994	KB317716.1:258469-281555	+	23086	16707202-16717539	MRJL02000230.1:197595-207932	+	10337	19223424-19235622	LN679101.1:2764906-2777104	-	12198	45264404-45266717	JATN01000317.1:127670-129983	-	2313	28405513-28408029	KK764673.1:234526-237042	+	2516	5	10090
LCB_5321	19996185-20006275	KB317717.1:427543-KB317718.1:829	+	10090	--	--	--	--	--	--	--	--	--	--	--	--	--	--	--	--	1	10090
LCB_15761	--	--	--	--	--	--	--	--	--	--	--	--	--	--	--	--	22197516-22207601	KK764674.1:109751-119836	+	10085	1	10085
LCB_17381	--	--	--	--	--	--	--	--	--	--	--	--	--	--	--	--	36918106-36928191	KK764912.1:29369-KK764776.1:8222	+	10085	1	10085
LCB_15477	--	--	--	--	--	--	--	--	--	--	--	--	--	--	--	--	18241386-18251470	KK764681.1:74704-84788	+	10084	1	10084
LCB_11477	--	--	--	--	--	--	--	--	--	--	--	--	13274241-13284322	JATN01000321.1:3447231-3457312	+	10081	--	--	--	--	1	10081
LCB_8253	--	--	--	--	--	--	--	--	6442833-6452911	LN679114.1:184642-194720	+	10078	--	--	--	--	--	--	--	--	1	10078
LCB_3352	25112268-25121062	KB317732.1:164359-173153	+	8794	21224249-21230394	MRJL02000075.1:125148-131293	+	6145	31026369-31038360	LN679134.1:119833-131824	+	11991	12145157-12163539	JATN01000321.1:2318147-2336529	+	18382	35894983-35900036	KK764718.1:41335-46388	-	5053	5	10073
LCB_13945	--	--	--	--	--	--	--	--	--	--	--	--	47987278-47997345	JATN01000315.1:62974-73041	+	10067	--	--	--	--	1	10067
LCB_16930	--	--	--	--	--	--	--	--	--	--	--	--	--	--	--	--	33595643-33605710	KK764752.1:91147-101214	+	10067	1	10067
LCB_11050	--	--	--	--	--	--	--	--	--	--	--	--	7242092-7252156	JATN01000319.1:5837582-5847646	+	10064	--	--	--	--	1	10064
LCB_3417	18503364-18509968	KB317714.1:320952-327556	+	6604	15970619-15977691	MRJL02000033.1:275175-282247	+	7072	20163146-20171340	LN679115.1:270831-279025	+	8194	14244473-14259600	JATN01000321.1:4417463-4432590	+	15127	20719063-20732344	KK764709.1:105822-119103	+	13281	5	10055.6
LCB_13263	--	--	--	--	--	--	--	--	--	--	--	--	39381308-39391363	JATN01000322.1:14817416-14827471	+	10055	--	--	--	--	1	10055
LCB_5050	9146661-9156712	KB317701.1:134129-144180	+	10051	--	--	--	--	--	--	--	--	--	--	--	--	--	--	--	--	1	10051
LCB_8461	--	--	--	--	--	--	--	--	9862331-9872376	LN679130.1:233617-243662	+	10045	--	--	--	--	--	--	--	--	1	10045
LCB_16693	--	--	--	--	--	--	--	--	--	--	--	--	--	--	--	--	31506067-31516103	KK764911.1:28826-KK764728.1:7436	+	10036	1	10036
LCB_17552	--	--	--	--	--	--	--	--	--	--	--	--	--	--	--	--	39275136-39285168	KK765169.1:1592-KK765172.1:3587	+	10032	1	10032
LCB_12639	--	--	--	--	--	--	--	--	--	--	--	--	32361894-32371918	JATN01000322.1:7798002-7808026	+	10024	--	--	--	--	1	10024
LCB_1974	20792432-20806688	KB317719.1:357044-371300	+	14256	17852300-17857840	MRJL02000143.1:268970-274510	+	5540	24793929-24800370	LN679151.1:22691-29132	-	6441	33224218-33234396	JATN01000322.1:8660326-8670504	+	10178	24610382-24624081	KK764788.1:4501-18200	-	13699	5	10022.8
LCB_4264	23645257-23660144	KB317727.1:192614-207501	+	14887	20032359-20046173	MRJL02000153.1:154809-168623	+	13814	29427478-29439292	LN679139.1:118682-130496	+	11814	45081373-45088902	JATN01000175.1:3502-11031	+	7529	25999922-26001987	KK764874.1:429-2494	+	2065	5	10021.8
LCB_15095	--	--	--	--	--	--	--	--	--	--	--	--	--	--	--	--	13119936-13129954	KK764669.1:160524-170542	+	10018	1	10018
LCB_11449	--	--	--	--	--	--	--	--	--	--	--	--	13075507-13085523	JATN01000321.1:3248497-3258513	+	10016	--	--	--	--	1	10016
LCB_13255	--	--	--	--	--	--	--	--	--	--	--	--	39290321-39300337	JATN01000322.1:14726429-14736445	+	10016	--	--	--	--	1	10016
LCB_13202	--	--	--	--	--	--	--	--	--	--	--	--	38857508-38867507	JATN01000322.1:14293616-14303615	+	9999	--	--	--	--	1	9999
LCB_2558	26604241-26613336	KB317738.1:157114-166209	+	9095	22476719-22483049	MRJL02000212.1:131935-138265	+	6330	32550323-32557364	LN679216.1:33816-40857	+	7041	42005730-42029328	JATN01000322.1:17441838-17465436	-	23598	29400910-29404797	KK764682.1:96347-100234	+	3887	5	9990.2
LCB_4048	34362740-34376652	KB317866.1:7991-KB317867.1:10942	+	13912	27503049-27510217	MRJL02000176.1:35-7203	+	7168	37464628-37474485	LN679283.1:13135-LN679356.1:4835	+	9857	38626763-38634779	JATN01000322.1:14062871-14070887	-	8016	11588685-11599634	KK764712.1:93239-104188	-	10949	5	9980.4
LCB_10682	--	--	--	--	--	--	--	--	--	--	--	--	2815783-2825741	JATN01000319.1:1411273-1421231	+	9958	--	--	--	--	1	9958
LCB_13703	--	--	--	--	--	--	--	--	--	--	--	--	45355596-45365553	JATN01000317.1:218862-228819	+	9957	--	--	--	--	1	9957
LCB_3631	22472450-22480277	KB317724.1:40296-48123	+	7827	19114200-19121394	MRJL02000032.1:34348-41542	+	7194	11080666-11088679	LN679109.1:556420-564433	+	8013	26319757-26335049	JATN01000322.1:1755865-1771157	+	15292	24473217-24484673	KK764699.1:53772-65228	+	11456	5	9956.4
LCB_3848	17678424-17687479	KB317712.1:449824-458879	+	9055	15248482-15256665	MRJL02000141.1:336915-345098	+	8183	14828863-14837868	LN679127.1:123203-132208	+	9005	32829175-32841521	JATN01000322.1:8265283-8277629	+	12346	16174058-16185232	KK764780.1:10818-21992	-	11174	5	9952.6
LCB_1015	24325669-24337175	KB317729.1:248583-260089	+	11506	20592765-20603853	MRJL02000198.1:224705-235793	+	11088	29887473-29896446	LN679131.1:118045-127018	-	8973	14909904-14924562	JATN01000321.1:5082894-5097552	-	14658	6497531-6501064	KK765028.1:1833-5366	+	3533	5	9951.6
LCB_14556	--	--	--	--	--	--	--	--	--	--	--	--	--	--	--	--	6558644-6568590	KK764689.1:49010-58956	+	9946	1	9946
LCB_10102	--	--	--	--	--	--	--	--	35518121-35528056	LN679156.1:134667-144602	+	9935	--	--	--	--	--	--	--	--	1	9935
LCB_417	26894229-26908887	KB317740.1:23-14681	+	14658	22716807-22724798	MRJL02000111.1:84-8075	+	7991	24364897-24383973	LN679193.1:2-19078	-	19076	4653227-4656846	JATN01000319.1:3248717-3252336	+	3619	29816594-29820875	KK764859.1:9932-14213	+	4281	5	9925
LCB_12986	--	--	--	--	--	--	--	--	--	--	--	--	36321823-36331742	JATN01000322.1:11757931-11767850	+	9919	--	--	--	--	1	9919
LCB_3288	31929900-31942567	KB317781.1:43789-56456	+	12667	26236175-26241816	MRJL02000080.1:35308-40949	+	5641	2704141-2709964	LN679162.1:58593-64416	+	5823	10657285-10674167	JATN01000321.1:830275-847157	-	16882	35178500-35187073	KK764802.1:33464-42037	-	8573	5	9917.2
LCB_8660	--	--	--	--	--	--	--	--	14450342-14460251	LN679110.1:469534-479443	+	9909	--	--	--	--	--	--	--	--	1	9909
LCB_8113	--	--	--	--	--	--	--	--	3924547-3934439	LN679164.1:118415-128307	+	9892	--	--	--	--	--	--	--	--	1	9892
LCB_15014	--	--	--	--	--	--	--	--	--	--	--	--	--	--	--	--	12261165-12271052	KK764753.1:36622-46509	+	9887	1	9887
LCB_10845	--	--	--	--	--	--	--	--	--	--	--	--	4540706-4550589	JATN01000319.1:3136196-3146079	+	9883	--	--	--	--	1	9883
LCB_10649	--	--	--	--	--	--	--	--	--	--	--	--	2433134-2443015	JATN01000319.1:1028624-1038505	+	9881	--	--	--	--	1	9881
LCB_4175	24635557-24642312	KB317730.1:263673-270428	+	6755	20834314-20841508	MRJL02000007.1:221914-229108	+	7194	30428094-30447799	LN679141.1:100734-120439	+	19705	41324547-41331155	JATN01000322.1:16760655-16767263	+	6608	2000561-2009683	KK764665.1:162460-171582	-	9122	5	9876.8
LCB_12890	--	--	--	--	--	--	--	--	--	--	--	--	35292218-35302090	JATN01000322.1:10728326-10738198	+	9872	--	--	--	--	1	9872
LCB_1267	27112529-27125729	KB317741.1:9329-22529	+	13200	22826195-22837486	MRJL02000231.1:8754-20045	+	11291	21768724-21785550	LN679200.1:40292-57118	+	16826	19359822-19364444	JATN01000314.1:358992-363614	+	4622	13889996-13893412	KK764767.1:14-3430	+	3416	5	9871
LCB_10117	--	--	--	--	--	--	--	--	35608204-35618074	LN679225.1:38285-48155	+	9870	--	--	--	--	--	--	--	--	1	9870
LCB_1163	16586460-16597339	KB317710.1:428147-439026	+	10879	14354393-14361214	MRJL02000219.1:270325-277146	+	6821	16298935-16313120	LN679140.1:128485-142670	+	14185	17463493-17473433	JATN01000311.1:192088-202028	-	9940	17781011-17788487	KK764667.1:179880-187356	+	7476	5	9860.2
LCB_11584	--	--	--	--	--	--	--	--	--	--	--	--	14657694-14667554	JATN01000321.1:4830684-4840544	+	9860	--	--	--	--	1	9860
LCB_3700	14585060-14595526	KB317707.1:165864-176330	+	10466	12793204-12803147	MRJL02000028.1:139600-149543	+	9943	14590863-14600738	LN679110.1:610055-619930	+	9875	28818375-28827528	JATN01000322.1:4254483-4263636	+	9153	--	--	--	--	4	9859.25
LCB_1005	5920114-5928768	KB317698.1:32385-41039	+	8654	5209567-5218148	MRJL02000100.1:23644-32225	+	8581	29853255-29864285	LN679131.1:83827-94857	-	11030	14812511-14823295	JATN01000321.1:4985501-4996285	-	10784	9596907-9607142	KK764751.1:85743-95978	+	10235	5	9856.8
LCB_11493	--	--	--	--	--	--	--	--	--	--	--	--	13507474-13517322	JATN01000321.1:3680464-3690312	+	9848	--	--	--	--	1	9848
LCB_11036	--	--	--	--	--	--	--	--	--	--	--	--	6892980-6902827	JATN01000319.1:5488470-5498317	+	9847	--	--	--	--	1	9847
LCB_16479	--	--	--	--	--	--	--	--	--	--	--	--	--	--	--	--	29647874-29657717	KK764855.1:49887-KK764924.1:9406	+	9843	1	9843
LCB_8599	--	--	--	--	--	--	--	--	13960956-13970797	LN679102.1:2689969-2699810	+	9841	--	--	--	--	--	--	--	--	1	9841
LCB_9843	--	--	--	--	--	--	--	--	32893836-32903660	LN679242.1:25116-34940	+	9824	--	--	--	--	--	--	--	--	1	9824
LCB_2266	--	--	--	--	19335405-19336781	MRJL02000032.1:255553-256929	+	1376	6504519-6505733	LN679114.1:246328-247542	-	1214	37408743-37421874	JATN01000322.1:12844851-12857982	+	13131	2531910-2555361	KK764662.1:51716-75167	+	23451	4	9793
LCB_16501	--	--	--	--	--	--	--	--	--	--	--	--	--	--	--	--	29840869-29850658	KK764859.1:34207-43996	+	9789	1	9789
LCB_3213	9510868-9524880	KB317701.1:498336-512348	+	14012	8424075-8432143	MRJL02000208.1:367978-376046	+	8068	7181783-7199252	LN679111.1:408225-425694	+	17469	6742135-6751181	JATN01000319.1:5337625-5346671	-	9046	1686442-1686786	KK764661.1:284100-284444	-	344	5	9787.8
LCB_11181	--	--	--	--	--	--	--	--	--	--	--	--	10157232-10167014	JATN01000321.1:330222-340004	+	9782	--	--	--	--	1	9782
LCB_15262	--	--	--	--	--	--	--	--	--	--	--	--	--	--	--	--	16001724-16011498	KK764695.1:82011-91785	+	9774	1	9774
LCB_4393	16000862-16010527	KB317709.1:393944-403609	+	9665	13939512-13949081	MRJL02000188.1:332129-341698	+	9569	7909494-7918548	LN679104.1:68355-77409	-	9054	48784334-48794381	JATN01000306.1:180045-190092	+	10047	17062538-17073063	KK764672.1:187160-197685	+	10525	5	9772
LCB_498	20586215-20595708	KB317719.1:150827-160320	+	9493	17692299-17700326	MRJL02000143.1:108969-116996	+	8027	31319955-31328370	LN679118.1:175166-183581	+	8415	6158531-6169964	JATN01000319.1:4754021-4765454	+	11433	35019867-35031354	KK764727.1:80453-91940	+	11487	5	9771
LCB_3418	18509969-18519512	KB317714.1:327557-337100	+	9543	15977692-15987165	MRJL02000033.1:282248-291721	+	9473	20171540-20181007	LN679115.1:279225-288692	+	9467	14260063-14270142	JATN01000321.1:4433053-4443132	+	10079	20745054-20755338	KK764709.1:131813-142097	+	10284	5	9769.2
LCB_3362	32260882-32271626	KB317786.1:50184-KB317787.1:2774	+	10744	26454716-26462139	MRJL02000077.1:22736-MRJL02000014.1:1829	+	7423	16558581-16562452	LN679101.1:100063-103934	-	3871	12696015-12709558	JATN01000321.1:2869005-2882548	-	13543	34492999-34506249	KK764800.1:13726-26976	+	13250	5	9766.2
LCB_11525	--	--	--	--	--	--	--	--	--	--	--	--	14030084-14039844	JATN01000321.1:4203074-4212834	+	9760	--	--	--	--	1	9760
LCB_9107	--	--	--	--	--	--	--	--	21865461-21875219	LN679112.1:74975-84733	+	9758	--	--	--	--	--	--	--	--	1	9758
LCB_2025	33693687-33709449	KB317825.1:15030-KB317826.1:6812	+	15762	27246144-27261567	MRJL02000099.1:10063-MRJL02000109.1:8021	+	15423	6114455-6123442	LN679105.1:1228946-1237933	-	8987	34265481-34270184	JATN01000322.1:9701589-9706292	-	4703	35536553-35540436	KK764823.1:36143-40026	+	3883	5	9751.6
LCB_14586	--	--	--	--	--	--	--	--	--	--	--	--	--	--	--	--	6883752-6893503	KK765031.1:13009-KK764814.1:9042	+	9751	1	9751
LCB_12572	--	--	--	--	--	--	--	--	--	--	--	--	31715540-31725290	JATN01000322.1:7151648-7161398	+	9750	--	--	--	--	1	9750
LCB_3461	24553014-24560895	KB317730.1:181130-189011	+	7881	20770386-20776496	MRJL02000007.1:157986-164096	+	6110	30223133-30232374	LN679136.1:148995-158236	+	9241	15530319-15554045	JATN01000321.1:5703309-5727035	+	23726	27029519-27031303	KK764666.1:243382-245166	+	1784	5	9748.4
LCB_13621	--	--	--	--	--	--	--	--	--	--	--	--	43129169-43138916	JATN01000322.1:18565277-18575024	+	9747	--	--	--	--	1	9747
LCB_2078	26363747-26372907	KB317737.1:148337-157497	+	9160	22289816-22296975	MRJL02000175.1:115727-122886	+	7159	32146199-32152813	LN679128.1:232384-238998	-	6614	35061452-35074103	JATN01000322.1:10497560-10510211	+	12651	35118607-35131664	KK764894.1:9968-23025	-	13057	5	9728.2
LCB_1262	27100681-27112528	KB317740.1:206475-KB317741.1:9328	+	11847	22816202-22826194	MRJL02000111.1:99479-MRJL02000231.1:8753	+	9992	21759735-21768723	LN679200.1:31303-40291	+	8988	19350673-19359799	JATN01000314.1:349843-358969	+	9126	29980784-29989465	KK764717.1:6-8687	-	8681	5	9726.8
LCB_3196	32413662-32421681	KB317789.1:30474-38493	+	8019	26555523-26563700	MRJL02000162.1:18864-27041	+	8177	30074214-30085502	LN679136.1:76-11364	+	11288	5899569-5910588	JATN01000319.1:4495059-4506078	-	11019	26891873-26901845	KK764666.1:105736-115708	+	9972	5	9695
LCB_17538	--	--	--	--	--	--	--	--	--	--	--	--	--	--	--	--	39000213-39009908	KK765109.1:3949-KK765111.1:5998	+	9695	1	9695
LCB_17254	--	--	--	--	--	--	--	--	--	--	--	--	--	--	--	--	35935555-35945249	KK764718.1:81907-91601	+	9694	1	9694
LCB_1468	14748243-14757773	KB317707.1:329047-338577	+	9530	12931835-12940871	MRJL02000028.1:278231-287267	+	9036	14765188-14775372	LN679127.1:59528-69712	+	10184	24509117-24519813	JATN01000313.1:257307-268003	+	10696	9024549-9033507	KK764660.1:92995-101953	-	8958	5	9680.8
LCB_387	7018475-7028875	KB317699.1:50996-61396	+	10400	6185237-6195618	MRJL02000039.1:38916-49297	+	10381	4844831-4859442	LN679230.1:23594-LN679267.1:417	+	14611	4367045-4374624	JATN01000319.1:2962535-2970114	-	7579	28567872-28573300	KK764683.1:138438-143866	+	5428	5	9679.8
LCB_3477	--	--	--	--	--	--	--	--	--	--	--	--	15925573-15937430	JATN01000321.1:6098563-6110420	-	11857	18223091-18230574	KK764681.1:56409-63892	+	7483	2	9670
LCB_12335	--	--	--	--	--	--	--	--	--	--	--	--	28913772-28923439	JATN01000322.1:4349880-4359547	+	9667	--	--	--	--	1	9667
LCB_12172	--	--	--	--	--	--	--	--	--	--	--	--	26632521-26642173	JATN01000322.1:2068629-2078281	+	9652	--	--	--	--	1	9652
LCB_13864	--	--	--	--	--	--	--	--	--	--	--	--	46769551-46779195	JATN01000316.1:165888-175532	+	9644	--	--	--	--	1	9644
LCB_13094	--	--	--	--	--	--	--	--	--	--	--	--	37491144-37500785	JATN01000322.1:12927252-12936893	+	9641	--	--	--	--	1	9641
LCB_364	8051468-8067105	KB317700.1:35803-51440	+	15637	7137034-7151394	MRJL02000113.1:34840-49200	+	14360	32044898-32052333	LN679128.1:131083-138518	+	7435	4121665-4126478	JATN01000319.1:2717155-2721968	+	4813	7785447-7791404	KK764943.1:17442-23399	+	5957	5	9640.4
LCB_6277	36504824-36514459	KB319577.1:641-KB319593.1:1	+	9635	--	--	--	--	--	--	--	--	--	--	--	--	--	--	--	--	1	9635
LCB_3144	7002746-7010750	KB317699.1:35267-43271	+	8004	6170658-6178201	MRJL02000039.1:24337-31880	+	7543	4821272-4826909	LN679230.1:35-5672	+	5637	4454620-4475041	JATN01000319.1:3050110-3070531	-	20421	28554573-28561118	KK764683.1:125139-131684	+	6545	5	9630
LCB_333	34702565-34718687	KB317912.1:4507-KB317916.1:1229	+	16122	27601076-27605850	MRJL02001058.1:30-MRJL02000229.1:2005	+	4774	24329654-24340378	LN679155.1:116261-126985	+	10724	3719926-3726744	JATN01000319.1:2315416-2322234	-	6818	--	--	--	--	4	9609.5
LCB_2855	23278838-23290986	KB317726.1:150013-162161	+	12148	19737136-19748174	MRJL02000011.1:138856-149894	+	11038	25307215-25318021	LN679106.1:266514-277320	+	10806	47869005-47876548	JATN01000316.1:1265342-1272885	+	7543	25473843-25480321	KK764657.1:470609-477087	-	6478	5	9602.6
LCB_1384	788334-798764	KB317696.1:788333-798763	+	10430	706626-715956	MRJL02000155.1:694288-703618	+	9330	1321081-1331395	LN679103.1:1321080-1331394	+	10314	22358411-22368448	JATN01000318.1:1267477-1277514	-	10037	692823-700717	KK764650.1:531881-539775	+	7894	5	9601
LCB_3471	32715924-32727331	KB317795.1:25632-37039	+	11407	26761547-26771956	MRJL02000119.1:17277-27686	+	10409	36979989-36992539	LN679166.1:90652-103202	+	12550	15792021-15798462	JATN01000321.1:5965011-5971452	-	6441	34794941-34802093	KK764731.1:21555-28707	+	7152	5	9591.8
LCB_13802	--	--	--	--	--	--	--	--	--	--	--	--	46149481-46159069	JATN01000317.1:1012747-1022335	+	9588	--	--	--	--	1	9588
LCB_12650	--	--	--	--	--	--	--	--	--	--	--	--	32522206-32531792	JATN01000322.1:7958314-7967900	+	9586	--	--	--	--	1	9586
LCB_17508	--	--	--	--	--	--	--	--	--	--	--	--	--	--	--	--	38625775-38635360	KK765056.1:11712-KK765057.1:9582	+	9585	1	9585
LCB_8441	--	--	--	--	--	--	--	--	9670023-9679598	LN679130.1:41309-50884	+	9575	--	--	--	--	--	--	--	--	1	9575
LCB_12651	--	--	--	--	--	--	--	--	--	--	--	--	32535409-32544984	JATN01000322.1:7971517-7981092	+	9575	--	--	--	--	1	9575
LCB_11507	--	--	--	--	--	--	--	--	--	--	--	--	13673827-13683393	JATN01000321.1:3846817-3856383	+	9566	--	--	--	--	1	9566
LCB_2820	25998076-26011429	KB317736.1:20954-34307	+	13353	21980718-21993081	MRJL02000156.1:17162-29525	+	12363	25779245-25787659	LN679106.1:738544-746958	-	8414	47351274-47360635	JATN01000316.1:747611-756972	-	9361	28658474-28662792	KK765014.1:6439-10757	+	4318	5	9561.8
LCB_15978	--	--	--	--	--	--	--	--	--	--	--	--	--	--	--	--	24680950-24690508	KK764788.1:75069-KK764795.1:71	+	9558	1	9558
LCB_13847	--	--	--	--	--	--	--	--	--	--	--	--	46690093-46699641	JATN01000316.1:86430-95978	+	9548	--	--	--	--	1	9548
LCB_5674	28452373-28461916	KB317748.1:28369-37912	+	9543	--	--	--	--	--	--	--	--	--	--	--	--	--	--	--	--	1	9543
LCB_5234	16531392-16540928	KB317710.1:373079-382615	+	9536	--	--	--	--	--	--	--	--	--	--	--	--	--	--	--	--	1	9536
LCB_17584	--	--	--	--	--	--	--	--	--	--	--	--	--	--	--	--	39594872-39604408	KK765301.1:1585-KK765307.1:466	+	9536	1	9536
LCB_3577	11948677-11961590	KB317704.1:85639-98552	+	12913	10448186-10459581	MRJL02000067.1:68571-79966	+	11395	10085835-10097065	LN679129.1:160095-171325	+	11230	21334738-21341033	JATN01000318.1:243804-250099	+	6295	13363531-13369376	KK764976.1:5007-10852	+	5845	5	9535.6
LCB_2813	22764500-22779975	KB317724.1:332346-347821	+	15475	19346941-19359656	MRJL02000032.1:267089-279804	+	12715	25951063-25951473	LN679106.1:910362-910772	-	410	--	--	--	--	--	--	--	--	3	9533.33
LCB_11546	--	--	--	--	--	--	--	--	--	--	--	--	14306935-14316466	JATN01000321.1:4479925-4489456	+	9531	--	--	--	--	1	9531
LCB_9608	--	--	--	--	--	--	--	--	30064695-30074213	LN679289.1:25304-LN679136.1:75	+	9518	--	--	--	--	--	--	--	--	1	9518
LCB_8723	--	--	--	--	--	--	--	--	15404386-15413899	LN679615.1:18-LN679168.1:6416	+	9513	--	--	--	--	--	--	--	--	1	9513
LCB_2007	29682352-29688981	KB317756.1:55055-61684	+	6629	24704899-24711028	MRJL02000236.1:45103-51232	+	6129	6040830-6049304	LN679105.1:1155321-1163795	-	8474	34182653-34202906	JATN01000322.1:9618761-9639014	-	20253	30681751-30687790	KK764832.1:21895-27934	+	6039	5	9504.8
LCB_13391	--	--	--	--	--	--	--	--	--	--	--	--	40575080-40584582	JATN01000322.1:16011188-16020690	+	9502	--	--	--	--	1	9502
LCB_4523	--	--	--	--	--	--	--	--	--	--	--	--	30817006-30827595	JATN01000322.1:6253114-6263703	-	10589	34815555-34823968	KK764731.1:42169-50582	-	8413	2	9501
LCB_17501	--	--	--	--	--	--	--	--	--	--	--	--	--	--	--	--	38441312-38450808	KK765036.1:13275-KK765037.1:9494	+	9496	1	9496
LCB_9018	--	--	--	--	--	--	--	--	20411085-20420577	LN679165.1:34257-43749	+	9492	--	--	--	--	--	--	--	--	1	9492
LCB_13361	--	--	--	--	--	--	--	--	--	--	--	--	40231469-40240960	JATN01000322.1:15667577-15677068	+	9491	--	--	--	--	1	9491
LCB_12884	--	--	--	--	--	--	--	--	--	--	--	--	35234593-35244077	JATN01000322.1:10670701-10680185	+	9484	--	--	--	--	1	9484
LCB_15584	--	--	--	--	--	--	--	--	--	--	--	--	--	--	--	--	20320836-20330311	KK764797.1:18040-27515	+	9475	1	9475
LCB_11269	--	--	--	--	--	--	--	--	--	--	--	--	11316461-11325935	JATN01000321.1:1489451-1498925	+	9474	--	--	--	--	1	9474
LCB_14205	--	--	--	--	--	--	--	--	--	--	--	--	--	--	--	--	1634572-1644044	KK764661.1:232230-241702	+	9472	1	9472
LCB_4067	5634436-5651781	KB317697.1:883092-900437	+	17345	4993013-5009445	MRJL02000166.1:743850-760282	+	16432	3921251-3924546	LN679164.1:115119-118414	-	3295	--	--	--	--	16854758-16855529	KK764771.1:74531-75302	-	771	4	9460.75
LCB_4604	--	--	--	--	--	--	--	--	--	--	--	--	48843349-48847928	JATN01000189.1:1356-5935	+	4579	37996507-38010842	KK764978.1:4479-18814	+	14335	2	9457
LCB_16534	--	--	--	--	--	--	--	--	--	--	--	--	--	--	--	--	30163234-30172691	KK764703.1:23837-33294	+	9457	1	9457
LCB_8046	--	--	--	--	--	--	--	--	2940469-2949923	LN679107.1:17067-26521	+	9454	--	--	--	--	--	--	--	--	1	9454
LCB_16108	--	--	--	--	--	--	--	--	--	--	--	--	--	--	--	--	26063538-26072991	KK764760.1:19161-28614	+	9453	1	9453
LCB_16263	--	--	--	--	--	--	--	--	--	--	--	--	--	--	--	--	27808421-27817871	KK764743.1:51622-61072	+	9450	1	9450
LCB_1876	30902393-30913605	KB317768.1:44736-55948	+	11212	25583960-25592205	MRJL02000048.1:6474-14719	+	8245	35287885-35297693	LN679213.1:25802-35610	+	9808	31836329-31845601	JATN01000322.1:7272437-7281709	+	9272	33550482-33559149	KK764752.1:45986-54653	+	8667	5	9440.8
LCB_476	32422535-32433156	KB317789.1:39347-49968	+	10621	26565256-26573803	MRJL02000162.1:28597-37144	+	8547	30088420-30099224	LN679136.1:14282-25086	+	10804	5888741-5898356	JATN01000319.1:4484231-4493846	+	9615	26906840-26914451	KK764666.1:120703-128314	-	7611	5	9439.6
LCB_2257	30225090-30234288	KB317761.1:39987-49185	+	9198	25089348-25097935	MRJL02000235.1:31827-40414	+	8587	6425549-6434281	LN679114.1:167358-176090	-	8732	37216463-37226895	JATN01000322.1:12652571-12663003	-	10432	2513869-2524113	KK764662.1:33675-43919	-	10244	5	9438.6
LCB_11367	--	--	--	--	--	--	--	--	--	--	--	--	12050847-12060279	JATN01000321.1:2223837-2233269	+	9432	--	--	--	--	1	9432
LCB_15387	--	--	--	--	--	--	--	--	--	--	--	--	--	--	--	--	17255162-17264580	KK764765.1:87815-97233	+	9418	1	9418
LCB_17461	--	--	--	--	--	--	--	--	--	--	--	--	--	--	--	--	37870248-37879662	KK764962.1:6329-15743	+	9414	1	9414
LCB_11604	--	--	--	--	--	--	--	--	--	--	--	--	14900492-14909903	JATN01000321.1:5073482-5082893	+	9411	--	--	--	--	1	9411
LCB_380	29948390-29957386	KB317758.1:88574-97570	+	8996	24897240-24903528	MRJL02000055.1:72827-79115	+	6288	6144808-6162702	LN679105.1:1259299-1277193	-	17894	4210070-4217052	JATN01000319.1:2805560-2812542	-	6982	28175431-28182320	KK764673.1:4444-11333	+	6889	5	9409.8
LCB_7860	--	--	--	--	28654150-28663557	MRJL02000404.1:1-MRJL02000421.1:223	+	9407	--	--	--	--	--	--	--	--	--	--	--	--	1	9407
LCB_13265	--	--	--	--	--	--	--	--	--	--	--	--	39402331-39411736	JATN01000322.1:14838439-14847844	+	9405	--	--	--	--	1	9405
LCB_9437	--	--	--	--	--	--	--	--	26587458-26596859	LN679100.1:56103-65504	+	9401	--	--	--	--	--	--	--	--	1	9401
LCB_12434	--	--	--	--	--	--	--	--	--	--	--	--	30142407-30151803	JATN01000322.1:5578515-5587911	+	9396	--	--	--	--	1	9396
LCB_17130	--	--	--	--	--	--	--	--	--	--	--	--	--	--	--	--	35256332-35265725	KK764692.1:21857-31250	+	9393	1	9393
LCB_14718	--	--	--	--	--	--	--	--	--	--	--	--	--	--	--	--	8696308-8705700	KK764754.1:22490-31882	+	9392	1	9392
LCB_1918	--	--	--	--	--	--	--	--	9886292-9893372	LN679130.1:257578-264658	+	7080	32128936-32132858	JATN01000322.1:7565044-7568966	+	3922	9369712-9386871	KK764705.1:50566-67725	-	17159	3	9387
[truncated: 15,611 more rows]
